# Supplementary material for: Effects of environmental stress on mRNA expression levels of seven genes related to oxidative stress and growth in Atlantic salmon Salmo salar L. of farmed, hybrid and wild origin
Source: BMC Res Notes. 2012 Dec 5;5:672. doi: 10.1186/1756-0500-5-672 (PMC3598671; doi:10.1186/1756-0500-5-672)
Supplement: Additional file 1 — AIC comparisons of the LME models. [file 1756-0500-5-672-S1.xls]

## Sheet: AIC
	Additional file 1 AIC comparisons of linear mixed effects models
	Response	Fixed effects	Random effects	AIC	∆ AIC
	Weight[log]
		Treatment+ Type	Treatment: Tank	-132.78	0
		Treatment+ Type	Treatment:Type-1|Fam	-123.52	9.26
		Treatment+ Type	Treatment: Tank + Treatment:Type-1|Fam	-121.52	11.26
		Treatment* Type	Treatment: Tank + Treatment:Type-1|Fam	-117.5	15.28
		Type	Treatment: Tank + Treatment:Type-1|Fam	-112.36	20.42
		Treatment	Treatment: Tank + Treatment:Type-1|Fam	-79.8	52.98
	Cq EF1AA
		Treatment * Type	Treatment: Tank	-1150.9	0
		Type	Treatment: Tank	-1149.1	1.8
		Type	Weight[log]	-1149.1	1.8
		Type	Period	-1149.1	1.8
		Type	Min	-1149.1	1.8
		Treatment	Treatment: Tank	-1148.8	2.1
		Treatment +Type	Treatment: Tank	-1147.1	3.8
		Type	Treatment: Tank + Weight[log]	-1147.1	3.8
		Type	Treatment: Tank + Min	-1147.1	3.8
		Type	Treatment: Tank + Period	-1147.1	3.8
		Type	Treatment:Type-1|Fam	-1111.5	39.4
		Type	Treatment: Tank + Treatment:Type-1|Fam	-1109.5	41.4
	∆∆Cq HSP70
		Treatment	Treatment: Tank	-552.19	0
		Treatment	Weight	-552.19	0
		Treatment	Periode	-552.19	0
		Treatment	Min	-551.91	0.28
		Type	Treatment: Tank	-551.85	0.34
		Treatment +Type	Treatment: Tank	-550.6	1.59
		Treatment	Treatment: Tank + Weight[log]	-550.25	1.94
		Treatment	Treatment: Tank + Min	-550.15	2.04
		Treatment	Treatment: Tank + Period	-549.91	2.28
		Treatment * Type	Treatment: Tank	-547.1	5.09
		Treatment	Treatment:Type-1|Fam	-516.27	35.92
		Treatment	Treatment: Tank + Treatment:Type-1|Fam	-513.89	38.3
	∆∆Cq GR
		Type	Treatment: Tank	-406.73	0
		Treatment +Type	Treatment: Tank	-405.35	1.38
		Type	Treatment: Tank + Weight[log]	-404.84	1.89
		Type	Treatment: Tank + Min	-404.73	2
		Type	Treatment: Tank + Period	-404.73	2
		Treatment * Type	Treatment: Tank	-403.75	2.98
		Type	Weight[log]	-401.94	4.79
		Type	Period	-401.94	4.79
		Type	Min	-401.94	4.79
		Treatment	Treatment: Tank	-394.01	12.72
		Type	Treatment: Tank + Treatment:Type-1|Fam	-370.28	36.45
		Type	Treatment:Type-1|Fam	-366	40.73
	∆∆Cq Cu/Zn SOD
		Type	Treatment: Tank	-304.03	0
		Type	Min	-304.03	0
		Type	Weight[log]	-304.03	0
		Type	Period	-303.78	0.25
		Type	Treatment: Tank + Weight	-302.03	2
		Type	Treatment: Tank + Min	-301.96	2.07
		Type	Treatment: Tank + Period	-301.78	2.25
		Treatment +Type	Treatment: Tank	-301.43	2.6
		Treatment	Treatment: Tank	-298.43	5.6
		Treatment * Type	Treatment: Tank	-298.39	5.64
		Type	Treatment:Type-1|Fam	-269.81	34.22
		Type	Treatment: Tank + Treatment:Type-1|Fam	-267.7	36.33
	∆∆Cq Mn SOD
		Type	Weight[log]	-496.43	0
		Type	Weight[log] + Treatment: Tank	-495.72
		Type	Weight[log] + Period	-494.43	2
		Type	Weight[log] + Min	-494.43	2
		Type	Treatment: Tank	-493.07	3.36
		Type	Period	-491.35	5.08
		Type	Min	-491.35	5.08
		Treatment +Type	Treatment: Tank	-490.62	5.81
		Treatment * Type	Treatment: Tank	-487.35	9.08
		Treatment	Treatment: Tank	-480.54	15.89
		Type	Weight[log] +Treatment:Type-1|Fam	-459.18	37.25
		Type	Treatment:Type-1|Fam	-457.47	38.96
	∆∆Cq GP
		Type	Weight[log]	-357.74	0
		Type	Weight[log] + Period	-355.74	2
		Type	Weight[log] + Min	-355.74	2
		Type	Weight[log] + Treatment: Tank	-355.73	2.01
		Type	Treatment: Tank	-340.35	17.39
		Type	Period	-340.35	17.39
		Type	Min	-340.35	17.39
		Type	Treatment: Tank	-340.35	17.39
		Type	Weight[log] +Treatment:Type-1|Fam	-339.76	17.98
		Treatment +Type	Treatment: Tank	-337.79	19.95
		Treatment * Type	Treatment: Tank	-336.08	21.66
		Type	Treatment:Type-1|Fam	-324	33.74
		Treatment	Treatment: Tank	-320.31	35.43
	∆∆Cq IGF-1
		Treatment +Type	Weight[log]	-340.49	0
		Treatment +Type	Treatment: Tank	-339.72	0.77
		Treatment +Type	Weight[log] + Min	-339.29	1.2
		Treatment +Type	Weight[log] + Treatment: Tank	-339.17	1.32
		Treatment +Type	Period	-339.03	1.46
		Treatment +Type	Min	-339.03	1.46
		Treatment +Type	Weight[log] + Period	-338.49	2
		Type	Treatment: Tank	-338.44	2.05
		Treatment * Type	Treatment: Tank	-336.24	4.25
		Treatment	Treatment: Tank	-317.61	22.88
		Treatment +Type	Treatment:Type-1|Fam	-317.49	23
		Treatment +Type	Weight[log] +Treatment:Type-1|Fam	-315.89	24.6
	∆∆Cq IGF-1R
		Type	Treatment: Tank	-436.82	0
		Treatment	Treatment: Tank	-436.12	0.7
		Treatment +Type	Treatment: Tank	-434.84	1.98
		Type	Treatment: Tank + Weight[log]	-434.82	2
		Type	Treatment: Tank + Min	-434.82	2
		Type	Treatment: Tank + Period	-434.82	2
		Type	Weight[log]	-431.91	4.91
		Type	Period	-431.91	4.91
		Type	Min	-431.91	4.91
		Treatment * Type	Treatment: Tank	-431.28	5.54
		Type	Treatment: Tank + Treatment:Type-1|Fam	-400.63	36.19
		Type	Treatment:Type-1|Fam	-396	40.82
	Treatment ; Control, Stress
	Type; Farm, Hybrid, Wild
	Treatment: Tank; the random effect of tank nested within treatment
	Treatment:Type-1|Fam; 6*6 genetic covariance matrix
	Fam; family (1-29)
	Weight[log]; log-transformed weight measurement of the salmon
	Min; minutes in anesthesia (1-27)
	Period; sampling period (1-3).
