# Supplementary material for: Effects of environmental stress on mRNA expression levels of seven genes related to oxidative stress and growth in Atlantic salmon Salmo salar L. of farmed, hybrid and wild origin
Source: BMC Res Notes. 2012 Dec 5;5:672. doi: 10.1186/1756-0500-5-672 (PMC3598671; doi:10.1186/1756-0500-5-672)
Supplement: Additional file 2 — Summary of linear mixed effect models testing for differences in log-weight and expression of the seven target genes in farmed versus hybrid salmon, hybrid versus wild salmon and wild versus farmed salmon. [file 1756-0500-5-672-S2.xls]

## Sheet: Table S5 (NY)
	Additional file 2 Summary of repeated linear mixed effect models testing for differences in log-weight and gene expressions
						Effects
				n		Fixed	Random	DFn		DFd		F	Sum Sq	P		Bonferroni P
	Weight[log]	Farm vs Hybrid		120		Treatment	Treatment : Tank	1		28		33.424	0.46121	<0.0001		0.0166667
						Type		1		28		93.755	1.29371	<0.0001		0.0166667
		Hybrid vs Wild		120		Treatment	Treatment : Tank	1		28		10.777	0.40084	0.001		0.0166667
						Type		1		28		46.993	1.74788	<0.0001		0.0166667
		Wild vs Farm		120		Treatment	Treatment : Tank	1		28		12.917	0.3822	<0.001		0.0166667
						Type		1		28		204.434	6.0491	<0.0001		0.0166667
	GR	Farm vs Hybrid		115		Type	Treatment : Tank	1		26		0.0743	0.0003	>0.05		0.0166667
		Hybrid vs Wild		115		Type	Treatment : Tank	1		26		9.8598	0.057	0.001		0.0166667
		Wild vs Farm		116		Type	Treatment : Tank	1		26		11.66	0.066	<0.001		0.0166667
	Cu/Zn SOD	Farm vs Hybrid		109		Type	Treatment : Tank	1		25		0.0112	7.9973e-05	>0.05		0.0166667
		Hybrid vs Wild		111		Type	Treatment : Tank	1		25		4.3857	0.0044	0.0230675		0.0166667
		Wild vs Farm		112		Type	Treatment : Tank	1		25		5.067	0.049	0.0159309		0.0166667
	Mn SOD	Farm vs Hybrid		113		Type	Weight[log]	1		26		5.5692	0.0148	0.0121279		0.0166667
		Hybrid vs Wild		113		Type	Weight[log]	1		25		8.9956	0.023456	0.00242258		0.0166667
		Wild vs Farm		114		Type	Weight[log]	1		25		0.3747	0.001	>0.05		0.0166667
	GP	Farm vs Hybrid		116		Type	Weight[log]	1		26		0.1216	0.00056309	>0.05		0.0166667
		Hybrid vs Wild		115		Type	Weight[log]	1		25		9.0365	0.055475	0.00238012		0.0166667
		Wild vs Farm		113		Type	Weight[log]	1		25		6.9777	0.034687	0.00609626		0.0166667
	IGF-1	Farm vs Hybrid		111		Treatment	Weight[log]	1		25		17.8636	0.0787	<0.0001		0.0166667
						Type		1		25		0.4812	0.002	>0.05		0.0166667
		Hybrid vs Wild		113		Treatment	Weight[log]	1		25		7.8744	0.062	0.004		0.0166667
						Type		1		25		11.938	0.094	<0.001		0.0166667
		Wild vs Farm		112		Treatment	Weight[log]	1		25		5.6668	0.0412	0.01165		0.0166667
						Type		1		25		13.0001	0.0946	<0.001		0.0166667
	Log-weight and mRNA levels in farmed versus hybrid salmon, hybrid versus wild salmon and wild versus farmed salmon were compared by re-running the
	LME models while excluding one of the three xperimental genetic origins at a time. Multiple comparisons were counteracted by the Bonferroni correction,
	giving an adjusted significance level of P < 0.017. Weight[log]; log-transformed weight measurement of the salmon. Treatment ; Control, Stress. Type; Farm, Hybrid, Wild.
	Treatment: Tank; the effect of tank nested within treatment.

## Sheet: Table S5
	Additional file 2 Summary of repeated linear mixed effect models testing for differences in log-weight and gene expressions
						Effects
				n		Fixed	Random	DFn		DFd		F	Sum Sq	P		Bonferroni P
	Log[Weight]	Farm vs Hybrid		120		Treatment	Treatment|Fam	1		28		31.4	0.4	<0.0001		0.0166667
						Type		1		28		72.17	0.91	<0.0001		0.0166667
		Hybrid vs Wild		120		Treatment	Treatment|Fam	1		28		12.24	0.25	<0.001		0.0166667
						Type		1		28		88.24	1.76	<0.0001		0.0166667
		Wild vs Farm		120		Treatment	Treatment|Fam	1		28		12.24	0.25	<0.001		0.0166667
						Type		1		28		88.24	1.76	<0.0001		0.0166667
	GR	Farm vs Hybrid		115		Type	Treatment : Tank	1		26		0.0743	0.0003	>0.05		0.0166667
		Hybrid vs Wild		115		Type	Treatment : Tank	1		26		9.8598	0.057	0.001		0.0166667
		Wild vs Farm		116		Type	Treatment : Tank	1		26		11.66	0.066	<0.001		0.0166667
	Cu/Zn SOD	Farm vs Hybrid		109		Type	Treatment : Tank	1		25		0.0112	7.9973e-05	>0.05		0.0166667
		Hybrid vs Wild		111		Type	Treatment : Tank	1		25		4.3857	0.0044	0.0230675		0.0166667
		Wild vs Farm		112		Type	Treatment : Tank	1		25		5.067	0.049	0.0159309		0.0166667
	Mn SOD	Farm vs Hybrid		113		Type	Log[Weight]	1		26		5.5692	0.0148	0.0121279		0.0166667
		Hybrid vs Wild		113		Type	Log[Weight]	1		25		8.9956	0.023456	0.00242258		0.0166667
		Wild vs Farm		114		Type	Log[Weight]	1		25		0.3747	0.001	>0.05		0.0166667
	GP	Farm vs Hybrid		116		Type	Treatment|Fam + Log[Weight]	1		26		0.0226	0	>0.05		0.0166667
		Hybrid vs Wild		115		Type	Treatment|Fam + Log[Weight]	1		25		5.9036	0.02289	0.0103303		0.0166667
		Wild vs Farm		113		Type	Treatment|Fam + Log[Weight]	1		25		4.6157	0.0138	0.0203181		0.0166667
	IGF-1	Farm vs Hybrid		111		Treatment	Log[Weight]	1		25		17.8636	0.0787	<0.0001		0.0166667
						Type		1		25		0.4812	0.002	>0.05		0.0166667
		Hybrid vs Wild		113		Treatment	Log[Weight]	1		25		7.8744	0.062	0.004		0.0166667
						Type		1		25		11.938	0.094	<0.001		0.0166667
		Wild vs Farm		112		Treatment	Log[Weight]	1		25		5.6668	0.0412	0.01165		0.0166667
						Type		1		25		13.0001	0.0946	<0.001		0.0166667
	Log-weight and mRNA levels in farmed versus hybrid salmon, hybrid versus wild salmon and wild versus farmed salmon were compared by re-running the
	LME models while excluding one of the three xperimental genetic origins at a time. Multiple comparisons were counteracted by the Bonferroni correction,
	giving an adjusted significance level of P < 0.017.
