# Supplementary material for: Effects of environmental stress on mRNA expression levels of seven genes related to oxidative stress and growth in Atlantic salmon Salmo salar L. of farmed, hybrid and wild origin
Source: BMC Res Notes. 2012 Dec 5;5:672. doi: 10.1186/1756-0500-5-672 (PMC3598671; doi:10.1186/1756-0500-5-672)
Supplement: Additional file 3 — Cq values of the reference gene EF1AA and ΔΔCq values of the seven target genes in salmon of farmed, hybrid and wild origin, in both treatments. [file 1756-0500-5-672-S3.xls]

## Sheet: Sheet1
	Additional file 3 Cq or ∆∆Cq values of all genes in salmon of all origin, in both treatments.
					EF1AA (Raw Cq)										HSP70 (∆∆Cq)
	Treatment	Type	Tank		n	Mean	Median	Min	Max	SD	Mean	Median	SD		n	Mean	Median	Min	Max	SD	Mean	Median	SD
	Control
		Wild	1		15	22.05	22.09	21.31	22.61	0.386775	22.05	22	0.486629		15	-0.004609	0	-0.4183	0.4038	0.223365	-0.01201	0	0.255617
			2		15	22.05	21.78	21.34	23.54	0.583897					14	-0.01994	-0.08361	-0.4257	0.6469	0.294741
		Hybrid	1		15	22.35	22.18	21.89	23.12	0.436936	22.3	22.26	0.383986		14	0.03653	0.1375	-0.546	0.412	0.288276	0.003149	-0.01772	0.256045
			2		14	22.34	22.3	21.79	23.03	0.334481					14	-0.03023	-0.03444	-0.4092	0.3551	0.225075
		Farm	1		14	22.17	22.2	21.53	23.18	0.40079	22.1	22.12	0.363724		14	0.003427	0.01532	-0.4938	0.3562	0.208983	0.01901	0.009392	0.205878
			2		15	22.03	22.06	21.48	22.6	0.32575					15	0.03355	-0.0141	-0.2625	0.3791	0.20916
	Stress
		Wild	3		14	22.04	22.17	21.04	22.63	0.459275	22.14	22.02	0.579671		13	-0.06274	-0.08028	-0.4455	0.2579	0.23069	-0.06976	-0.0751	0.196501
			4		15	22.24	22.01	21.43	23.92	0.675557					15	-0.07584	-0.01964	-0.3815	0.1879	0.169607
		Hybrid	3		15	22.09	21.93	21.42	23.45	0.501867	22.09	22.01	0.519189		15	0.01981	0.03825	-0.4077	0.3896	0.23045	-0.03689	0.009306	0.243468
			4		15	22.1	22.06	21.12	23.52	0.553498					15	-0.09359	-0.03924	-0.5941	0.2675	0.250582
		Farm	3		15	22.25	22.13	21.58	22.87	0.385562	22.3	22.3	0.438914		15	0.04795	0.0536	-0.2182	0.2181	0.129801	0.02015	0.0536	0.173465
			4		15	22.35	22.39	21.37	23.35	0.494968					14	-0.009629	0.04066	-0.4639	0.2068	0.211703
					GR (∆∆Cq)										Cu/Zn SOD (∆∆Cq)
	Treatment	Type	Tank		n	Mean	Median	Min	Max	SD	Mean	Median	SD		n	Mean	Median	Min	Max	SD	Mean	Median	SD
	Control
		Wild	1		15	-0.06058	-0.03762	-0.7144	0.999	0.444114	-0.02568	-0.0256	0.407401		15	0.04507	-0.222	-0.6651	1.03	0.509499	-0.003728	-0.06161	0.561053
			2		15	0.009225	-0.01358	-0.7083	0.6136	0.38					15	-0.05253	-0.05765	-1.043	1.319	0.622378
		Hybrid	1		14	0.09955	0.08631	-0.4095	0.9032	0.341615	0.07726	0.07237	0.305523		14	0.2162	0.09706	-0.6048	0.8956	0.454875	0.2027	0.1075	0.466472
			2		14	0.05497	0.01906	-0.3123	0.452	0.275859					13	0.1881	0.1075	-0.3764	0.9368	0.496851
		Farm	1		14	0.09653	0.03464	-0.2583	0.7323	0.274861	0.1071	0.04612	0.290344		14	0.1374	0.08593	-0.4252	0.7062	0.348198	0.1165	0.1143	0.392199
			2		15	0.1169	0.09917	-0.3776	0.6567	0.313421					14	0.09559	0.2057	-0.7811	0.8138	0.444171
	Stress
		Wild	3		14	0.06026	0.06719	-0.5147	0.9121	0.438827	-0.03777	-0.1017	0.403559		13	-0.01897	0.1424	-0.9011	0.5637	0.469974	-0.04496	0.007439	0.452294
			4		14	-0.1358	-0.1594	-0.6358	0.4307	0.353527					14	-0.06908	-0.05416	-0.7482	0.8793	0.451612
		Hybrid	3		15	0.4247	0.3989	-0.3413	1.028	0.333249	0.2746	0.3158	0.385425		13	0.2157	0.187	-0.3621	0.9941	0.437868	0.09248	0.05948	0.419587
			4		14	0.1139	0.1256	-0.4487	0.9333	0.382798					14	-0.02197	-0.07021	-0.6718	0.5983	0.381874
		Farm	3		15	0.3972	0.2446	-0.06489	1.232	0.395672	0.2759	0.1641	0.408832		14	0.289	0.2912	-0.3583	0.9858	0.398685	0.189	0.03232	0.423592
			4		14	0.1461	0.09661	-0.3355	1.05	0.395323					13	0.0812	-0.01994	-0.5449	0.7602	0.438532
					Mn SOD (∆∆Cq)										GP (∆∆Cq)
	Treatment	Type	Tank		n	Mean	Median	Min	Max	SD	Mean	Median	SD		n	Mean	Median	Min	Max	SD	Mean	Median	SD
	Control
		Wild	1		15	0.08421	0.129	-0.5905	0.3684	0.270611	0.02873	-0.03844	0.331389		15	0.01271	0.04994	-0.8862	0.8033	0.444737	0.007008	0.01246	0.43428
			2		15	-0.02676	-0.08744	-0.5908	0.7102	0.384258					14	0.0008971	-0.0001045	-0.9497	0.7412	0.439466
		Hybrid	1		13	0.3112	0.2817	-0.02746	0.7462	0.278198	0.2445	0.2282	0.312237		14	0.3214	0.3674	-0.4413	0.8911	0.3911	0.2377	0.3029	0.385846
			2		15	0.1867	0.181	-0.474	0.7876	0.337602					15	0.1595	0.1923	-0.6977	0.6738	0.377048
		Farm	1		14	0.1265	0.1253	-0.3679	0.4901	0.27072	0.07302	0.09609	0.242501		13	0.4296	0.44	-0.0656	0.9981	0.334009	0.3617	0.4205	0.365259
			2		15	0.02315	0.02692	-0.3626	0.4125	0.209854					15	0.3028	0.4063	-0.6135	0.9461	0.392013
	Stress
		Wild	3		13	0.1512	0.1853	-0.3525	0.5313	0.239295	0.0482	0.08066	0.254596		13	0.08861	0.2483	-0.5714	0.6046	0.426994	-0.0008748	0.1307	0.524656
			4		14	-0.04749	-0.03851	-0.4676	0.3073	0.237284					14	-0.08397	-0.1795	-1.069	1.155	0.60563
		Hybrid	3		14	0.2834	0.2166	-0.1252	0.6877	0.24283	0.1466	0.1612	0.21473		15	0.5301	0.4731	-0.09778	1.415	0.363983	0.4043	0.4029	0.44593
			4		14	0.2834	0.1612	-0.3836	0.522	0.21473					15	0.2785	0.1798	-0.6108	1.338	0.495496
		Farm	3		14	0.1686	0.1855	-0.3198	0.5182	0.240146	0.1399	0.1855	0.265579		14	0.3046	0.3317	-0.2004	0.6631	0.269523	0.2779	0.2845	0.396788
			4		14	0.1111	0.1382	-0.4884	0.5288	0.295024					15	0.2531	0.1097	-0.789	1.14	0.49604
					IGF-1 (∆∆Cq)										IGF-1R (∆∆Cq)
	Treatment	Type	Tank		n	Mean	Median	Min	Max	SD	Mean	Median	SD		n	Mean	Median	Min	Max	SD	Mean	Median	SD
	Control
		Wild	1		15	0.1083	0.07352	-0.4595	0.6573	0.383096	0.03275	0.01477	0.480126		15	0.06838	0.09438	-0.9067	0.5323	0.33745	-0.01312	0.001781	0.343282
			2		13	-0.05438	-0.06967	-0.934	0.9089	0.576279					15	-0.09461	-0.1384	-0.7696	0.647	0.340585
		Hybrid	1		14	0.4942	0.5186	-0.03117	1.006	0.348663	0.4032	0.4247	0.332823		15	0.091	0.2856	-1.004	0.6012	0.435579	-0.008691	-0.01588	0.358857
			2		15	0.3184	0.3321	-0.1643	0.8165	0.304429					15	-0.1084	-0.1257	-0.4338	0.3459	0.236073
		Farm	1		13	0.5816	0.5783	0.09223	1.166	0.311663	0.4266	0.4791	0.35077		13	0.198	0.2122	-0.03633	0.5123	0.152909	0.08536	0.1127	0.275321
			2		15	0.2922	0.3907	-0.4045	0.7388	0.335224					15	-0.01223	0.06524	-0.6813	0.7144	0.322756
	Stress
		Wild	3		14	-0.2376	-0.537	-0.6261	0.8311	0.474462	-0.121	-0.1747	0.535131		13	0.1484	0.1441	-0.237	0.5785	0.238582	0.04923	0.05578	0.24817
			4		15	-0.01215	0.1229	-1.002	0.8592	0.58087					13	-0.0499	0.01749	-0.4264	0.2572	0.223824
		Hybrid	3		13	-0.02028	-0.09792	-0.595	0.7528	0.431808	0.1042	0.159	0.358627		14	0.214	0.2438	-0.3918	0.6128	0.304354	0.08137	0.108	0.338698
			4		14	0.2197	0.2687	-0.2355	0.5237	0.235057					15	-0.04244	-0.06712	-0.5595	0.6039	0.330759
		Farm	3		15	0.1745	0.2231	-0.7948	0.7237	0.427824	0.163	0.1366	0.361926		15	0.1209	0.09255	-0.3534	0.5215	0.252845	0.1162	0.09899	0.274099
			4		12	0.1487	0.09648	-0.2422	0.6081	0.276156					15	0.1116	0.1054	-0.5647	0.8511	0.302736
	SD, standard deviation
