# Supplementary material for: Effects of environmental stress on mRNA expression levels of seven genes related to oxidative stress and growth in Atlantic salmon Salmo salar L. of farmed, hybrid and wild origin
Source: BMC Res Notes. 2012 Dec 5;5:672. doi: 10.1186/1756-0500-5-672 (PMC3598671; doi:10.1186/1756-0500-5-672)
Supplement: Additional file 7 — Full data set supporting the results of this article, with index. [file 1756-0500-5-672-S7.xls]

## Sheet: Data
	Plate	Pos	Detector	Ct	NR.Norm	NR.Isol	Isol.Batch	ng.ul	RIN	Tank	Treatment	Family	Type	W	L	Time.Anest	Period	RNA.tray	cDNA.tray	SampleInfo1	SampleInfo2	SampleInfo3	SampleInfo4	MyDCT	MyDDCT	Ct_MEAN	Ct_MEDIAN	Ct_SD	Ct_Replicates	MyDCT_MEAN	MyDCT_MEDIAN	MyDCT_SD	MyDCT_Replicates	MyDDCT_MEAN	MyDDCT_MEDIAN	MyDDCT_SD	MyDDCT_Replicates	Ct_QC	HKCt_QC	GroupCt_QC	Ct_SD_QC	GroupMyDCT_QC	GroupMyDDCT_QC	Global_QC
1	Interact_cDNA1_lower_280411_XYYO_CS	A1	EF1a_VIC	21.9015	15	46	4	1272.68	NA	3	Stress	10	Hybr	26	13	1899-12-31 00:12:00	2	1	1	15	HK		S	0	0	21.8957	21.9015	0.143125	3	0	0	0	3	0	0	0	3	PASS	PASS	PASS	PASS	PASS	PASS	PASS
2	Interact_cDNA1_lower_280411_XYYO_CS	A10	EF1a_VIC	22.2521	18	156	13	980.36	10	1	Control	11	Farm	37	13.9	1899-12-31 00:06:00	1	1	1	18	HK		S	0	0	22.3075	22.2521	0.219356	3	0	0	0	3	0	0	0	3	PASS	PASS	PASS	PASS	PASS	PASS	PASS
3	Interact_cDNA1_lower_280411_XYYO_CS	A11	EF1a_VIC	22.481	16	174	15	1166.69	NA	2	Control	11	Farm	48	15.2	1899-12-31 00:21:00	2	1	1	16	HK		S	0	0	22.2761	22.3076	0.222361	3	0	0	0	3	0	0	0	3	PASS	PASS	PASS	PASS	PASS	PASS	PASS
4	Interact_cDNA1_lower_280411_XYYO_CS	A12	EF1a_VIC	22.5492	18	156	13	980.36	10	1	Control	11	Farm	37	13.9	1899-12-31 00:06:00	1	1	1	18	HK		S	0	0	22.3075	22.2521	0.219356	3	0	0	0	3	0	0	0	3	PASS	PASS	PASS	PASS	PASS	PASS	PASS
5	Interact_cDNA1_lower_280411_XYYO_CS	A13	EF1a_VIC	21.7326	19	154	13	457.13	NA	4	Stress	23	Wild	7	8.5	1899-12-31 00:21:00	2	1	1	19	HK		S	0	0	21.7845	21.7339	0.0887146	3	0	0	0	3	0	0	0	3	PASS	PASS	PASS	PASS	PASS	PASS	PASS
6	Interact_cDNA1_lower_280411_XYYO_CS	A14	EF1a_VIC	21.9584	21	153	13	375.24	9.5	2	Control	29	Wild	7	8.5	1899-12-31 00:06:00	1	1	1	21	HK		S	0	0	22.0958	22.123	0.126071	3	0	0	0	3	0	0	0	3	PASS	PASS	PASS	PASS	PASS	PASS	PASS
7	Interact_cDNA1_lower_280411_XYYO_CS	A15	EF1a_VIC	21.8869	19	154	13	457.13	NA	4	Stress	23	Wild	7	8.5	1899-12-31 00:21:00	2	1	1	19	HK		S	0	0	21.7845	21.7339	0.0887146	3	0	0	0	3	0	0	0	3	PASS	PASS	PASS	PASS	PASS	PASS	PASS
8	Interact_cDNA1_lower_280411_XYYO_CS	A16	EF1a_VIC	22.123	21	153	13	375.24	9.5	2	Control	29	Wild	7	8.5	1899-12-31 00:06:00	1	1	1	21	HK		S	0	0	22.0958	22.123	0.126071	3	0	0	0	3	0	0	0	3	PASS	PASS	PASS	PASS	PASS	PASS	PASS
9	Interact_cDNA1_lower_280411_XYYO_CS	A17	EF1a_VIC	21.7339	19	154	13	457.13	NA	4	Stress	23	Wild	7	8.5	1899-12-31 00:21:00	2	1	1	19	HK		S	0	0	21.7845	21.7339	0.0887146	3	0	0	0	3	0	0	0	3	PASS	PASS	PASS	PASS	PASS	PASS	PASS
10	Interact_cDNA1_lower_280411_XYYO_CS	A18	EF1a_VIC	22.2061	21	153	13	375.24	9.5	2	Control	29	Wild	7	8.5	1899-12-31 00:06:00	1	1	1	21	HK		S	0	0	22.0958	22.123	0.126071	3	0	0	0	3	0	0	0	3	PASS	PASS	PASS	PASS	PASS	PASS	PASS
11	Interact_cDNA1_lower_280411_XYYO_CS	A19	EF1a_VIC	21.6234	20	52	5	720.91	NA	3	Stress	7	Farm	29	13.7	1899-12-31 00:04:00	1	1	1	20	HK		S	0	0	21.9927	22.0121	0.359906	3	0	0	0	3	0	0	0	3	PASS	PASS	PASS	PASS	PASS	PASS	PASS
12	Interact_cDNA1_lower_280411_XYYO_CS	A2	EF1a_VIC	22.1707	17	90	8	1087.18	NA	1	Control	13	Farm	46	15.5	1899-12-31 00:09:00	3	1	1	17	HK		S	0	0	22.3752	22.3611	0.211985	3	0	0	0	3	0	0	0	3	PASS	PASS	PASS	PASS	PASS	PASS	PASS
13	Interact_cDNA1_lower_280411_XYYO_CS	A20	EF1a_VIC	22.2351	22	62	6	1178.36	NA	4	Stress	17	Farm	52	15.9	1899-12-31 00:03:00	2	1	1	22	HK		S	0	0	22.515	22.3862	0.361948	3	0	0	0	3	0	0	0	3	PASS	PASS	PASS	PASS	PASS	PASS	PASS
14	Interact_cDNA1_lower_280411_XYYO_CS	A21	EF1a_VIC	22.0121	20	52	5	720.91	NA	3	Stress	7	Farm	29	13.7	1899-12-31 00:04:00	1	1	1	20	HK		S	0	0	21.9927	22.0121	0.359906	3	0	0	0	3	0	0	0	3	PASS	PASS	PASS	PASS	PASS	PASS	PASS
15	Interact_cDNA1_lower_280411_XYYO_CS	A22	EF1a_VIC	22.3862	22	62	6	1178.36	NA	4	Stress	17	Farm	52	15.9	1899-12-31 00:03:00	2	1	1	22	HK		S	0	0	22.515	22.3862	0.361948	3	0	0	0	3	0	0	0	3	PASS	PASS	PASS	PASS	PASS	PASS	PASS
16	Interact_cDNA1_lower_280411_XYYO_CS	A23	EF1a_VIC	22.3424	20	52	5	720.91	NA	3	Stress	7	Farm	29	13.7	1899-12-31 00:04:00	1	1	1	20	HK		S	0	0	21.9927	22.0121	0.359906	3	0	0	0	3	0	0	0	3	PASS	PASS	PASS	PASS	PASS	PASS	PASS
17	Interact_cDNA1_lower_280411_XYYO_CS	A24	EF1a_VIC	22.9238	22	62	6	1178.36	NA	4	Stress	17	Farm	52	15.9	1899-12-31 00:03:00	2	1	1	22	HK		S	0	0	22.515	22.3862	0.361948	3	0	0	0	3	0	0	0	3	PASS	PASS	PASS	PASS	PASS	PASS	PASS
18	Interact_cDNA1_lower_280411_XYYO_CS	A3	EF1a_VIC	22.0359	15	46	4	1272.68	NA	3	Stress	10	Hybr	26	13	1899-12-31 00:12:00	2	1	1	15	HK		S	0	0	21.8957	21.9015	0.143125	3	0	0	0	3	0	0	0	3	PASS	PASS	PASS	PASS	PASS	PASS	PASS
19	Interact_cDNA1_lower_280411_XYYO_CS	A4	EF1a_VIC	22.3611	17	90	8	1087.18	NA	1	Control	13	Farm	46	15.5	1899-12-31 00:09:00	3	1	1	17	HK		S	0	0	22.3752	22.3611	0.211985	3	0	0	0	3	0	0	0	3	PASS	PASS	PASS	PASS	PASS	PASS	PASS
20	Interact_cDNA1_lower_280411_XYYO_CS	A5	EF1a_VIC	21.7498	15	46	4	1272.68	NA	3	Stress	10	Hybr	26	13	1899-12-31 00:12:00	2	1	1	15	HK		S	0	0	21.8957	21.9015	0.143125	3	0	0	0	3	0	0	0	3	PASS	PASS	PASS	PASS	PASS	PASS	PASS
21	Interact_cDNA1_lower_280411_XYYO_CS	A6	EF1a_VIC	22.5939	17	90	8	1087.18	NA	1	Control	13	Farm	46	15.5	1899-12-31 00:09:00	3	1	1	17	HK		S	0	0	22.3752	22.3611	0.211985	3	0	0	0	3	0	0	0	3	PASS	PASS	PASS	PASS	PASS	PASS	PASS
22	Interact_cDNA1_lower_280411_XYYO_CS	A7	EF1a_VIC	22.0397	16	174	15	1166.69	NA	2	Control	11	Farm	48	15.2	1899-12-31 00:21:00	2	1	1	16	HK		S	0	0	22.2761	22.3076	0.222361	3	0	0	0	3	0	0	0	3	PASS	PASS	PASS	PASS	PASS	PASS	PASS
23	Interact_cDNA1_lower_280411_XYYO_CS	A8	EF1a_VIC	22.1211	18	156	13	980.36	10	1	Control	11	Farm	37	13.9	1899-12-31 00:06:00	1	1	1	18	HK		S	0	0	22.3075	22.2521	0.219356	3	0	0	0	3	0	0	0	3	PASS	PASS	PASS	PASS	PASS	PASS	PASS
24	Interact_cDNA1_lower_280411_XYYO_CS	A9	EF1a_VIC	22.3076	16	174	15	1166.69	NA	2	Control	11	Farm	48	15.2	1899-12-31 00:21:00	2	1	1	16	HK		S	0	0	22.2761	22.3076	0.222361	3	0	0	0	3	0	0	0	3	PASS	PASS	PASS	PASS	PASS	PASS	PASS
25	Interact_cDNA1_lower_280411_XYYO_CS	B1	EF1a_VIC	21.5825	23	87	8	1221.76	NA	2	Control	19	Farm	59	16.7	1899-12-31 00:27:00	1	1	1	23	HK		S	0	0	21.6274	21.6255	0.0458608	3	0	0	0	3	0	0	0	3	PASS	PASS	PASS	PASS	PASS	PASS	PASS
26	Interact_cDNA1_lower_280411_XYYO_CS	B10	EF1a_VIC	21.887	26	170	15	1625.65	9.8	3	Stress	13	Farm	36	14.1	1899-12-31 00:09:00	2	1	1	26	HK		S	0	0	21.9136	21.887	0.159566	3	0	0	0	3	0	0	0	3	PASS	PASS	PASS	PASS	PASS	PASS	PASS
27	Interact_cDNA1_lower_280411_XYYO_CS	B11	EF1a_VIC	21.8327	24	27	3	242.81	NA	3	Stress	29	Wild	6	8	1899-12-31 00:05:00	2	1	1	24	HK		S	0	0	21.5474	21.4886	0.260918	3	0	0	0	3	0	0	0	3	PASS	PASS	PASS	PASS	PASS	PASS	PASS
28	Interact_cDNA1_lower_280411_XYYO_CS	B12	EF1a_VIC	22.0848	26	170	15	1625.65	9.8	3	Stress	13	Farm	36	14.1	1899-12-31 00:09:00	2	1	1	26	HK		S	0	0	21.9136	21.887	0.159566	3	0	0	0	3	0	0	0	3	PASS	PASS	PASS	PASS	PASS	PASS	PASS
29	Interact_cDNA1_lower_280411_XYYO_CS	B13	EF1a_VIC	21.4897	27	177	15	334.61	NA	4	Stress	24	Wild	14	10.6	1899-12-31 00:15:00	2	1	1	27	HK		S	0	0	21.4922	21.4897	0.199853	3	0	0	0	3	0	0	0	3	PASS	PASS	PASS	PASS	PASS	PASS	PASS
30	Interact_cDNA1_lower_280411_XYYO_CS	B14	EF1a_VIC	22.1854	PK	NA	NA	NA	NA	NA	NA	NA	NA	NA	NA	NA	NA	NA	NA	PK	PK	PK	PK	0	NA	22.0631	22.157	0.187702	3	0	0	0	3	NA	NA	NA	3	PASS	PASS	NA	NA	NA	NA	PASS
31	Interact_cDNA1_lower_280411_XYYO_CS	B15	EF1a_VIC	21.6933	27	177	15	334.61	NA	4	Stress	24	Wild	14	10.6	1899-12-31 00:15:00	2	1	1	27	HK		S	0	0	21.4922	21.4897	0.199853	3	0	0	0	3	0	0	0	3	PASS	PASS	PASS	PASS	PASS	PASS	PASS
32	Interact_cDNA1_lower_280411_XYYO_CS	B16	EF1a_VIC	21.847	PK	NA	NA	NA	NA	NA	NA	NA	NA	NA	NA	NA	NA	NA	NA	PK	PK	PK	PK	0	NA	22.0631	22.157	0.187702	3	0	0	0	3	NA	NA	NA	3	PASS	PASS	NA	NA	NA	NA	PASS
33	Interact_cDNA1_lower_280411_XYYO_CS	B17	EF1a_VIC	21.2936	27	177	15	334.61	NA	4	Stress	24	Wild	14	10.6	1899-12-31 00:15:00	2	1	1	27	HK		S	0	0	21.4922	21.4897	0.199853	3	0	0	0	3	0	0	0	3	PASS	PASS	PASS	PASS	PASS	PASS	PASS
34	Interact_cDNA1_lower_280411_XYYO_CS	B18	EF1a_VIC	22.157	PK	NA	NA	NA	NA	NA	NA	NA	NA	NA	NA	NA	NA	NA	NA	PK	PK	PK	PK	0	NA	22.0631	22.157	0.187702	3	0	0	0	3	NA	NA	NA	3	PASS	PASS	NA	NA	NA	NA	PASS
35	Interact_cDNA1_lower_280411_XYYO_CS	B19	EF1a_VIC	22.214	28	82	7	303.09	NA	2	Control	12	Hybr	33	13.7	1899-12-31 00:03:00	1	1	1	28	HK		S	0	0	22.4618	22.5856	0.214634	3	0	0	0	3	0	0	0	3	PASS	PASS	PASS	PASS	PASS	PASS	PASS
36	Interact_cDNA1_lower_280411_XYYO_CS	B2	EF1a_VIC	21.6575	25	147	13	470.7	NA	2	Control	25	Wild	23	12.3	1899-12-31 00:20:00	1	1	1	25	HK		S	0	0	21.699	21.6575	0.192712	3	0	0	0	3	0	0	0	3	PASS	PASS	PASS	PASS	PASS	PASS	PASS
37	Interact_cDNA1_lower_280411_XYYO_CS	B20	EF1a_VIC	40	NTC	NA	NA	NA	NA	NA	NA	NA	NA	NA	NA	NA	NA	NA	NA	NTC	NTC	NTC	NTC	0	NA	40	40	NA	1	0	0	NA	1	NA	NA	NA	1	FAIL	PASS	NA	NA	NA	NA	FAIL
38	Interact_cDNA1_lower_280411_XYYO_CS	B21	EF1a_VIC	22.5859	28	82	7	303.09	NA	2	Control	12	Hybr	33	13.7	1899-12-31 00:03:00	1	1	1	28	HK		S	0	0	22.4618	22.5856	0.214634	3	0	0	0	3	0	0	0	3	PASS	PASS	PASS	PASS	PASS	PASS	PASS
39	Interact_cDNA1_lower_280411_XYYO_CS	B22	EF1a_VIC	40	nRT15	NA	NA	NA	NA	NA	NA	NA	NA	NA	NA	NA	NA	NA	NA	15	HK		nRT	0	NA	40	40	NA	1	0	0	NA	1	NA	NA	NA	1	FAIL	PASS	NA	NA	NA	NA	FAIL
40	Interact_cDNA1_lower_280411_XYYO_CS	B23	EF1a_VIC	22.5856	28	82	7	303.09	NA	2	Control	12	Hybr	33	13.7	1899-12-31 00:03:00	1	1	1	28	HK		S	0	0	22.4618	22.5856	0.214634	3	0	0	0	3	0	0	0	3	PASS	PASS	PASS	PASS	PASS	PASS	PASS
41	Interact_cDNA1_lower_280411_XYYO_CS	B24	EF1a_VIC	40	nRT28	NA	NA	NA	NA	NA	NA	NA	NA	NA	NA	NA	NA	NA	NA	28	HK		nRT	0	NA	40	40	NA	1	0	0	NA	1	NA	NA	NA	1	FAIL	PASS	NA	NA	NA	NA	FAIL
42	Interact_cDNA1_lower_280411_XYYO_CS	B3	EF1a_VIC	21.6742	23	87	8	1221.76	NA	2	Control	19	Farm	59	16.7	1899-12-31 00:27:00	1	1	1	23	HK		S	0	0	21.6274	21.6255	0.0458608	3	0	0	0	3	0	0	0	3	PASS	PASS	PASS	PASS	PASS	PASS	PASS
43	Interact_cDNA1_lower_280411_XYYO_CS	B4	EF1a_VIC	21.5304	25	147	13	470.7	NA	2	Control	25	Wild	23	12.3	1899-12-31 00:20:00	1	1	1	25	HK		S	0	0	21.699	21.6575	0.192712	3	0	0	0	3	0	0	0	3	PASS	PASS	PASS	PASS	PASS	PASS	PASS
44	Interact_cDNA1_lower_280411_XYYO_CS	B5	EF1a_VIC	21.6255	23	87	8	1221.76	NA	2	Control	19	Farm	59	16.7	1899-12-31 00:27:00	1	1	1	23	HK		S	0	0	21.6274	21.6255	0.0458608	3	0	0	0	3	0	0	0	3	PASS	PASS	PASS	PASS	PASS	PASS	PASS
45	Interact_cDNA1_lower_280411_XYYO_CS	B6	EF1a_VIC	21.9091	25	147	13	470.7	NA	2	Control	25	Wild	23	12.3	1899-12-31 00:20:00	1	1	1	25	HK		S	0	0	21.699	21.6575	0.192712	3	0	0	0	3	0	0	0	3	PASS	PASS	PASS	PASS	PASS	PASS	PASS
46	Interact_cDNA1_lower_280411_XYYO_CS	B7	EF1a_VIC	21.3209	24	27	3	242.81	NA	3	Stress	29	Wild	6	8	1899-12-31 00:05:00	2	1	1	24	HK		S	0	0	21.5474	21.4886	0.260918	3	0	0	0	3	0	0	0	3	PASS	PASS	PASS	PASS	PASS	PASS	PASS
47	Interact_cDNA1_lower_280411_XYYO_CS	B8	EF1a_VIC	21.769	26	170	15	1625.65	9.8	3	Stress	13	Farm	36	14.1	1899-12-31 00:09:00	2	1	1	26	HK		S	0	0	21.9136	21.887	0.159566	3	0	0	0	3	0	0	0	3	PASS	PASS	PASS	PASS	PASS	PASS	PASS
48	Interact_cDNA1_lower_280411_XYYO_CS	B9	EF1a_VIC	21.4886	24	27	3	242.81	NA	3	Stress	29	Wild	6	8	1899-12-31 00:05:00	2	1	1	24	HK		S	0	0	21.5474	21.4886	0.260918	3	0	0	0	3	0	0	0	3	PASS	PASS	PASS	PASS	PASS	PASS	PASS
49	Interact_cDNA1_lower_280411_XYYO_CS	C1	HSP70_BOK	20.1334	15	46	4	1272.68	NA	3	Stress	10	Hybr	26	13	1899-12-31 00:12:00	2	1	1	15	HK		S	-1.76803	0.287541	19.875	19.9114	0.27848	3	-2.02075	-2.12448	0.220027	3	0.034823	-0.068903	0.220027	3	PASS	PASS	PASS	PASS	PASS	PASS	PASS
50	Interact_cDNA1_lower_280411_XYYO_CS	C10	HSP70_BOK	19.9543	18	156	13	980.36	10	1	Control	11	Farm	37	13.9	1899-12-31 00:06:00	1	1	1	18	HK		S	-2.29776	-0.24219	19.9835	19.9543	0.113382	3	-2.32396	-2.29776	0.105977	3	-0.268385	-0.24219	0.105977	3	PASS	PASS	PASS	PASS	PASS	PASS	PASS
51	Interact_cDNA1_lower_280411_XYYO_CS	C11	HSP70_BOK	20.0062	16	174	15	1166.69	NA	2	Control	11	Farm	48	15.2	1899-12-31 00:21:00	2	1	1	16	HK		S	-2.47486	-0.419282	20.0812	20.0062	0.148598	3	-2.19492	-2.05525	0.242428	3	-0.13935	0.000324	0.242428	3	PASS	PASS	PASS	PASS	PASS	PASS	PASS
52	Interact_cDNA1_lower_280411_XYYO_CS	C12	HSP70_BOK	20.1086	18	156	13	980.36	10	1	Control	11	Farm	37	13.9	1899-12-31 00:06:00	1	1	1	18	HK		S	-2.44058	-0.385003	19.9835	19.9543	0.113382	3	-2.32396	-2.29776	0.105977	3	-0.268385	-0.24219	0.105977	3	PASS	PASS	PASS	PASS	PASS	PASS	PASS
53	Interact_cDNA1_lower_280411_XYYO_CS	C13	HSP70_BOK	19.6218	19	154	13	457.13	NA	4	Stress	23	Wild	7	8.5	1899-12-31 00:21:00	2	1	1	19	HK		S	-2.1108	-0.055224	19.5824	19.5755	0.0364281	3	-2.20207	-2.15846	0.119223	3	-0.146498	-0.102884	0.119223	3	PASS	PASS	PASS	PASS	PASS	PASS	PASS
54	Interact_cDNA1_lower_280411_XYYO_CS	C14	HSP70_BOK	19.7023	21	153	13	375.24	9.5	2	Control	29	Wild	7	8.5	1899-12-31 00:06:00	1	1	1	21	HK		S	-2.25612	-0.200547	19.8342	19.8155	0.142199	3	-2.26163	-2.25612	0.0433546	3	-0.206053	-0.200547	0.0433546	3	PASS	PASS	PASS	PASS	PASS	PASS	PASS
55	Interact_cDNA1_lower_280411_XYYO_CS	C15	HSP70_BOK	19.55	19	154	13	457.13	NA	4	Stress	23	Wild	7	8.5	1899-12-31 00:21:00	2	1	1	19	HK		S	-2.33696	-0.281387	19.5824	19.5755	0.0364281	3	-2.20207	-2.15846	0.119223	3	-0.146498	-0.102884	0.119223	3	PASS	PASS	PASS	PASS	PASS	PASS	PASS
56	Interact_cDNA1_lower_280411_XYYO_CS	C16	HSP70_BOK	19.8155	21	153	13	375.24	9.5	2	Control	29	Wild	7	8.5	1899-12-31 00:06:00	1	1	1	21	HK		S	-2.30747	-0.251898	19.8342	19.8155	0.142199	3	-2.26163	-2.25612	0.0433546	3	-0.206053	-0.200547	0.0433546	3	PASS	PASS	PASS	PASS	PASS	PASS	PASS
57	Interact_cDNA1_lower_280411_XYYO_CS	C17	HSP70_BOK	19.5755	19	154	13	457.13	NA	4	Stress	23	Wild	7	8.5	1899-12-31 00:21:00	2	1	1	19	HK		S	-2.15846	-0.102884	19.5824	19.5755	0.0364281	3	-2.20207	-2.15846	0.119223	3	-0.146498	-0.102884	0.119223	3	PASS	PASS	PASS	PASS	PASS	PASS	PASS
58	Interact_cDNA1_lower_280411_XYYO_CS	C18	HSP70_BOK	19.9848	21	153	13	375.24	9.5	2	Control	29	Wild	7	8.5	1899-12-31 00:06:00	1	1	1	21	HK		S	-2.22129	-0.165715	19.8342	19.8155	0.142199	3	-2.26163	-2.25612	0.0433546	3	-0.206053	-0.200547	0.0433546	3	PASS	PASS	PASS	PASS	PASS	PASS	PASS
59	Interact_cDNA1_lower_280411_XYYO_CS	C19	HSP70_BOK	19.1142	20	52	5	720.91	NA	3	Stress	7	Farm	29	13.7	1899-12-31 00:04:00	1	1	1	20	HK		S	-2.50925	-0.453673	19.7563	19.9912	0.562726	3	-2.23638	-2.17892	0.249162	3	-0.180803	-0.123349	0.249162	3	PASS	PASS	PASS	PASS	PASS	PASS	PASS
60	Interact_cDNA1_lower_280411_XYYO_CS	C2	HSP70_BOK	19.8914	17	90	8	1087.18	NA	1	Control	13	Farm	46	15.5	1899-12-31 00:09:00	3	1	1	17	HK		S	-2.2793	-0.223723	20.0352	20.083	0.126837	3	-2.34008	-2.2793	0.150033	3	-0.284504	-0.223723	0.150033	3	PASS	PASS	PASS	PASS	PASS	PASS	PASS
61	Interact_cDNA1_lower_280411_XYYO_CS	C20	HSP70_BOK	20.0169	22	62	6	1178.36	NA	4	Stress	17	Farm	52	15.9	1899-12-31 00:03:00	2	1	1	22	HK		S	-2.21822	-0.162649	20.2386	20.0275	0.374808	3	-2.27647	-2.25247	0.073264	3	-0.220899	-0.196893	0.073264	3	PASS	PASS	PASS	PASS	PASS	PASS	PASS
62	Interact_cDNA1_lower_280411_XYYO_CS	C21	HSP70_BOK	19.9912	20	52	5	720.91	NA	3	Stress	7	Farm	29	13.7	1899-12-31 00:04:00	1	1	1	20	HK		S	-2.02096	0.034614	19.7563	19.9912	0.562726	3	-2.23638	-2.17892	0.249162	3	-0.180803	-0.123349	0.249162	3	PASS	PASS	PASS	PASS	PASS	PASS	PASS
63	Interact_cDNA1_lower_280411_XYYO_CS	C22	HSP70_BOK	20.0275	22	62	6	1178.36	NA	4	Stress	17	Farm	52	15.9	1899-12-31 00:03:00	2	1	1	22	HK		S	-2.35873	-0.303154	20.2386	20.0275	0.374808	3	-2.27647	-2.25247	0.073264	3	-0.220899	-0.196893	0.073264	3	PASS	PASS	PASS	PASS	PASS	PASS	PASS
64	Interact_cDNA1_lower_280411_XYYO_CS	C23	HSP70_BOK	20.1635	20	52	5	720.91	NA	3	Stress	7	Farm	29	13.7	1899-12-31 00:04:00	1	1	1	20	HK		S	-2.17892	-0.123349	19.7563	19.9912	0.562726	3	-2.23638	-2.17892	0.249162	3	-0.180803	-0.123349	0.249162	3	PASS	PASS	PASS	PASS	PASS	PASS	PASS
65	Interact_cDNA1_lower_280411_XYYO_CS	C24	HSP70_BOK	20.6713	22	62	6	1178.36	NA	4	Stress	17	Farm	52	15.9	1899-12-31 00:03:00	2	1	1	22	HK		S	-2.25247	-0.196893	20.2386	20.0275	0.374808	3	-2.27647	-2.25247	0.073264	3	-0.220899	-0.196893	0.073264	3	PASS	PASS	PASS	PASS	PASS	PASS	PASS
66	Interact_cDNA1_lower_280411_XYYO_CS	C3	HSP70_BOK	19.9114	15	46	4	1272.68	NA	3	Stress	10	Hybr	26	13	1899-12-31 00:12:00	2	1	1	15	HK		S	-2.12448	-0.068903	19.875	19.9114	0.27848	3	-2.02075	-2.12448	0.220027	3	0.034823	-0.068903	0.220027	3	PASS	PASS	PASS	PASS	PASS	PASS	PASS
67	Interact_cDNA1_lower_280411_XYYO_CS	C4	HSP70_BOK	20.1312	17	90	8	1087.18	NA	1	Control	13	Farm	46	15.5	1899-12-31 00:09:00	3	1	1	17	HK		S	-2.22997	-0.174399	20.0352	20.083	0.126837	3	-2.34008	-2.2793	0.150033	3	-0.284504	-0.223723	0.150033	3	PASS	PASS	PASS	PASS	PASS	PASS	PASS
68	Interact_cDNA1_lower_280411_XYYO_CS	C5	HSP70_BOK	19.5801	15	46	4	1272.68	NA	3	Stress	10	Hybr	26	13	1899-12-31 00:12:00	2	1	1	15	HK		S	-2.16974	-0.114169	19.875	19.9114	0.27848	3	-2.02075	-2.12448	0.220027	3	0.034823	-0.068903	0.220027	3	PASS	PASS	PASS	PASS	PASS	PASS	PASS
69	Interact_cDNA1_lower_280411_XYYO_CS	C6	HSP70_BOK	20.083	17	90	8	1087.18	NA	1	Control	13	Farm	46	15.5	1899-12-31 00:09:00	3	1	1	17	HK		S	-2.51097	-0.455391	20.0352	20.083	0.126837	3	-2.34008	-2.2793	0.150033	3	-0.284504	-0.223723	0.150033	3	PASS	PASS	PASS	PASS	PASS	PASS	PASS
70	Interact_cDNA1_lower_280411_XYYO_CS	C7	HSP70_BOK	19.985	16	174	15	1166.69	NA	2	Control	11	Farm	48	15.2	1899-12-31 00:21:00	2	1	1	16	HK		S	-2.05467	0.000907	20.0812	20.0062	0.148598	3	-2.19492	-2.05525	0.242428	3	-0.13935	0.000324	0.242428	3	PASS	PASS	PASS	PASS	PASS	PASS	PASS
71	Interact_cDNA1_lower_280411_XYYO_CS	C8	HSP70_BOK	19.8876	18	156	13	980.36	10	1	Control	11	Farm	37	13.9	1899-12-31 00:06:00	1	1	1	18	HK		S	-2.23354	-0.177962	19.9835	19.9543	0.113382	3	-2.32396	-2.29776	0.105977	3	-0.268385	-0.24219	0.105977	3	PASS	PASS	PASS	PASS	PASS	PASS	PASS
72	Interact_cDNA1_lower_280411_XYYO_CS	C9	HSP70_BOK	20.2523	16	174	15	1166.69	NA	2	Control	11	Farm	48	15.2	1899-12-31 00:21:00	2	1	1	16	HK		S	-2.05525	0.000324	20.0812	20.0062	0.148598	3	-2.19492	-2.05525	0.242428	3	-0.13935	0.000324	0.242428	3	PASS	PASS	PASS	PASS	PASS	PASS	PASS
73	Interact_cDNA1_lower_280411_XYYO_CS	D1	HSP70_BOK	19.3484	23	87	8	1221.76	NA	2	Control	19	Farm	59	16.7	1899-12-31 00:27:00	1	1	1	23	HK		S	-2.23409	-0.178521	19.1726	19.2642	0.235517	3	-2.45487	-2.40996	0.246315	3	-0.399292	-0.354384	0.246315	3	PASS	PASS	PASS	PASS	PASS	PASS	PASS
74	Interact_cDNA1_lower_280411_XYYO_CS	D10	HSP70_BOK	19.878	26	170	15	1625.65	9.8	3	Stress	13	Farm	36	14.1	1899-12-31 00:09:00	2	1	1	26	HK		S	-2.00895	0.046629	19.7831	19.8269	0.122807	3	-2.13048	-2.1246	0.12457	3	-0.074901	-0.069029	0.12457	3	PASS	PASS	PASS	PASS	PASS	PASS	PASS
75	Interact_cDNA1_lower_280411_XYYO_CS	D11	HSP70_BOK	19.615	24	27	3	242.81	NA	3	Stress	29	Wild	6	8	1899-12-31 00:05:00	2	1	1	24	HK		S	-2.21774	-0.162171	19.6868	19.6823	0.0741237	3	-1.86066	-1.72562	0.312292	3	0.194916	0.32995	0.312292	3	PASS	PASS	PASS	PASS	PASS	PASS	PASS
76	Interact_cDNA1_lower_280411_XYYO_CS	D12	HSP70_BOK	19.8269	26	170	15	1625.65	9.8	3	Stress	13	Farm	36	14.1	1899-12-31 00:09:00	2	1	1	26	HK		S	-2.25788	-0.202303	19.7831	19.8269	0.122807	3	-2.13048	-2.1246	0.12457	3	-0.074901	-0.069029	0.12457	3	PASS	PASS	PASS	PASS	PASS	PASS	PASS
77	Interact_cDNA1_lower_280411_XYYO_CS	D13	HSP70_BOK	19.5213	27	177	15	334.61	NA	4	Stress	24	Wild	14	10.6	1899-12-31 00:15:00	2	1	1	27	HK		S	-1.96839	0.087186	19.5332	19.5213	0.023895	3	-1.95899	-1.96839	0.17847	3	0.096581	0.087186	0.17847	3	PASS	PASS	PASS	PASS	PASS	PASS	PASS
78	Interact_cDNA1_lower_280411_XYYO_CS	D14	HSP70_BOK	20.2406	PK	NA	NA	NA	NA	NA	NA	NA	NA	NA	NA	NA	NA	NA	NA	PK	PK	PK	PK	-1.9448	NA	20.18	20.2397	0.104214	3	-1.88313	-1.91724	0.0840856	3	NA	NA	NA	3	PASS	PASS	NA	NA	NA	NA	PASS
79	Interact_cDNA1_lower_280411_XYYO_CS	D15	HSP70_BOK	19.5607	27	177	15	334.61	NA	4	Stress	24	Wild	14	10.6	1899-12-31 00:15:00	2	1	1	27	HK		S	-2.13258	-0.077006	19.5332	19.5213	0.023895	3	-1.95899	-1.96839	0.17847	3	0.096581	0.087186	0.17847	3	PASS	PASS	PASS	PASS	PASS	PASS	PASS
80	Interact_cDNA1_lower_280411_XYYO_CS	D16	HSP70_BOK	20.0597	PK	NA	NA	NA	NA	NA	NA	NA	NA	NA	NA	NA	NA	NA	NA	PK	PK	PK	PK	-1.78735	NA	20.18	20.2397	0.104214	3	-1.88313	-1.91724	0.0840856	3	NA	NA	NA	3	PASS	PASS	NA	NA	NA	NA	PASS
81	Interact_cDNA1_lower_280411_XYYO_CS	D17	HSP70_BOK	19.5176	27	177	15	334.61	NA	4	Stress	24	Wild	14	10.6	1899-12-31 00:15:00	2	1	1	27	HK		S	-1.77601	0.279563	19.5332	19.5213	0.023895	3	-1.95899	-1.96839	0.17847	3	0.096581	0.087186	0.17847	3	PASS	PASS	PASS	PASS	PASS	PASS	PASS
82	Interact_cDNA1_lower_280411_XYYO_CS	D18	HSP70_BOK	20.2397	PK	NA	NA	NA	NA	NA	NA	NA	NA	NA	NA	NA	NA	NA	NA	PK	PK	PK	PK	-1.91724	NA	20.18	20.2397	0.104214	3	-1.88313	-1.91724	0.0840856	3	NA	NA	NA	3	PASS	PASS	NA	NA	NA	NA	PASS
83	Interact_cDNA1_lower_280411_XYYO_CS	D19	HSP70_BOK	20.479	28	82	7	303.09	NA	2	Control	12	Hybr	33	13.7	1899-12-31 00:03:00	1	1	1	28	HK		S	-1.73498	0.320598	20.658	20.479	0.356178	3	-1.80379	-1.73498	0.326011	3	0.251782	0.320598	0.326011	3	PASS	PASS	PASS	PASS	PASS	PASS	PASS
84	Interact_cDNA1_lower_280411_XYYO_CS	D2	HSP70_BOK	19.6722	25	147	13	470.7	NA	2	Control	25	Wild	23	12.3	1899-12-31 00:20:00	1	1	1	25	HK		S	-1.98536	0.07021	19.6483	19.6722	0.175258	3	-2.05066	-2.06801	0.0585827	3	0.004912	-0.012438	0.0585827	3	PASS	PASS	PASS	PASS	PASS	PASS	PASS
85	Interact_cDNA1_lower_280411_XYYO_CS	D20	HSP70_BOK	40	NTC	NA	NA	NA	NA	NA	NA	NA	NA	NA	NA	NA	NA	NA	NA	NTC	NTC	NTC	NTC	0	NA	40	40	NA	1	0	0	NA	1	NA	NA	NA	1	FAIL	PASS	NA	NA	NA	NA	FAIL
86	Interact_cDNA1_lower_280411_XYYO_CS	D21	HSP70_BOK	21.0682	28	82	7	303.09	NA	2	Control	12	Hybr	33	13.7	1899-12-31 00:03:00	1	1	1	28	HK		S	-1.51768	0.537891	20.658	20.479	0.356178	3	-1.80379	-1.73498	0.326011	3	0.251782	0.320598	0.326011	3	PASS	PASS	PASS	PASS	PASS	PASS	PASS
87	Interact_cDNA1_lower_280411_XYYO_CS	D22	HSP70_BOK	33.7323	nRT15	NA	NA	NA	NA	NA	NA	NA	NA	NA	NA	NA	NA	NA	NA	15	HK		nRT	-6.26773	NA	33.7323	33.7323	NA	1	-6.26773	-6.26773	NA	1	NA	NA	NA	1	PASS	PASS	NA	NA	NA	NA	PASS
88	Interact_cDNA1_lower_280411_XYYO_CS	D23	HSP70_BOK	20.4269	28	82	7	303.09	NA	2	Control	12	Hybr	33	13.7	1899-12-31 00:03:00	1	1	1	28	HK		S	-2.15872	-0.103144	20.658	20.479	0.356178	3	-1.80379	-1.73498	0.326011	3	0.251782	0.320598	0.326011	3	PASS	PASS	PASS	PASS	PASS	PASS	PASS
89	Interact_cDNA1_lower_280411_XYYO_CS	D24	HSP70_BOK	40	nRT28	NA	NA	NA	NA	NA	NA	NA	NA	NA	NA	NA	NA	NA	NA	28	HK		nRT	0	NA	40	40	NA	1	0	0	NA	1	NA	NA	NA	1	FAIL	PASS	NA	NA	NA	NA	FAIL
90	Interact_cDNA1_lower_280411_XYYO_CS	D3	HSP70_BOK	19.2642	23	87	8	1221.76	NA	2	Control	19	Farm	59	16.7	1899-12-31 00:27:00	1	1	1	23	HK		S	-2.40996	-0.354384	19.1726	19.2642	0.235517	3	-2.45487	-2.40996	0.246315	3	-0.399292	-0.354384	0.246315	3	PASS	PASS	PASS	PASS	PASS	PASS	PASS
91	Interact_cDNA1_lower_280411_XYYO_CS	D4	HSP70_BOK	19.4624	25	147	13	470.7	NA	2	Control	25	Wild	23	12.3	1899-12-31 00:20:00	1	1	1	25	HK		S	-2.06801	-0.012438	19.6483	19.6722	0.175258	3	-2.05066	-2.06801	0.0585827	3	0.004912	-0.012438	0.0585827	3	PASS	PASS	PASS	PASS	PASS	PASS	PASS
92	Interact_cDNA1_lower_280411_XYYO_CS	D5	HSP70_BOK	18.905	23	87	8	1221.76	NA	2	Control	19	Farm	59	16.7	1899-12-31 00:27:00	1	1	1	23	HK		S	-2.72055	-0.664972	19.1726	19.2642	0.235517	3	-2.45487	-2.40996	0.246315	3	-0.399292	-0.354384	0.246315	3	PASS	PASS	FAIL	PASS	PASS	PASS	FAIL
93	Interact_cDNA1_lower_280411_XYYO_CS	D6	HSP70_BOK	19.8105	25	147	13	470.7	NA	2	Control	25	Wild	23	12.3	1899-12-31 00:20:00	1	1	1	25	HK		S	-2.09861	-0.043036	19.6483	19.6722	0.175258	3	-2.05066	-2.06801	0.0585827	3	0.004912	-0.012438	0.0585827	3	PASS	PASS	PASS	PASS	PASS	PASS	PASS
94	Interact_cDNA1_lower_280411_XYYO_CS	D7	HSP70_BOK	19.6823	24	27	3	242.81	NA	3	Stress	29	Wild	6	8	1899-12-31 00:05:00	2	1	1	24	HK		S	-1.63861	0.416969	19.6868	19.6823	0.0741237	3	-1.86066	-1.72562	0.312292	3	0.194916	0.32995	0.312292	3	PASS	PASS	PASS	PASS	PASS	PASS	PASS
95	Interact_cDNA1_lower_280411_XYYO_CS	D8	HSP70_BOK	19.6444	26	170	15	1625.65	9.8	3	Stress	13	Farm	36	14.1	1899-12-31 00:09:00	2	1	1	26	HK		S	-2.1246	-0.069029	19.7831	19.8269	0.122807	3	-2.13048	-2.1246	0.12457	3	-0.074901	-0.069029	0.12457	3	PASS	PASS	PASS	PASS	PASS	PASS	PASS
96	Interact_cDNA1_lower_280411_XYYO_CS	D9	HSP70_BOK	19.763	24	27	3	242.81	NA	3	Stress	29	Wild	6	8	1899-12-31 00:05:00	2	1	1	24	HK		S	-1.72562	0.32995	19.6868	19.6823	0.0741237	3	-1.86066	-1.72562	0.312292	3	0.194916	0.32995	0.312292	3	PASS	PASS	PASS	PASS	PASS	PASS	PASS
97	Interact_cDNA1_lower_280411_XYYO_CS	E1	GluRed_BOK	23.9788	15	46	4	1272.68	NA	3	Stress	10	Hybr	26	13	1899-12-31 00:12:00	2	1	1	15	HK		S	2.07735	-0.015654	23.6086	23.5429	0.342107	3	1.7129	1.55435	0.316518	3	-0.380113	-0.538662	0.316518	3	PASS	PASS	PASS	PASS	PASS	PASS	PASS
98	Interact_cDNA1_lower_280411_XYYO_CS	E10	GluRed_BOK	23.4594	18	156	13	980.36	10	1	Control	11	Farm	37	13.9	1899-12-31 00:06:00	1	1	1	18	HK		S	1.20733	-0.885674	23.4819	23.4594	0.0631843	3	1.17438	1.20733	0.156548	3	-0.918631	-0.885674	0.156548	3	PASS	PASS	PASS	PASS	PASS	PASS	PASS
99	Interact_cDNA1_lower_280411_XYYO_CS	E11	GluRed_BOK	24.0311	16	174	15	1166.69	NA	2	Control	11	Farm	48	15.2	1899-12-31 00:21:00	2	1	1	16	HK		S	1.55004	-0.542967	24.1997	24.2279	0.156405	3	1.92358	2.03248	0.332736	3	-0.169427	-0.06053	0.332736	3	PASS	PASS	PASS	PASS	PASS	PASS	PASS
100	Interact_cDNA1_lower_280411_XYYO_CS	E12	GluRed_BOK	23.5532	18	156	13	980.36	10	1	Control	11	Farm	37	13.9	1899-12-31 00:06:00	1	1	1	18	HK		S	1.00398	-1.08903	23.4819	23.4594	0.0631843	3	1.17438	1.20733	0.156548	3	-0.918631	-0.885674	0.156548	3	PASS	PASS	PASS	PASS	PASS	PASS	PASS
101	Interact_cDNA1_lower_280411_XYYO_CS	E13	GluRed_BOK	23.6363	19	154	13	457.13	NA	4	Stress	23	Wild	7	8.5	1899-12-31 00:21:00	2	1	1	19	HK		S	1.90365	-0.189358	23.1234	23.4749	0.752949	3	1.33887	1.58796	0.722282	3	-0.754134	-0.50505	0.722282	3	PASS	PASS	PASS	FAIL	PASS	PASS	FAIL
102	Interact_cDNA1_lower_280411_XYYO_CS	E14	GluRed_BOK	23.5749	21	153	13	375.24	9.5	2	Control	29	Wild	7	8.5	1899-12-31 00:06:00	1	1	1	21	HK		S	1.6165	-0.476506	23.5632	23.5749	0.196429	3	1.46741	1.6165	0.270533	3	-0.625601	-0.476506	0.270533	3	PASS	PASS	PASS	PASS	PASS	PASS	PASS
103	Interact_cDNA1_lower_280411_XYYO_CS	E15	GluRed_BOK	23.4749	19	154	13	457.13	NA	4	Stress	23	Wild	7	8.5	1899-12-31 00:21:00	2	1	1	19	HK		S	1.58796	-0.50505	23.1234	23.4749	0.752949	3	1.33887	1.58796	0.722282	3	-0.754134	-0.50505	0.722282	3	PASS	PASS	PASS	FAIL	PASS	PASS	FAIL
104	Interact_cDNA1_lower_280411_XYYO_CS	E16	GluRed_BOK	23.7536	21	153	13	375.24	9.5	2	Control	29	Wild	7	8.5	1899-12-31 00:06:00	1	1	1	21	HK		S	1.63059	-0.462417	23.5632	23.5749	0.196429	3	1.46741	1.6165	0.270533	3	-0.625601	-0.476506	0.270533	3	PASS	PASS	PASS	PASS	PASS	PASS	PASS
105	Interact_cDNA1_lower_280411_XYYO_CS	E17	GluRed_BOK	22.2589	19	154	13	457.13	NA	4	Stress	23	Wild	7	8.5	1899-12-31 00:21:00	2	1	1	19	HK		S	0.525014	-1.56799	23.1234	23.4749	0.752949	3	1.33887	1.58796	0.722282	3	-0.754134	-0.50505	0.722282	3	PASS	PASS	PASS	FAIL	FAIL	FAIL	FAIL
106	Interact_cDNA1_lower_280411_XYYO_CS	E18	GluRed_BOK	23.3612	21	153	13	375.24	9.5	2	Control	29	Wild	7	8.5	1899-12-31 00:06:00	1	1	1	21	HK		S	1.15513	-0.93788	23.5632	23.5749	0.196429	3	1.46741	1.6165	0.270533	3	-0.625601	-0.476506	0.270533	3	PASS	PASS	PASS	PASS	PASS	PASS	PASS
107	Interact_cDNA1_lower_280411_XYYO_CS	E19	GluRed_BOK	22.4386	20	52	5	720.91	NA	3	Stress	7	Farm	29	13.7	1899-12-31 00:04:00	1	1	1	20	HK		S	0.815178	-1.27783	22.9541	23.203	0.446552	3	0.961464	0.860605	0.215235	3	-1.13154	-1.2324	0.215235	3	PASS	PASS	PASS	PASS	PASS	PASS	PASS
108	Interact_cDNA1_lower_280411_XYYO_CS	E2	GluRed_BOK	23.5314	17	90	8	1087.18	NA	1	Control	13	Farm	46	15.5	1899-12-31 00:09:00	3	1	1	17	HK		S	1.36072	-0.732285	23.6853	23.5314	0.383446	3	1.31004	1.36072	0.477963	3	-0.782963	-0.732285	0.477963	3	PASS	PASS	PASS	PASS	PASS	PASS	PASS
109	Interact_cDNA1_lower_280411_XYYO_CS	E20	GluRed_BOK	23.2785	22	62	6	1178.36	NA	4	Stress	17	Farm	52	15.9	1899-12-31 00:03:00	2	1	1	22	HK		S	1.04341	-1.0496	23.5702	23.4701	0.352505	3	1.05514	1.04341	0.0250293	3	-1.03787	-1.0496	0.0250293	3	PASS	PASS	PASS	PASS	PASS	PASS	PASS
110	Interact_cDNA1_lower_280411_XYYO_CS	E21	GluRed_BOK	23.2207	20	52	5	720.91	NA	3	Stress	7	Farm	29	13.7	1899-12-31 00:04:00	1	1	1	20	HK		S	1.20861	-0.8844	22.9541	23.203	0.446552	3	0.961464	0.860605	0.215235	3	-1.13154	-1.2324	0.215235	3	PASS	PASS	PASS	PASS	PASS	PASS	PASS
111	Interact_cDNA1_lower_280411_XYYO_CS	E22	GluRed_BOK	23.4701	22	62	6	1178.36	NA	4	Stress	17	Farm	52	15.9	1899-12-31 00:03:00	2	1	1	22	HK		S	1.08388	-1.00913	23.5702	23.4701	0.352505	3	1.05514	1.04341	0.0250293	3	-1.03787	-1.0496	0.0250293	3	PASS	PASS	PASS	PASS	PASS	PASS	PASS
112	Interact_cDNA1_lower_280411_XYYO_CS	E23	GluRed_BOK	23.203	20	52	5	720.91	NA	3	Stress	7	Farm	29	13.7	1899-12-31 00:04:00	1	1	1	20	HK		S	0.860605	-1.2324	22.9541	23.203	0.446552	3	0.961464	0.860605	0.215235	3	-1.13154	-1.2324	0.215235	3	PASS	PASS	PASS	PASS	PASS	PASS	PASS
113	Interact_cDNA1_lower_280411_XYYO_CS	E24	GluRed_BOK	23.9619	22	62	6	1178.36	NA	4	Stress	17	Farm	52	15.9	1899-12-31 00:03:00	2	1	1	22	HK		S	1.03813	-1.05488	23.5702	23.4701	0.352505	3	1.05514	1.04341	0.0250293	3	-1.03787	-1.0496	0.0250293	3	PASS	PASS	PASS	PASS	PASS	PASS	PASS
114	Interact_cDNA1_lower_280411_XYYO_CS	E3	GluRed_BOK	23.5429	15	46	4	1272.68	NA	3	Stress	10	Hybr	26	13	1899-12-31 00:12:00	2	1	1	15	HK		S	1.50699	-0.586023	23.6086	23.5429	0.342107	3	1.7129	1.55435	0.316518	3	-0.380113	-0.538662	0.316518	3	PASS	PASS	PASS	PASS	PASS	PASS	PASS
115	Interact_cDNA1_lower_280411_XYYO_CS	E4	GluRed_BOK	24.1218	17	90	8	1087.18	NA	1	Control	13	Farm	46	15.5	1899-12-31 00:09:00	3	1	1	17	HK		S	1.76065	-0.332359	23.6853	23.5314	0.383446	3	1.31004	1.36072	0.477963	3	-0.782963	-0.732285	0.477963	3	PASS	PASS	PASS	PASS	PASS	PASS	PASS
116	Interact_cDNA1_lower_280411_XYYO_CS	E5	GluRed_BOK	23.3041	15	46	4	1272.68	NA	3	Stress	10	Hybr	26	13	1899-12-31 00:12:00	2	1	1	15	HK		S	1.55435	-0.538662	23.6086	23.5429	0.342107	3	1.7129	1.55435	0.316518	3	-0.380113	-0.538662	0.316518	3	PASS	PASS	PASS	PASS	PASS	PASS	PASS
117	Interact_cDNA1_lower_280411_XYYO_CS	E6	GluRed_BOK	23.4027	17	90	8	1087.18	NA	1	Control	13	Farm	46	15.5	1899-12-31 00:09:00	3	1	1	17	HK		S	0.808762	-1.28425	23.6853	23.5314	0.383446	3	1.31004	1.36072	0.477963	3	-0.782963	-0.732285	0.477963	3	PASS	PASS	PASS	PASS	FAIL	FAIL	FAIL
118	Interact_cDNA1_lower_280411_XYYO_CS	E7	GluRed_BOK	24.2279	16	174	15	1166.69	NA	2	Control	11	Farm	48	15.2	1899-12-31 00:21:00	2	1	1	16	HK		S	2.18823	0.095217	24.1997	24.2279	0.156405	3	1.92358	2.03248	0.332736	3	-0.169427	-0.06053	0.332736	3	PASS	PASS	PASS	PASS	PASS	PASS	PASS
119	Interact_cDNA1_lower_280411_XYYO_CS	E8	GluRed_BOK	23.433	18	156	13	980.36	10	1	Control	11	Farm	37	13.9	1899-12-31 00:06:00	1	1	1	18	HK		S	1.31182	-0.781185	23.4819	23.4594	0.0631843	3	1.17438	1.20733	0.156548	3	-0.918631	-0.885674	0.156548	3	PASS	PASS	PASS	PASS	PASS	PASS	PASS
120	Interact_cDNA1_lower_280411_XYYO_CS	E9	GluRed_BOK	24.34	16	174	15	1166.69	NA	2	Control	11	Farm	48	15.2	1899-12-31 00:21:00	2	1	1	16	HK		S	2.03248	-0.06053	24.1997	24.2279	0.156405	3	1.92358	2.03248	0.332736	3	-0.169427	-0.06053	0.332736	3	PASS	PASS	PASS	PASS	PASS	PASS	PASS
121	Interact_cDNA1_lower_280411_XYYO_CS	F1	GluRed_BOK	23.0188	23	87	8	1221.76	NA	2	Control	19	Farm	59	16.7	1899-12-31 00:27:00	1	1	1	23	HK		S	1.43629	-0.656714	22.9068	23.0188	0.296074	3	1.27935	1.43629	0.289299	3	-0.813661	-0.656714	0.289299	3	PASS	PASS	PASS	PASS	PASS	PASS	PASS
122	Interact_cDNA1_lower_280411_XYYO_CS	F10	GluRed_BOK	22.6943	26	170	15	1625.65	9.8	3	Stress	13	Farm	36	14.1	1899-12-31 00:09:00	2	1	1	26	HK		S	0.807375	-1.28563	22.88	22.8108	0.228237	3	0.966405	1.04182	0.137785	3	-1.1266	-1.05119	0.137785	3	PASS	PASS	PASS	PASS	PASS	PASS	PASS
123	Interact_cDNA1_lower_280411_XYYO_CS	F11	GluRed_BOK	23.1219	24	27	3	242.81	NA	3	Stress	29	Wild	6	8	1899-12-31 00:05:00	2	1	1	24	HK		S	1.28924	-0.803765	23.092	23.1219	0.115176	3	1.54463	1.64396	0.222978	3	-0.548383	-0.449051	0.222978	3	PASS	PASS	PASS	PASS	PASS	PASS	PASS
124	Interact_cDNA1_lower_280411_XYYO_CS	F12	GluRed_BOK	23.1348	26	170	15	1625.65	9.8	3	Stress	13	Farm	36	14.1	1899-12-31 00:09:00	2	1	1	26	HK		S	1.05002	-1.04299	22.88	22.8108	0.228237	3	0.966405	1.04182	0.137785	3	-1.1266	-1.05119	0.137785	3	PASS	PASS	PASS	PASS	PASS	PASS	PASS
125	Interact_cDNA1_lower_280411_XYYO_CS	F13	GluRed_BOK	23.1384	27	177	15	334.61	NA	4	Stress	24	Wild	14	10.6	1899-12-31 00:15:00	2	1	1	27	HK		S	1.64871	-0.444294	23.2211	23.1384	0.308461	3	1.72884	1.66869	0.121884	3	-0.364172	-0.424315	0.121884	3	PASS	PASS	PASS	PASS	PASS	PASS	PASS
126	Interact_cDNA1_lower_280411_XYYO_CS	F14	GluRed_BOK	23.8136	PK	NA	NA	NA	NA	NA	NA	NA	NA	NA	NA	NA	NA	NA	NA	PK	PK	PK	PK	1.62814	NA	23.7564	23.7396	0.0509096	3	1.69323	1.62814	0.176024	3	NA	NA	NA	3	PASS	PASS	NA	NA	NA	NA	PASS
127	Interact_cDNA1_lower_280411_XYYO_CS	F15	GluRed_BOK	23.5624	27	177	15	334.61	NA	4	Stress	24	Wild	14	10.6	1899-12-31 00:15:00	2	1	1	27	HK		S	1.8691	-0.223906	23.2211	23.1384	0.308461	3	1.72884	1.66869	0.121884	3	-0.364172	-0.424315	0.121884	3	PASS	PASS	PASS	PASS	PASS	PASS	PASS
128	Interact_cDNA1_lower_280411_XYYO_CS	F16	GluRed_BOK	23.7396	PK	NA	NA	NA	NA	NA	NA	NA	NA	NA	NA	NA	NA	NA	NA	PK	PK	PK	PK	1.89253	NA	23.7564	23.7396	0.0509096	3	1.69323	1.62814	0.176024	3	NA	NA	NA	3	PASS	PASS	NA	NA	NA	NA	PASS
129	Interact_cDNA1_lower_280411_XYYO_CS	F17	GluRed_BOK	22.9623	27	177	15	334.61	NA	4	Stress	24	Wild	14	10.6	1899-12-31 00:15:00	2	1	1	27	HK		S	1.66869	-0.424315	23.2211	23.1384	0.308461	3	1.72884	1.66869	0.121884	3	-0.364172	-0.424315	0.121884	3	PASS	PASS	PASS	PASS	PASS	PASS	PASS
130	Interact_cDNA1_lower_280411_XYYO_CS	F18	GluRed_BOK	23.716	PK	NA	NA	NA	NA	NA	NA	NA	NA	NA	NA	NA	NA	NA	NA	PK	PK	PK	PK	1.55902	NA	23.7564	23.7396	0.0509096	3	1.69323	1.62814	0.176024	3	NA	NA	NA	3	PASS	PASS	NA	NA	NA	NA	PASS
131	Interact_cDNA1_lower_280411_XYYO_CS	F19	GluRed_BOK	24.3354	28	82	7	303.09	NA	2	Control	12	Hybr	33	13.7	1899-12-31 00:03:00	1	1	1	28	HK		S	2.12145	0.02844	24.3744	24.3354	0.210316	3	1.91262	2.01564	0.275206	3	-0.180391	-0.077369	0.275206	3	PASS	PASS	PASS	PASS	PASS	PASS	PASS
132	Interact_cDNA1_lower_280411_XYYO_CS	F2	GluRed_BOK	23.1657	25	147	13	470.7	NA	2	Control	25	Wild	23	12.3	1899-12-31 00:20:00	1	1	1	25	HK		S	1.50814	-0.584869	23.1205	23.1657	0.0963509	3	1.42149	1.47945	0.126059	3	-0.671519	-0.613554	0.126059	3	PASS	PASS	PASS	PASS	PASS	PASS	PASS
133	Interact_cDNA1_lower_280411_XYYO_CS	F20	GluRed_BOK	34.2801	NTC	NA	NA	NA	NA	NA	NA	NA	NA	NA	NA	NA	NA	NA	NA	NTC	NTC	NTC	NTC	-5.71986	NA	34.2801	34.2801	NA	1	-5.71986	-5.71986	NA	1	NA	NA	NA	1	PASS	PASS	NA	NA	NA	NA	PASS
134	Interact_cDNA1_lower_280411_XYYO_CS	F21	GluRed_BOK	24.6015	28	82	7	303.09	NA	2	Control	12	Hybr	33	13.7	1899-12-31 00:03:00	1	1	1	28	HK		S	2.01564	-0.077369	24.3744	24.3354	0.210316	3	1.91262	2.01564	0.275206	3	-0.180391	-0.077369	0.275206	3	PASS	PASS	PASS	PASS	PASS	PASS	PASS
135	Interact_cDNA1_lower_280411_XYYO_CS	F22	GluRed_BOK	40	nRT15	NA	NA	NA	NA	NA	NA	NA	NA	NA	NA	NA	NA	NA	NA	15	HK		nRT	0	NA	40	40	NA	1	0	0	NA	1	NA	NA	NA	1	FAIL	PASS	NA	NA	NA	NA	FAIL
136	Interact_cDNA1_lower_280411_XYYO_CS	F23	GluRed_BOK	24.1863	28	82	7	303.09	NA	2	Control	12	Hybr	33	13.7	1899-12-31 00:03:00	1	1	1	28	HK		S	1.60076	-0.492245	24.3744	24.3354	0.210316	3	1.91262	2.01564	0.275206	3	-0.180391	-0.077369	0.275206	3	PASS	PASS	PASS	PASS	PASS	PASS	PASS
137	Interact_cDNA1_lower_280411_XYYO_CS	F24	GluRed_BOK	40	nRT28	NA	NA	NA	NA	NA	NA	NA	NA	NA	NA	NA	NA	NA	NA	28	HK		nRT	0	NA	40	40	NA	1	0	0	NA	1	NA	NA	NA	1	FAIL	PASS	NA	NA	NA	NA	FAIL
138	Interact_cDNA1_lower_280411_XYYO_CS	F3	GluRed_BOK	23.1305	23	87	8	1221.76	NA	2	Control	19	Farm	59	16.7	1899-12-31 00:27:00	1	1	1	23	HK		S	1.45626	-0.636753	22.9068	23.0188	0.296074	3	1.27935	1.43629	0.289299	3	-0.813661	-0.656714	0.289299	3	PASS	PASS	PASS	PASS	PASS	PASS	PASS
139	Interact_cDNA1_lower_280411_XYYO_CS	F4	GluRed_BOK	23.0099	25	147	13	470.7	NA	2	Control	25	Wild	23	12.3	1899-12-31 00:20:00	1	1	1	25	HK		S	1.47945	-0.613554	23.1205	23.1657	0.0963509	3	1.42149	1.47945	0.126059	3	-0.671519	-0.613554	0.126059	3	PASS	PASS	PASS	PASS	PASS	PASS	PASS
140	Interact_cDNA1_lower_280411_XYYO_CS	F5	GluRed_BOK	22.571	23	87	8	1221.76	NA	2	Control	19	Farm	59	16.7	1899-12-31 00:27:00	1	1	1	23	HK		S	0.945492	-1.14752	22.9068	23.0188	0.296074	3	1.27935	1.43629	0.289299	3	-0.813661	-0.656714	0.289299	3	PASS	PASS	FAIL	PASS	PASS	PASS	FAIL
141	Interact_cDNA1_lower_280411_XYYO_CS	F6	GluRed_BOK	23.1859	25	147	13	470.7	NA	2	Control	25	Wild	23	12.3	1899-12-31 00:20:00	1	1	1	25	HK		S	1.27687	-0.816135	23.1205	23.1657	0.0963509	3	1.42149	1.47945	0.126059	3	-0.671519	-0.613554	0.126059	3	PASS	PASS	PASS	PASS	PASS	PASS	PASS
142	Interact_cDNA1_lower_280411_XYYO_CS	F7	GluRed_BOK	22.9649	24	27	3	242.81	NA	3	Stress	29	Wild	6	8	1899-12-31 00:05:00	2	1	1	24	HK		S	1.64396	-0.449051	23.092	23.1219	0.115176	3	1.54463	1.64396	0.222978	3	-0.548383	-0.449051	0.222978	3	PASS	PASS	PASS	PASS	PASS	PASS	PASS
143	Interact_cDNA1_lower_280411_XYYO_CS	F8	GluRed_BOK	22.8108	26	170	15	1625.65	9.8	3	Stress	13	Farm	36	14.1	1899-12-31 00:09:00	2	1	1	26	HK		S	1.04182	-1.05119	22.88	22.8108	0.228237	3	0.966405	1.04182	0.137785	3	-1.1266	-1.05119	0.137785	3	PASS	PASS	PASS	PASS	PASS	PASS	PASS
144	Interact_cDNA1_lower_280411_XYYO_CS	F9	GluRed_BOK	23.1893	24	27	3	242.81	NA	3	Stress	29	Wild	6	8	1899-12-31 00:05:00	2	1	1	24	HK		S	1.70068	-0.392332	23.092	23.1219	0.115176	3	1.54463	1.64396	0.222978	3	-0.548383	-0.449051	0.222978	3	PASS	PASS	PASS	PASS	PASS	PASS	PASS
145	Interact_cDNA1_lower_280411_XYYO_CS	G1	Cu/ZnSOD_BOK	25.6914	15	46	4	1272.68	NA	3	Stress	10	Hybr	26	13	1899-12-31 00:12:00	2	1	1	15	HK		S	3.78992	0.372938	25.3821	25.6914	0.538963	3	3.48637	3.65925	0.417735	3	0.0693923	0.24227	0.417735	3	PASS	PASS	PASS	PASS	PASS	PASS	PASS
146	Interact_cDNA1_lower_280411_XYYO_CS	G10	Cu/ZnSOD_BOK	25.1791	18	156	13	980.36	10	1	Control	11	Farm	37	13.9	1899-12-31 00:06:00	1	1	1	18	HK		S	2.927	-0.489981	25.0863	25.0957	0.0978148	3	2.77881	2.927	0.298776	3	-0.638169	-0.489981	0.298776	3	PASS	PASS	PASS	PASS	PASS	PASS	PASS
147	Interact_cDNA1_lower_280411_XYYO_CS	G11	Cu/ZnSOD_BOK	25.163	16	174	15	1166.69	NA	2	Control	11	Farm	48	15.2	1899-12-31 00:21:00	2	1	1	16	HK		S	2.68202	-0.734955	25.2707	25.2029	0.153183	3	2.99461	3.1385	0.270987	3	-0.422374	-0.278475	0.270987	3	PASS	PASS	PASS	PASS	PASS	PASS	PASS
148	Interact_cDNA1_lower_280411_XYYO_CS	G12	Cu/ZnSOD_BOK	24.9841	18	156	13	980.36	10	1	Control	11	Farm	37	13.9	1899-12-31 00:06:00	1	1	1	18	HK		S	2.43491	-0.982073	25.0863	25.0957	0.0978148	3	2.77881	2.927	0.298776	3	-0.638169	-0.489981	0.298776	3	PASS	PASS	PASS	PASS	PASS	PASS	PASS
149	Interact_cDNA1_lower_280411_XYYO_CS	G13	Cu/ZnSOD_BOK	26.3081	19	154	13	457.13	NA	4	Stress	23	Wild	7	8.5	1899-12-31 00:21:00	2	1	1	19	HK		S	4.57545	1.15847	25.984	26.0351	0.352417	3	4.19949	4.14815	0.353093	3	0.782515	0.731171	0.353093	3	PASS	PASS	PASS	PASS	PASS	PASS	PASS
150	Interact_cDNA1_lower_280411_XYYO_CS	G14	Cu/ZnSOD_BOK	26.6118	21	153	13	375.24	9.5	2	Control	29	Wild	7	8.5	1899-12-31 00:06:00	1	1	1	21	HK		S	4.65345	1.23647	26.4023	26.5834	0.338583	3	4.3065	4.46045	0.444395	3	0.88952	1.04347	0.444395	3	PASS	PASS	PASS	PASS	PASS	PASS	PASS
151	Interact_cDNA1_lower_280411_XYYO_CS	G15	Cu/ZnSOD_BOK	26.0351	19	154	13	457.13	NA	4	Stress	23	Wild	7	8.5	1899-12-31 00:21:00	2	1	1	19	HK		S	4.14815	0.731171	25.984	26.0351	0.352417	3	4.19949	4.14815	0.353093	3	0.782515	0.731171	0.353093	3	PASS	PASS	PASS	PASS	PASS	PASS	PASS
152	Interact_cDNA1_lower_280411_XYYO_CS	G16	Cu/ZnSOD_BOK	26.5834	21	153	13	375.24	9.5	2	Control	29	Wild	7	8.5	1899-12-31 00:06:00	1	1	1	21	HK		S	4.46045	1.04347	26.4023	26.5834	0.338583	3	4.3065	4.46045	0.444395	3	0.88952	1.04347	0.444395	3	PASS	PASS	PASS	PASS	PASS	PASS	PASS
153	Interact_cDNA1_lower_280411_XYYO_CS	G17	Cu/ZnSOD_BOK	25.6088	19	154	13	457.13	NA	4	Stress	23	Wild	7	8.5	1899-12-31 00:21:00	2	1	1	19	HK		S	3.87488	0.457905	25.984	26.0351	0.352417	3	4.19949	4.14815	0.353093	3	0.782515	0.731171	0.353093	3	PASS	PASS	PASS	PASS	PASS	PASS	PASS
154	Interact_cDNA1_lower_280411_XYYO_CS	G18	Cu/ZnSOD_BOK	26.0117	21	153	13	375.24	9.5	2	Control	29	Wild	7	8.5	1899-12-31 00:06:00	1	1	1	21	HK		S	3.8056	0.388622	26.4023	26.5834	0.338583	3	4.3065	4.46045	0.444395	3	0.88952	1.04347	0.444395	3	PASS	PASS	PASS	PASS	PASS	PASS	PASS
155	Interact_cDNA1_lower_280411_XYYO_CS	G19	Cu/ZnSOD_BOK	24.0546	20	52	5	720.91	NA	3	Stress	7	Farm	29	13.7	1899-12-31 00:04:00	1	1	1	20	HK		S	2.43122	-0.985762	24.5612	24.7658	0.441397	3	2.56854	2.43122	0.244718	3	-0.848442	-0.985762	0.244718	3	PASS	PASS	PASS	PASS	PASS	PASS	PASS
156	Interact_cDNA1_lower_280411_XYYO_CS	G2	Cu/ZnSOD_BOK	25.3572	17	90	8	1087.18	NA	1	Control	13	Farm	46	15.5	1899-12-31 00:09:00	3	1	1	17	HK		S	3.18652	-0.230459	25.153	25.3435	0.341801	3	2.7778	2.98237	0.540845	3	-0.63918	-0.434612	0.540845	3	PASS	PASS	PASS	PASS	PASS	PASS	PASS
157	Interact_cDNA1_lower_280411_XYYO_CS	G20	Cu/ZnSOD_BOK	25.3087	22	62	6	1178.36	NA	4	Stress	17	Farm	52	15.9	1899-12-31 00:03:00	2	1	1	22	HK		S	3.07352	-0.343456	25.45	25.4759	0.130319	3	2.93497	3.07352	0.254178	3	-0.482012	-0.343456	0.254178	3	PASS	PASS	PASS	PASS	PASS	PASS	PASS
158	Interact_cDNA1_lower_280411_XYYO_CS	G21	Cu/ZnSOD_BOK	24.8632	20	52	5	720.91	NA	3	Stress	7	Farm	29	13.7	1899-12-31 00:04:00	1	1	1	20	HK		S	2.85108	-0.565903	24.5612	24.7658	0.441397	3	2.56854	2.43122	0.244718	3	-0.848442	-0.985762	0.244718	3	PASS	PASS	PASS	PASS	PASS	PASS	PASS
159	Interact_cDNA1_lower_280411_XYYO_CS	G22	Cu/ZnSOD_BOK	25.4759	22	62	6	1178.36	NA	4	Stress	17	Farm	52	15.9	1899-12-31 00:03:00	2	1	1	22	HK		S	3.08976	-0.327219	25.45	25.4759	0.130319	3	2.93497	3.07352	0.254178	3	-0.482012	-0.343456	0.254178	3	PASS	PASS	PASS	PASS	PASS	PASS	PASS
160	Interact_cDNA1_lower_280411_XYYO_CS	G23	Cu/ZnSOD_BOK	24.7658	20	52	5	720.91	NA	3	Stress	7	Farm	29	13.7	1899-12-31 00:04:00	1	1	1	20	HK		S	2.42332	-0.99366	24.5612	24.7658	0.441397	3	2.56854	2.43122	0.244718	3	-0.848442	-0.985762	0.244718	3	PASS	PASS	PASS	PASS	PASS	PASS	PASS
161	Interact_cDNA1_lower_280411_XYYO_CS	G24	Cu/ZnSOD_BOK	25.5654	22	62	6	1178.36	NA	4	Stress	17	Farm	52	15.9	1899-12-31 00:03:00	2	1	1	22	HK		S	2.64162	-0.775362	25.45	25.4759	0.130319	3	2.93497	3.07352	0.254178	3	-0.482012	-0.343456	0.254178	3	PASS	PASS	PASS	PASS	PASS	PASS	PASS
162	Interact_cDNA1_lower_280411_XYYO_CS	G3	Cu/ZnSOD_BOK	25.6951	15	46	4	1272.68	NA	3	Stress	10	Hybr	26	13	1899-12-31 00:12:00	2	1	1	15	HK		S	3.65925	0.24227	25.3821	25.6914	0.538963	3	3.48637	3.65925	0.417735	3	0.0693923	0.24227	0.417735	3	PASS	PASS	PASS	PASS	PASS	PASS	PASS
163	Interact_cDNA1_lower_280411_XYYO_CS	G4	Cu/ZnSOD_BOK	25.3435	17	90	8	1087.18	NA	1	Control	13	Farm	46	15.5	1899-12-31 00:09:00	3	1	1	17	HK		S	2.98237	-0.434612	25.153	25.3435	0.341801	3	2.7778	2.98237	0.540845	3	-0.63918	-0.434612	0.540845	3	PASS	PASS	PASS	PASS	PASS	PASS	PASS
164	Interact_cDNA1_lower_280411_XYYO_CS	G5	Cu/ZnSOD_BOK	24.7597	15	46	4	1272.68	NA	3	Stress	10	Hybr	26	13	1899-12-31 00:12:00	2	1	1	15	HK		S	3.00995	-0.407031	25.3821	25.6914	0.538963	3	3.48637	3.65925	0.417735	3	0.0693923	0.24227	0.417735	3	PASS	PASS	PASS	PASS	PASS	PASS	PASS
165	Interact_cDNA1_lower_280411_XYYO_CS	G6	Cu/ZnSOD_BOK	24.7584	17	90	8	1087.18	NA	1	Control	13	Farm	46	15.5	1899-12-31 00:09:00	3	1	1	17	HK		S	2.16451	-1.25247	25.153	25.3435	0.341801	3	2.7778	2.98237	0.540845	3	-0.63918	-0.434612	0.540845	3	PASS	PASS	PASS	PASS	PASS	PASS	PASS
166	Interact_cDNA1_lower_280411_XYYO_CS	G7	Cu/ZnSOD_BOK	25.2029	16	174	15	1166.69	NA	2	Control	11	Farm	48	15.2	1899-12-31 00:21:00	2	1	1	16	HK		S	3.16329	-0.253691	25.2707	25.2029	0.153183	3	2.99461	3.1385	0.270987	3	-0.422374	-0.278475	0.270987	3	PASS	PASS	PASS	PASS	PASS	PASS	PASS
167	Interact_cDNA1_lower_280411_XYYO_CS	G8	Cu/ZnSOD_BOK	25.0957	18	156	13	980.36	10	1	Control	11	Farm	37	13.9	1899-12-31 00:06:00	1	1	1	18	HK		S	2.97452	-0.442454	25.0863	25.0957	0.0978148	3	2.77881	2.927	0.298776	3	-0.638169	-0.489981	0.298776	3	PASS	PASS	PASS	PASS	PASS	PASS	PASS
168	Interact_cDNA1_lower_280411_XYYO_CS	G9	Cu/ZnSOD_BOK	25.4461	16	174	15	1166.69	NA	2	Control	11	Farm	48	15.2	1899-12-31 00:21:00	2	1	1	16	HK		S	3.1385	-0.278475	25.2707	25.2029	0.153183	3	2.99461	3.1385	0.270987	3	-0.422374	-0.278475	0.270987	3	PASS	PASS	PASS	PASS	PASS	PASS	PASS
169	Interact_cDNA1_lower_280411_XYYO_CS	H1	Cu/ZnSOD_BOK	24.4683	23	87	8	1221.76	NA	2	Control	19	Farm	59	16.7	1899-12-31 00:27:00	1	1	1	23	HK		S	2.88577	-0.531214	24.2098	24.2774	0.298147	3	2.58234	2.60316	0.314356	3	-0.83464	-0.813815	0.314356	3	PASS	PASS	PASS	PASS	PASS	PASS	PASS
170	Interact_cDNA1_lower_280411_XYYO_CS	H10	Cu/ZnSOD_BOK	24.9864	26	170	15	1625.65	9.8	3	Stress	13	Farm	36	14.1	1899-12-31 00:09:00	2	1	1	26	HK		S	3.09943	-0.317549	25.006	24.9864	0.181335	3	3.09243	3.09943	0.338481	3	-0.324554	-0.317549	0.338481	3	PASS	PASS	PASS	PASS	PASS	PASS	PASS
171	Interact_cDNA1_lower_280411_XYYO_CS	H11	Cu/ZnSOD_BOK	24.5787	24	27	3	242.81	NA	3	Stress	29	Wild	6	8	1899-12-31 00:05:00	2	1	1	24	HK		S	2.74598	-0.671002	24.6613	24.6402	0.094939	3	3.11388	3.15156	0.350589	3	-0.303096	-0.265417	0.350589	3	PASS	PASS	PASS	PASS	PASS	PASS	PASS
172	Interact_cDNA1_lower_280411_XYYO_CS	H12	Cu/ZnSOD_BOK	24.8353	26	170	15	1625.65	9.8	3	Stress	13	Farm	36	14.1	1899-12-31 00:09:00	2	1	1	26	HK		S	2.7505	-0.666483	25.006	24.9864	0.181335	3	3.09243	3.09943	0.338481	3	-0.324554	-0.317549	0.338481	3	PASS	PASS	PASS	PASS	PASS	PASS	PASS
173	Interact_cDNA1_lower_280411_XYYO_CS	H13	Cu/ZnSOD_BOK	25.4174	27	177	15	334.61	NA	4	Stress	24	Wild	14	10.6	1899-12-31 00:15:00	2	1	1	27	HK		S	3.92767	0.510689	25.1993	25.4174	0.4628	3	3.70712	3.81953	0.293375	3	0.290143	0.402555	0.293375	3	PASS	PASS	PASS	PASS	PASS	PASS	PASS
174	Interact_cDNA1_lower_280411_XYYO_CS	H14	Cu/ZnSOD_BOK	25.3559	PK	NA	NA	NA	NA	NA	NA	NA	NA	NA	NA	NA	NA	NA	NA	PK	PK	PK	PK	3.17051	NA	25.3791	25.3559	0.0525493	3	3.31599	3.1852	0.239371	3	NA	NA	NA	3	PASS	PASS	NA	NA	NA	NA	PASS
175	Interact_cDNA1_lower_280411_XYYO_CS	H15	Cu/ZnSOD_BOK	25.5128	27	177	15	334.61	NA	4	Stress	24	Wild	14	10.6	1899-12-31 00:15:00	2	1	1	27	HK		S	3.81953	0.402555	25.1993	25.4174	0.4628	3	3.70712	3.81953	0.293375	3	0.290143	0.402555	0.293375	3	PASS	PASS	PASS	PASS	PASS	PASS	PASS
176	Interact_cDNA1_lower_280411_XYYO_CS	H16	Cu/ZnSOD_BOK	25.4393	PK	NA	NA	NA	NA	NA	NA	NA	NA	NA	NA	NA	NA	NA	NA	PK	PK	PK	PK	3.59226	NA	25.3791	25.3559	0.0525493	3	3.31599	3.1852	0.239371	3	NA	NA	NA	3	PASS	PASS	NA	NA	NA	NA	PASS
177	Interact_cDNA1_lower_280411_XYYO_CS	H17	Cu/ZnSOD_BOK	24.6678	27	177	15	334.61	NA	4	Stress	24	Wild	14	10.6	1899-12-31 00:15:00	2	1	1	27	HK		S	3.37416	-0.042815	25.1993	25.4174	0.4628	3	3.70712	3.81953	0.293375	3	0.290143	0.402555	0.293375	3	PASS	PASS	PASS	PASS	PASS	PASS	PASS
178	Interact_cDNA1_lower_280411_XYYO_CS	H18	Cu/ZnSOD_BOK	25.3422	PK	NA	NA	NA	NA	NA	NA	NA	NA	NA	NA	NA	NA	NA	NA	PK	PK	PK	PK	3.1852	NA	25.3791	25.3559	0.0525493	3	3.31599	3.1852	0.239371	3	NA	NA	NA	3	PASS	PASS	NA	NA	NA	NA	PASS
179	Interact_cDNA1_lower_280411_XYYO_CS	H19	Cu/ZnSOD_BOK	26.1328	28	82	7	303.09	NA	2	Control	12	Hybr	33	13.7	1899-12-31 00:03:00	1	1	1	28	HK		S	3.91884	0.501863	26.0736	26.1328	0.287779	3	3.61178	3.74127	0.388353	3	0.194801	0.324295	0.388353	3	PASS	PASS	PASS	PASS	PASS	PASS	PASS
180	Interact_cDNA1_lower_280411_XYYO_CS	H2	Cu/ZnSOD_BOK	24.8683	25	147	13	470.7	NA	2	Control	25	Wild	23	12.3	1899-12-31 00:20:00	1	1	1	25	HK		S	3.21074	-0.206243	24.6694	24.7208	0.229008	3	2.97035	2.88861	0.2117	3	-0.446628	-0.528373	0.2117	3	PASS	PASS	PASS	PASS	PASS	PASS	PASS
181	Interact_cDNA1_lower_280411_XYYO_CS	H20	Cu/ZnSOD_BOK	40	NTC	NA	NA	NA	NA	NA	NA	NA	NA	NA	NA	NA	NA	NA	NA	NTC	NTC	NTC	NTC	0	NA	40	40	NA	1	0	0	NA	1	NA	NA	NA	1	FAIL	PASS	NA	NA	NA	NA	FAIL
182	Interact_cDNA1_lower_280411_XYYO_CS	H21	Cu/ZnSOD_BOK	26.3272	28	82	7	303.09	NA	2	Control	12	Hybr	33	13.7	1899-12-31 00:03:00	1	1	1	28	HK		S	3.74127	0.324295	26.0736	26.1328	0.287779	3	3.61178	3.74127	0.388353	3	0.194801	0.324295	0.388353	3	PASS	PASS	PASS	PASS	PASS	PASS	PASS
183	Interact_cDNA1_lower_280411_XYYO_CS	H22	Cu/ZnSOD_BOK	40	nRT15	NA	NA	NA	NA	NA	NA	NA	NA	NA	NA	NA	NA	NA	NA	15	HK		nRT	0	NA	40	40	NA	1	0	0	NA	1	NA	NA	NA	1	FAIL	PASS	NA	NA	NA	NA	FAIL
184	Interact_cDNA1_lower_280411_XYYO_CS	H23	Cu/ZnSOD_BOK	25.7608	28	82	7	303.09	NA	2	Control	12	Hybr	33	13.7	1899-12-31 00:03:00	1	1	1	28	HK		S	3.17523	-0.241754	26.0736	26.1328	0.287779	3	3.61178	3.74127	0.388353	3	0.194801	0.324295	0.388353	3	PASS	PASS	PASS	PASS	PASS	PASS	PASS
185	Interact_cDNA1_lower_280411_XYYO_CS	H24	Cu/ZnSOD_BOK	40	nRT28	NA	NA	NA	NA	NA	NA	NA	NA	NA	NA	NA	NA	NA	NA	28	HK		nRT	0	NA	40	40	NA	1	0	0	NA	1	NA	NA	NA	1	FAIL	PASS	NA	NA	NA	NA	FAIL
186	Interact_cDNA1_lower_280411_XYYO_CS	H3	Cu/ZnSOD_BOK	24.2774	23	87	8	1221.76	NA	2	Control	19	Farm	59	16.7	1899-12-31 00:27:00	1	1	1	23	HK		S	2.60316	-0.813815	24.2098	24.2774	0.298147	3	2.58234	2.60316	0.314356	3	-0.83464	-0.813815	0.314356	3	PASS	PASS	PASS	PASS	PASS	PASS	PASS
187	Interact_cDNA1_lower_280411_XYYO_CS	H4	Cu/ZnSOD_BOK	24.419	25	147	13	470.7	NA	2	Control	25	Wild	23	12.3	1899-12-31 00:20:00	1	1	1	25	HK		S	2.88861	-0.528373	24.6694	24.7208	0.229008	3	2.97035	2.88861	0.2117	3	-0.446628	-0.528373	0.2117	3	PASS	PASS	PASS	PASS	PASS	PASS	PASS
188	Interact_cDNA1_lower_280411_XYYO_CS	H5	Cu/ZnSOD_BOK	23.8836	23	87	8	1221.76	NA	2	Control	19	Farm	59	16.7	1899-12-31 00:27:00	1	1	1	23	HK		S	2.25809	-1.15889	24.2098	24.2774	0.298147	3	2.58234	2.60316	0.314356	3	-0.83464	-0.813815	0.314356	3	PASS	PASS	PASS	PASS	PASS	PASS	PASS
189	Interact_cDNA1_lower_280411_XYYO_CS	H6	Cu/ZnSOD_BOK	24.7208	25	147	13	470.7	NA	2	Control	25	Wild	23	12.3	1899-12-31 00:20:00	1	1	1	25	HK		S	2.81171	-0.605267	24.6694	24.7208	0.229008	3	2.97035	2.88861	0.2117	3	-0.446628	-0.528373	0.2117	3	PASS	PASS	PASS	PASS	PASS	PASS	PASS
190	Interact_cDNA1_lower_280411_XYYO_CS	H7	Cu/ZnSOD_BOK	24.765	24	27	3	242.81	NA	3	Stress	29	Wild	6	8	1899-12-31 00:05:00	2	1	1	24	HK		S	3.44411	0.027132	24.6613	24.6402	0.094939	3	3.11388	3.15156	0.350589	3	-0.303096	-0.265417	0.350589	3	PASS	PASS	PASS	PASS	PASS	PASS	PASS
191	Interact_cDNA1_lower_280411_XYYO_CS	H8	Cu/ZnSOD_BOK	25.1964	26	170	15	1625.65	9.8	3	Stress	13	Farm	36	14.1	1899-12-31 00:09:00	2	1	1	26	HK		S	3.42735	0.010371	25.006	24.9864	0.181335	3	3.09243	3.09943	0.338481	3	-0.324554	-0.317549	0.338481	3	PASS	PASS	PASS	PASS	PASS	PASS	PASS
192	Interact_cDNA1_lower_280411_XYYO_CS	H9	Cu/ZnSOD_BOK	24.6402	24	27	3	242.81	NA	3	Stress	29	Wild	6	8	1899-12-31 00:05:00	2	1	1	24	HK		S	3.15156	-0.265417	24.6613	24.6402	0.094939	3	3.11388	3.15156	0.350589	3	-0.303096	-0.265417	0.350589	3	PASS	PASS	PASS	PASS	PASS	PASS	PASS
193	Interact_cDNA1_lower_280411_XYYO_CS	I1	MnSOD_BOK	28.1814	15	46	4	1272.68	NA	3	Stress	10	Hybr	26	13	1899-12-31 00:12:00	2	1	1	15	HK		S	6.27991	-0.156898	28.0861	28.1814	0.361582	3	6.19035	6.27991	0.222924	3	-0.246458	-0.156898	0.222924	3	PASS	PASS	PASS	PASS	PASS	PASS	PASS
194	Interact_cDNA1_lower_280411_XYYO_CS	I10	MnSOD_BOK	28.1684	18	156	13	980.36	10	1	Control	11	Farm	37	13.9	1899-12-31 00:06:00	1	1	1	18	HK		S	5.91631	-0.520505	28.2629	28.204	0.133951	3	5.95538	5.91631	0.113157	3	-0.481434	-0.520505	0.113157	3	PASS	PASS	PASS	PASS	PASS	PASS	PASS
195	Interact_cDNA1_lower_280411_XYYO_CS	I11	MnSOD_BOK	28.545	16	174	15	1166.69	NA	2	Control	11	Farm	48	15.2	1899-12-31 00:21:00	2	1	1	16	HK		S	6.06396	-0.372853	28.5419	28.545	0.227594	3	6.26579	6.27308	0.19829	3	-0.17102	-0.163733	0.19829	3	PASS	PASS	PASS	PASS	PASS	PASS	PASS
196	Interact_cDNA1_lower_280411_XYYO_CS	I12	MnSOD_BOK	28.4162	18	156	13	980.36	10	1	Control	11	Farm	37	13.9	1899-12-31 00:06:00	1	1	1	18	HK		S	5.86693	-0.569878	28.2629	28.204	0.133951	3	5.95538	5.91631	0.113157	3	-0.481434	-0.520505	0.113157	3	PASS	PASS	PASS	PASS	PASS	PASS	PASS
197	Interact_cDNA1_lower_280411_XYYO_CS	I13	MnSOD_BOK	28.5183	19	154	13	457.13	NA	4	Stress	23	Wild	7	8.5	1899-12-31 00:21:00	2	1	1	19	HK		S	6.78572	0.348907	28.4972	28.5183	0.101028	3	6.71274	6.69911	0.0672112	3	0.275925	0.262295	0.0672112	3	PASS	PASS	PASS	PASS	PASS	PASS	PASS
198	Interact_cDNA1_lower_280411_XYYO_CS	I14	MnSOD_BOK	28.7274	21	153	13	375.24	9.5	2	Control	29	Wild	7	8.5	1899-12-31 00:06:00	1	1	1	21	HK		S	6.76898	0.33217	28.6466	28.7274	0.216455	3	6.55082	6.60503	0.249719	3	0.11401	0.168222	0.249719	3	PASS	PASS	PASS	PASS	PASS	PASS	PASS
199	Interact_cDNA1_lower_280411_XYYO_CS	I15	MnSOD_BOK	28.586	19	154	13	457.13	NA	4	Stress	23	Wild	7	8.5	1899-12-31 00:21:00	2	1	1	19	HK		S	6.69911	0.262295	28.4972	28.5183	0.101028	3	6.71274	6.69911	0.0672112	3	0.275925	0.262295	0.0672112	3	PASS	PASS	PASS	PASS	PASS	PASS	PASS
200	Interact_cDNA1_lower_280411_XYYO_CS	I16	MnSOD_BOK	28.4014	21	153	13	375.24	9.5	2	Control	29	Wild	7	8.5	1899-12-31 00:06:00	1	1	1	21	HK		S	6.27845	-0.158362	28.6466	28.7274	0.216455	3	6.55082	6.60503	0.249719	3	0.11401	0.168222	0.249719	3	PASS	PASS	PASS	PASS	PASS	PASS	PASS
201	Interact_cDNA1_lower_280411_XYYO_CS	I17	MnSOD_BOK	28.3873	19	154	13	457.13	NA	4	Stress	23	Wild	7	8.5	1899-12-31 00:21:00	2	1	1	19	HK		S	6.65339	0.216574	28.4972	28.5183	0.101028	3	6.71274	6.69911	0.0672112	3	0.275925	0.262295	0.0672112	3	PASS	PASS	PASS	PASS	PASS	PASS	PASS
202	Interact_cDNA1_lower_280411_XYYO_CS	I18	MnSOD_BOK	28.8111	21	153	13	375.24	9.5	2	Control	29	Wild	7	8.5	1899-12-31 00:06:00	1	1	1	21	HK		S	6.60503	0.168222	28.6466	28.7274	0.216455	3	6.55082	6.60503	0.249719	3	0.11401	0.168222	0.249719	3	PASS	PASS	PASS	PASS	PASS	PASS	PASS
203	Interact_cDNA1_lower_280411_XYYO_CS	I19	MnSOD_BOK	27.1984	20	52	5	720.91	NA	3	Stress	7	Farm	29	13.7	1899-12-31 00:04:00	1	1	1	20	HK		S	5.57494	-0.861868	27.9947	28.2443	0.705449	3	6.00203	6.19892	0.370238	3	-0.434786	-0.237889	0.370238	3	PASS	PASS	PASS	FAIL	PASS	PASS	FAIL
204	Interact_cDNA1_lower_280411_XYYO_CS	I2	MnSOD_BOK	28.4213	17	90	8	1087.18	NA	1	Control	13	Farm	46	15.5	1899-12-31 00:09:00	3	1	1	17	HK		S	6.25059	-0.186223	28.3797	28.415	0.066596	3	6.00449	6.0539	0.27416	3	-0.432318	-0.382908	0.27416	3	PASS	PASS	PASS	PASS	PASS	PASS	PASS
205	Interact_cDNA1_lower_280411_XYYO_CS	I20	MnSOD_BOK	28.5578	22	62	6	1178.36	NA	4	Stress	17	Farm	52	15.9	1899-12-31 00:03:00	2	1	1	22	HK		S	6.32266	-0.114157	28.7178	28.5578	0.373517	3	6.20276	6.22088	0.129907	3	-0.234051	-0.215928	0.129907	3	PASS	PASS	PASS	PASS	PASS	PASS	PASS
206	Interact_cDNA1_lower_280411_XYYO_CS	I21	MnSOD_BOK	28.2443	20	52	5	720.91	NA	3	Stress	7	Farm	29	13.7	1899-12-31 00:04:00	1	1	1	20	HK		S	6.23221	-0.2046	27.9947	28.2443	0.705449	3	6.00203	6.19892	0.370238	3	-0.434786	-0.237889	0.370238	3	PASS	PASS	PASS	FAIL	PASS	PASS	FAIL
207	Interact_cDNA1_lower_280411_XYYO_CS	I22	MnSOD_BOK	28.4509	22	62	6	1178.36	NA	4	Stress	17	Farm	52	15.9	1899-12-31 00:03:00	2	1	1	22	HK		S	6.06474	-0.372068	28.7178	28.5578	0.373517	3	6.20276	6.22088	0.129907	3	-0.234051	-0.215928	0.129907	3	PASS	PASS	PASS	PASS	PASS	PASS	PASS
208	Interact_cDNA1_lower_280411_XYYO_CS	I23	MnSOD_BOK	28.5414	20	52	5	720.91	NA	3	Stress	7	Farm	29	13.7	1899-12-31 00:04:00	1	1	1	20	HK		S	6.19892	-0.237889	27.9947	28.2443	0.705449	3	6.00203	6.19892	0.370238	3	-0.434786	-0.237889	0.370238	3	PASS	PASS	PASS	FAIL	PASS	PASS	FAIL
209	Interact_cDNA1_lower_280411_XYYO_CS	I24	MnSOD_BOK	29.1447	22	62	6	1178.36	NA	4	Stress	17	Farm	52	15.9	1899-12-31 00:03:00	2	1	1	22	HK		S	6.22088	-0.215928	28.7178	28.5578	0.373517	3	6.20276	6.22088	0.129907	3	-0.234051	-0.215928	0.129907	3	PASS	PASS	PASS	PASS	PASS	PASS	PASS
210	Interact_cDNA1_lower_280411_XYYO_CS	I3	MnSOD_BOK	28.3904	15	46	4	1272.68	NA	3	Stress	10	Hybr	26	13	1899-12-31 00:12:00	2	1	1	15	HK		S	6.35457	-0.082241	28.0861	28.1814	0.361582	3	6.19035	6.27991	0.222924	3	-0.246458	-0.156898	0.222924	3	PASS	PASS	PASS	PASS	PASS	PASS	PASS
211	Interact_cDNA1_lower_280411_XYYO_CS	I4	MnSOD_BOK	28.415	17	90	8	1087.18	NA	1	Control	13	Farm	46	15.5	1899-12-31 00:09:00	3	1	1	17	HK		S	6.0539	-0.382908	28.3797	28.415	0.066596	3	6.00449	6.0539	0.27416	3	-0.432318	-0.382908	0.27416	3	PASS	PASS	PASS	PASS	PASS	PASS	PASS
212	Interact_cDNA1_lower_280411_XYYO_CS	I5	MnSOD_BOK	27.6864	15	46	4	1272.68	NA	3	Stress	10	Hybr	26	13	1899-12-31 00:12:00	2	1	1	15	HK		S	5.93658	-0.500234	28.0861	28.1814	0.361582	3	6.19035	6.27991	0.222924	3	-0.246458	-0.156898	0.222924	3	PASS	PASS	PASS	PASS	PASS	PASS	PASS
213	Interact_cDNA1_lower_280411_XYYO_CS	I6	MnSOD_BOK	28.3029	17	90	8	1087.18	NA	1	Control	13	Farm	46	15.5	1899-12-31 00:09:00	3	1	1	17	HK		S	5.70899	-0.727824	28.3797	28.415	0.066596	3	6.00449	6.0539	0.27416	3	-0.432318	-0.382908	0.27416	3	PASS	PASS	PASS	PASS	PASS	PASS	PASS
214	Interact_cDNA1_lower_280411_XYYO_CS	I7	MnSOD_BOK	28.3127	16	174	15	1166.69	NA	2	Control	11	Farm	48	15.2	1899-12-31 00:21:00	2	1	1	16	HK		S	6.27308	-0.163733	28.5419	28.545	0.227594	3	6.26579	6.27308	0.19829	3	-0.17102	-0.163733	0.19829	3	PASS	PASS	PASS	PASS	PASS	PASS	PASS
215	Interact_cDNA1_lower_280411_XYYO_CS	I8	MnSOD_BOK	28.204	18	156	13	980.36	10	1	Control	11	Farm	37	13.9	1899-12-31 00:06:00	1	1	1	18	HK		S	6.08289	-0.353919	28.2629	28.204	0.133951	3	5.95538	5.91631	0.113157	3	-0.481434	-0.520505	0.113157	3	PASS	PASS	PASS	PASS	PASS	PASS	PASS
216	Interact_cDNA1_lower_280411_XYYO_CS	I9	MnSOD_BOK	28.7679	16	174	15	1166.69	NA	2	Control	11	Farm	48	15.2	1899-12-31 00:21:00	2	1	1	16	HK		S	6.46034	0.023526	28.5419	28.545	0.227594	3	6.26579	6.27308	0.19829	3	-0.17102	-0.163733	0.19829	3	PASS	PASS	PASS	PASS	PASS	PASS	PASS
217	Interact_cDNA1_lower_280411_XYYO_CS	J1	MnSOD_BOK	27.6068	23	87	8	1221.76	NA	2	Control	19	Farm	59	16.7	1899-12-31 00:27:00	1	1	1	23	HK		S	6.02428	-0.412535	27.6654	27.6068	0.140483	3	6.03795	6.02428	0.10733	3	-0.398862	-0.412535	0.10733	3	PASS	PASS	PASS	PASS	PASS	PASS	PASS
218	Interact_cDNA1_lower_280411_XYYO_CS	J10	MnSOD_BOK	28.3387	26	170	15	1625.65	9.8	3	Stress	13	Farm	36	14.1	1899-12-31 00:09:00	2	1	1	26	HK		S	6.45179	0.014976	28.404	28.3387	0.13294	3	6.49046	6.47222	0.0503401	3	0.0536507	0.035407	0.0503401	3	PASS	PASS	PASS	PASS	PASS	PASS	PASS
219	Interact_cDNA1_lower_280411_XYYO_CS	J11	MnSOD_BOK	27.676	24	27	3	242.81	NA	3	Stress	29	Wild	6	8	1899-12-31 00:05:00	2	1	1	24	HK		S	5.84325	-0.59356	27.6572	27.676	0.0721612	3	6.10979	6.08889	0.277583	3	-0.327021	-0.347927	0.277583	3	PASS	PASS	PASS	PASS	PASS	PASS	PASS
220	Interact_cDNA1_lower_280411_XYYO_CS	J12	MnSOD_BOK	28.557	26	170	15	1625.65	9.8	3	Stress	13	Farm	36	14.1	1899-12-31 00:09:00	2	1	1	26	HK		S	6.47222	0.035407	28.404	28.3387	0.13294	3	6.49046	6.47222	0.0503401	3	0.0536507	0.035407	0.0503401	3	PASS	PASS	PASS	PASS	PASS	PASS	PASS
221	Interact_cDNA1_lower_280411_XYYO_CS	J13	MnSOD_BOK	28.0558	27	177	15	334.61	NA	4	Stress	24	Wild	14	10.6	1899-12-31 00:15:00	2	1	1	27	HK		S	6.56614	0.129329	27.8969	27.9338	0.180315	3	6.40464	6.40731	0.162855	3	-0.0321757	-0.029507	0.162855	3	PASS	PASS	PASS	PASS	PASS	PASS	PASS
222	Interact_cDNA1_lower_280411_XYYO_CS	J14	MnSOD_BOK	28.4603	PK	NA	NA	NA	NA	NA	NA	NA	NA	NA	NA	NA	NA	NA	NA	PK	PK	PK	PK	6.27487	NA	28.4442	28.4603	0.0954669	3	6.38105	6.27487	0.265829	3	NA	NA	NA	3	PASS	PASS	NA	NA	NA	NA	PASS
223	Interact_cDNA1_lower_280411_XYYO_CS	J15	MnSOD_BOK	27.9338	27	177	15	334.61	NA	4	Stress	24	Wild	14	10.6	1899-12-31 00:15:00	2	1	1	27	HK		S	6.24046	-0.196349	27.8969	27.9338	0.180315	3	6.40464	6.40731	0.162855	3	-0.0321757	-0.029507	0.162855	3	PASS	PASS	PASS	PASS	PASS	PASS	PASS
224	Interact_cDNA1_lower_280411_XYYO_CS	J16	MnSOD_BOK	28.5306	PK	NA	NA	NA	NA	NA	NA	NA	NA	NA	NA	NA	NA	NA	NA	PK	PK	PK	PK	6.68356	NA	28.4442	28.4603	0.0954669	3	6.38105	6.27487	0.265829	3	NA	NA	NA	3	PASS	PASS	NA	NA	NA	NA	PASS
225	Interact_cDNA1_lower_280411_XYYO_CS	J17	MnSOD_BOK	27.7009	27	177	15	334.61	NA	4	Stress	24	Wild	14	10.6	1899-12-31 00:15:00	2	1	1	27	HK		S	6.40731	-0.029507	27.8969	27.9338	0.180315	3	6.40464	6.40731	0.162855	3	-0.0321757	-0.029507	0.162855	3	PASS	PASS	PASS	PASS	PASS	PASS	PASS
226	Interact_cDNA1_lower_280411_XYYO_CS	J18	MnSOD_BOK	28.3417	PK	NA	NA	NA	NA	NA	NA	NA	NA	NA	NA	NA	NA	NA	NA	PK	PK	PK	PK	6.18472	NA	28.4442	28.4603	0.0954669	3	6.38105	6.27487	0.265829	3	NA	NA	NA	3	PASS	PASS	NA	NA	NA	NA	PASS
227	Interact_cDNA1_lower_280411_XYYO_CS	J19	MnSOD_BOK	29.056	28	82	7	303.09	NA	2	Control	12	Hybr	33	13.7	1899-12-31 00:03:00	1	1	1	28	HK		S	6.84201	0.405195	29.1376	29.056	0.384241	3	6.67576	6.84201	0.404062	3	0.238946	0.405195	0.404062	3	PASS	PASS	PASS	PASS	PASS	PASS	PASS
228	Interact_cDNA1_lower_280411_XYYO_CS	J2	MnSOD_BOK	27.7372	25	147	13	470.7	NA	2	Control	25	Wild	23	12.3	1899-12-31 00:20:00	1	1	1	25	HK		S	6.07969	-0.357123	27.9881	28.0575	0.224407	3	6.28913	6.26057	0.225089	3	-0.147678	-0.17624	0.225089	3	PASS	PASS	PASS	PASS	PASS	PASS	PASS
229	Interact_cDNA1_lower_280411_XYYO_CS	J20	MnSOD_BOK	40	NTC	NA	NA	NA	NA	NA	NA	NA	NA	NA	NA	NA	NA	NA	NA	NTC	NTC	NTC	NTC	0	NA	40	40	NA	1	0	0	NA	1	NA	NA	NA	1	FAIL	PASS	NA	NA	NA	NA	FAIL
230	Interact_cDNA1_lower_280411_XYYO_CS	J21	MnSOD_BOK	29.5561	28	82	7	303.09	NA	2	Control	12	Hybr	33	13.7	1899-12-31 00:03:00	1	1	1	28	HK		S	6.97018	0.533363	29.1376	29.056	0.384241	3	6.67576	6.84201	0.404062	3	0.238946	0.405195	0.404062	3	PASS	PASS	FAIL	PASS	PASS	PASS	FAIL
231	Interact_cDNA1_lower_280411_XYYO_CS	J22	MnSOD_BOK	40	nRT15	NA	NA	NA	NA	NA	NA	NA	NA	NA	NA	NA	NA	NA	NA	15	HK		nRT	0	NA	40	40	NA	1	0	0	NA	1	NA	NA	NA	1	FAIL	PASS	NA	NA	NA	NA	FAIL
232	Interact_cDNA1_lower_280411_XYYO_CS	J23	MnSOD_BOK	28.8007	28	82	7	303.09	NA	2	Control	12	Hybr	33	13.7	1899-12-31 00:03:00	1	1	1	28	HK		S	6.21509	-0.221719	29.1376	29.056	0.384241	3	6.67576	6.84201	0.404062	3	0.238946	0.405195	0.404062	3	PASS	PASS	PASS	PASS	PASS	PASS	PASS
233	Interact_cDNA1_lower_280411_XYYO_CS	J24	MnSOD_BOK	40	nRT28	NA	NA	NA	NA	NA	NA	NA	NA	NA	NA	NA	NA	NA	NA	28	HK		nRT	0	NA	40	40	NA	1	0	0	NA	1	NA	NA	NA	1	FAIL	PASS	NA	NA	NA	NA	FAIL
234	Interact_cDNA1_lower_280411_XYYO_CS	J3	MnSOD_BOK	27.8257	23	87	8	1221.76	NA	2	Control	19	Farm	59	16.7	1899-12-31 00:27:00	1	1	1	23	HK		S	6.15146	-0.285351	27.6654	27.6068	0.140483	3	6.03795	6.02428	0.10733	3	-0.398862	-0.412535	0.10733	3	PASS	PASS	PASS	PASS	PASS	PASS	PASS
235	Interact_cDNA1_lower_280411_XYYO_CS	J4	MnSOD_BOK	28.0575	25	147	13	470.7	NA	2	Control	25	Wild	23	12.3	1899-12-31 00:20:00	1	1	1	25	HK		S	6.52714	0.090328	27.9881	28.0575	0.224407	3	6.28913	6.26057	0.225089	3	-0.147678	-0.17624	0.225089	3	PASS	PASS	PASS	PASS	PASS	PASS	PASS
236	Interact_cDNA1_lower_280411_XYYO_CS	J5	MnSOD_BOK	27.5636	23	87	8	1221.76	NA	2	Control	19	Farm	59	16.7	1899-12-31 00:27:00	1	1	1	23	HK		S	5.93811	-0.498701	27.6654	27.6068	0.140483	3	6.03795	6.02428	0.10733	3	-0.398862	-0.412535	0.10733	3	PASS	PASS	PASS	PASS	PASS	PASS	PASS
237	Interact_cDNA1_lower_280411_XYYO_CS	J6	MnSOD_BOK	28.1696	25	147	13	470.7	NA	2	Control	25	Wild	23	12.3	1899-12-31 00:20:00	1	1	1	25	HK		S	6.26057	-0.17624	27.9881	28.0575	0.224407	3	6.28913	6.26057	0.225089	3	-0.147678	-0.17624	0.225089	3	PASS	PASS	PASS	PASS	PASS	PASS	PASS
238	Interact_cDNA1_lower_280411_XYYO_CS	J7	MnSOD_BOK	27.7181	24	27	3	242.81	NA	3	Stress	29	Wild	6	8	1899-12-31 00:05:00	2	1	1	24	HK		S	6.39724	-0.039576	27.6572	27.676	0.0721612	3	6.10979	6.08889	0.277583	3	-0.327021	-0.347927	0.277583	3	PASS	PASS	PASS	PASS	PASS	PASS	PASS
239	Interact_cDNA1_lower_280411_XYYO_CS	J8	MnSOD_BOK	28.3164	26	170	15	1625.65	9.8	3	Stress	13	Farm	36	14.1	1899-12-31 00:09:00	2	1	1	26	HK		S	6.54738	0.110569	28.404	28.3387	0.13294	3	6.49046	6.47222	0.0503401	3	0.0536507	0.035407	0.0503401	3	PASS	PASS	PASS	PASS	PASS	PASS	PASS
240	Interact_cDNA1_lower_280411_XYYO_CS	J9	MnSOD_BOK	27.5775	24	27	3	242.81	NA	3	Stress	29	Wild	6	8	1899-12-31 00:05:00	2	1	1	24	HK		S	6.08889	-0.347927	27.6572	27.676	0.0721612	3	6.10979	6.08889	0.277583	3	-0.327021	-0.347927	0.277583	3	PASS	PASS	PASS	PASS	PASS	PASS	PASS
241	Interact_cDNA1_lower_280411_XYYO_CS	K1	GP_BOK	28.2336	15	46	4	1272.68	NA	3	Stress	10	Hybr	26	13	1899-12-31 00:12:00	2	1	1	15	HK		S	6.33213	0.23885	27.7763	27.7197	0.431755	3	5.8806	5.68379	0.392109	3	-0.212682	-0.40949	0.392109	3	PASS	PASS	PASS	PASS	PASS	PASS	PASS
242	Interact_cDNA1_lower_280411_XYYO_CS	K10	GP_BOK	28.2324	18	156	13	980.36	10	1	Control	11	Farm	37	13.9	1899-12-31 00:06:00	1	1	1	18	HK		S	5.98032	-0.112962	28.0637	28.07	0.171921	3	5.75625	5.76761	0.229964	3	-0.337035	-0.325674	0.229964	3	PASS	PASS	PASS	PASS	PASS	PASS	PASS
243	Interact_cDNA1_lower_280411_XYYO_CS	K11	GP_BOK	27.9128	16	174	15	1166.69	NA	2	Control	11	Farm	48	15.2	1899-12-31 00:21:00	2	1	1	16	HK		S	5.43178	-0.661504	27.8648	27.9128	0.397878	3	5.58872	5.43178	0.294936	3	-0.504561	-0.661504	0.294936	3	PASS	PASS	PASS	PASS	PASS	PASS	PASS
244	Interact_cDNA1_lower_280411_XYYO_CS	K12	GP_BOK	28.07	18	156	13	980.36	10	1	Control	11	Farm	37	13.9	1899-12-31 00:06:00	1	1	1	18	HK		S	5.52081	-0.572469	28.0637	28.07	0.171921	3	5.75625	5.76761	0.229964	3	-0.337035	-0.325674	0.229964	3	PASS	PASS	PASS	PASS	PASS	PASS	PASS
245	Interact_cDNA1_lower_280411_XYYO_CS	K13	GP_BOK	28.2314	19	154	13	457.13	NA	4	Stress	23	Wild	7	8.5	1899-12-31 00:21:00	2	1	1	19	HK		S	6.4988	0.405513	28.1321	28.0923	0.0865894	3	6.3476	6.33858	0.1469	3	0.254314	0.2453	0.1469	3	PASS	PASS	PASS	PASS	PASS	PASS	PASS
246	Interact_cDNA1_lower_280411_XYYO_CS	K14	GP_BOK	28.0392	21	153	13	375.24	9.5	2	Control	29	Wild	7	8.5	1899-12-31 00:06:00	1	1	1	21	HK		S	6.08083	-0.012458	28.2768	28.1522	0.31866	3	6.18096	6.08083	0.219624	3	0.0876757	-0.012458	0.219624	3	PASS	PASS	PASS	PASS	PASS	PASS	PASS
247	Interact_cDNA1_lower_280411_XYYO_CS	K15	GP_BOK	28.0923	19	154	13	457.13	NA	4	Stress	23	Wild	7	8.5	1899-12-31 00:21:00	2	1	1	19	HK		S	6.20541	0.112128	28.1321	28.0923	0.0865894	3	6.3476	6.33858	0.1469	3	0.254314	0.2453	0.1469	3	PASS	PASS	PASS	PASS	PASS	PASS	PASS
248	Interact_cDNA1_lower_280411_XYYO_CS	K16	GP_BOK	28.1522	21	153	13	375.24	9.5	2	Control	29	Wild	7	8.5	1899-12-31 00:06:00	1	1	1	21	HK		S	6.02925	-0.064036	28.2768	28.1522	0.31866	3	6.18096	6.08083	0.219624	3	0.0876757	-0.012458	0.219624	3	PASS	PASS	PASS	PASS	PASS	PASS	PASS
249	Interact_cDNA1_lower_280411_XYYO_CS	K17	GP_BOK	28.0725	19	154	13	457.13	NA	4	Stress	23	Wild	7	8.5	1899-12-31 00:21:00	2	1	1	19	HK		S	6.33858	0.2453	28.1321	28.0923	0.0865894	3	6.3476	6.33858	0.1469	3	0.254314	0.2453	0.1469	3	PASS	PASS	PASS	PASS	PASS	PASS	PASS
250	Interact_cDNA1_lower_280411_XYYO_CS	K18	GP_BOK	28.6389	21	153	13	375.24	9.5	2	Control	29	Wild	7	8.5	1899-12-31 00:06:00	1	1	1	21	HK		S	6.43281	0.339521	28.2768	28.1522	0.31866	3	6.18096	6.08083	0.219624	3	0.0876757	-0.012458	0.219624	3	PASS	PASS	PASS	PASS	PASS	PASS	PASS
251	Interact_cDNA1_lower_280411_XYYO_CS	K19	GP_BOK	27.1925	20	52	5	720.91	NA	3	Stress	7	Farm	29	13.7	1899-12-31 00:04:00	1	1	1	20	HK		S	5.56907	-0.524211	27.7514	27.9965	0.485236	3	5.75872	5.72277	0.209946	3	-0.334563	-0.370515	0.209946	3	PASS	PASS	PASS	PASS	PASS	PASS	PASS
252	Interact_cDNA1_lower_280411_XYYO_CS	K2	GP_BOK	28.1376	17	90	8	1087.18	NA	1	Control	13	Farm	46	15.5	1899-12-31 00:09:00	3	1	1	17	HK		S	5.96697	-0.126312	27.9252	28.0144	0.26833	3	5.55	5.65328	0.477072	3	-0.543285	-0.440006	0.477072	3	PASS	PASS	PASS	PASS	PASS	PASS	PASS
253	Interact_cDNA1_lower_280411_XYYO_CS	K20	GP_BOK	27.7778	22	62	6	1178.36	NA	4	Stress	17	Farm	52	15.9	1899-12-31 00:03:00	2	1	1	22	HK		S	5.54268	-0.550602	27.9552	27.7778	0.434979	3	5.44014	5.52703	0.164247	3	-0.653149	-0.566255	0.164247	3	PASS	PASS	PASS	PASS	PASS	PASS	PASS
254	Interact_cDNA1_lower_280411_XYYO_CS	K21	GP_BOK	27.9965	20	52	5	720.91	NA	3	Stress	7	Farm	29	13.7	1899-12-31 00:04:00	1	1	1	20	HK		S	5.98432	-0.108963	27.7514	27.9965	0.485236	3	5.75872	5.72277	0.209946	3	-0.334563	-0.370515	0.209946	3	PASS	PASS	PASS	PASS	PASS	PASS	PASS
255	Interact_cDNA1_lower_280411_XYYO_CS	K22	GP_BOK	27.6369	22	62	6	1178.36	NA	4	Stress	17	Farm	52	15.9	1899-12-31 00:03:00	2	1	1	22	HK		S	5.2507	-0.842589	27.9552	27.7778	0.434979	3	5.44014	5.52703	0.164247	3	-0.653149	-0.566255	0.164247	3	PASS	PASS	PASS	PASS	PASS	PASS	PASS
256	Interact_cDNA1_lower_280411_XYYO_CS	K23	GP_BOK	28.0652	20	52	5	720.91	NA	3	Stress	7	Farm	29	13.7	1899-12-31 00:04:00	1	1	1	20	HK		S	5.72277	-0.370515	27.7514	27.9965	0.485236	3	5.75872	5.72277	0.209946	3	-0.334563	-0.370515	0.209946	3	PASS	PASS	PASS	PASS	PASS	PASS	PASS
257	Interact_cDNA1_lower_280411_XYYO_CS	K24	GP_BOK	28.4508	22	62	6	1178.36	NA	4	Stress	17	Farm	52	15.9	1899-12-31 00:03:00	2	1	1	22	HK		S	5.52703	-0.566255	27.9552	27.7778	0.434979	3	5.44014	5.52703	0.164247	3	-0.653149	-0.566255	0.164247	3	PASS	PASS	PASS	PASS	PASS	PASS	PASS
258	Interact_cDNA1_lower_280411_XYYO_CS	K3	GP_BOK	27.7197	15	46	4	1272.68	NA	3	Stress	10	Hybr	26	13	1899-12-31 00:12:00	2	1	1	15	HK		S	5.68379	-0.40949	27.7763	27.7197	0.431755	3	5.8806	5.68379	0.392109	3	-0.212682	-0.40949	0.392109	3	PASS	PASS	PASS	PASS	PASS	PASS	PASS
259	Interact_cDNA1_lower_280411_XYYO_CS	K4	GP_BOK	28.0144	17	90	8	1087.18	NA	1	Control	13	Farm	46	15.5	1899-12-31 00:09:00	3	1	1	17	HK		S	5.65328	-0.440006	27.9252	28.0144	0.26833	3	5.55	5.65328	0.477072	3	-0.543285	-0.440006	0.477072	3	PASS	PASS	PASS	PASS	PASS	PASS	PASS
260	Interact_cDNA1_lower_280411_XYYO_CS	K5	GP_BOK	27.3757	15	46	4	1272.68	NA	3	Stress	10	Hybr	26	13	1899-12-31 00:12:00	2	1	1	15	HK		S	5.62588	-0.467405	27.7763	27.7197	0.431755	3	5.8806	5.68379	0.392109	3	-0.212682	-0.40949	0.392109	3	PASS	PASS	PASS	PASS	PASS	PASS	PASS
261	Interact_cDNA1_lower_280411_XYYO_CS	K6	GP_BOK	27.6237	17	90	8	1087.18	NA	1	Control	13	Farm	46	15.5	1899-12-31 00:09:00	3	1	1	17	HK		S	5.02975	-1.06354	27.9252	28.0144	0.26833	3	5.55	5.65328	0.477072	3	-0.543285	-0.440006	0.477072	3	PASS	PASS	PASS	PASS	PASS	PASS	PASS
262	Interact_cDNA1_lower_280411_XYYO_CS	K7	GP_BOK	27.4451	16	174	15	1166.69	NA	2	Control	11	Farm	48	15.2	1899-12-31 00:21:00	2	1	1	16	HK		S	5.40544	-0.687841	27.8648	27.9128	0.397878	3	5.58872	5.43178	0.294936	3	-0.504561	-0.661504	0.294936	3	PASS	PASS	PASS	PASS	PASS	PASS	PASS
263	Interact_cDNA1_lower_280411_XYYO_CS	K8	GP_BOK	27.8887	18	156	13	980.36	10	1	Control	11	Farm	37	13.9	1899-12-31 00:06:00	1	1	1	18	HK		S	5.76761	-0.325674	28.0637	28.07	0.171921	3	5.75625	5.76761	0.229964	3	-0.337035	-0.325674	0.229964	3	PASS	PASS	PASS	PASS	PASS	PASS	PASS
264	Interact_cDNA1_lower_280411_XYYO_CS	K9	GP_BOK	28.2365	16	174	15	1166.69	NA	2	Control	11	Farm	48	15.2	1899-12-31 00:21:00	2	1	1	16	HK		S	5.92895	-0.164338	27.8648	27.9128	0.397878	3	5.58872	5.43178	0.294936	3	-0.504561	-0.661504	0.294936	3	PASS	PASS	PASS	PASS	PASS	PASS	PASS
265	Interact_cDNA1_lower_280411_XYYO_CS	L1	GP_BOK	27.2987	23	87	8	1221.76	NA	2	Control	19	Farm	59	16.7	1899-12-31 00:27:00	1	1	1	23	HK		S	5.71616	-0.377124	27.2505	27.2987	0.244366	3	5.62309	5.71616	0.230962	3	-0.470191	-0.377124	0.230962	3	PASS	PASS	PASS	PASS	PASS	PASS	PASS
266	Interact_cDNA1_lower_280411_XYYO_CS	L10	GP_BOK	27.4558	26	170	15	1625.65	9.8	3	Stress	13	Farm	36	14.1	1899-12-31 00:09:00	2	1	1	26	HK		S	5.5688	-0.524484	27.4316	27.4558	0.0877875	3	5.51805	5.5653	0.0848856	3	-0.57523	-0.52798	0.0848856	3	PASS	PASS	PASS	PASS	PASS	PASS	PASS
267	Interact_cDNA1_lower_280411_XYYO_CS	L11	GP_BOK	27.0607	24	27	3	242.81	NA	3	Stress	29	Wild	6	8	1899-12-31 00:05:00	2	1	1	24	HK		S	5.22804	-0.865247	27.0778	27.0607	0.110123	3	5.53043	5.48864	0.32531	3	-0.562851	-0.604642	0.32531	3	PASS	PASS	PASS	PASS	PASS	PASS	PASS
268	Interact_cDNA1_lower_280411_XYYO_CS	L12	GP_BOK	27.5048	26	170	15	1625.65	9.8	3	Stress	13	Farm	36	14.1	1899-12-31 00:09:00	2	1	1	26	HK		S	5.42006	-0.673227	27.4316	27.4558	0.0877875	3	5.51805	5.5653	0.0848856	3	-0.57523	-0.52798	0.0848856	3	PASS	PASS	PASS	PASS	PASS	PASS	PASS
269	Interact_cDNA1_lower_280411_XYYO_CS	L13	GP_BOK	27.0177	27	177	15	334.61	NA	4	Stress	24	Wild	14	10.6	1899-12-31 00:15:00	2	1	1	27	HK		S	5.52798	-0.565307	27.3069	27.3726	0.262666	3	5.81473	5.83725	0.276178	3	-0.278556	-0.256029	0.276178	3	PASS	PASS	PASS	PASS	PASS	PASS	PASS
270	Interact_cDNA1_lower_280411_XYYO_CS	L14	GP_BOK	27.726	PK	NA	NA	NA	NA	NA	NA	NA	NA	NA	NA	NA	NA	NA	NA	PK	PK	PK	PK	5.54061	NA	27.8683	27.8285	0.165705	3	5.80513	5.67157	0.350904	3	NA	NA	NA	3	PASS	PASS	NA	NA	NA	NA	PASS
271	Interact_cDNA1_lower_280411_XYYO_CS	L15	GP_BOK	27.5306	27	177	15	334.61	NA	4	Stress	24	Wild	14	10.6	1899-12-31 00:15:00	2	1	1	27	HK		S	5.83725	-0.256029	27.3069	27.3726	0.262666	3	5.81473	5.83725	0.276178	3	-0.278556	-0.256029	0.276178	3	PASS	PASS	PASS	PASS	PASS	PASS	PASS
272	Interact_cDNA1_lower_280411_XYYO_CS	L16	GP_BOK	28.0502	PK	NA	NA	NA	NA	NA	NA	NA	NA	NA	NA	NA	NA	NA	NA	PK	PK	PK	PK	6.2032	NA	27.8683	27.8285	0.165705	3	5.80513	5.67157	0.350904	3	NA	NA	NA	3	PASS	PASS	NA	NA	NA	NA	PASS
273	Interact_cDNA1_lower_280411_XYYO_CS	L17	GP_BOK	27.3726	27	177	15	334.61	NA	4	Stress	24	Wild	14	10.6	1899-12-31 00:15:00	2	1	1	27	HK		S	6.07895	-0.014331	27.3069	27.3726	0.262666	3	5.81473	5.83725	0.276178	3	-0.278556	-0.256029	0.276178	3	PASS	PASS	PASS	PASS	PASS	PASS	PASS
274	Interact_cDNA1_lower_280411_XYYO_CS	L18	GP_BOK	27.8285	PK	NA	NA	NA	NA	NA	NA	NA	NA	NA	NA	NA	NA	NA	NA	PK	PK	PK	PK	5.67157	NA	27.8683	27.8285	0.165705	3	5.80513	5.67157	0.350904	3	NA	NA	NA	3	PASS	PASS	NA	NA	NA	NA	PASS
275	Interact_cDNA1_lower_280411_XYYO_CS	L19	GP_BOK	28.5021	28	82	7	303.09	NA	2	Control	12	Hybr	33	13.7	1899-12-31 00:03:00	1	1	1	28	HK		S	6.2881	0.19482	28.6368	28.5021	0.292515	3	6.17494	6.2881	0.285462	3	0.0816547	0.19482	0.285462	3	PASS	PASS	PASS	PASS	PASS	PASS	PASS
276	Interact_cDNA1_lower_280411_XYYO_CS	L2	GP_BOK	27.3423	25	147	13	470.7	NA	2	Control	25	Wild	23	12.3	1899-12-31 00:20:00	1	1	1	25	HK		S	5.68475	-0.408532	27.4106	27.3423	0.222767	3	5.71158	5.69957	0.0344513	3	-0.3817	-0.393718	0.0344513	3	PASS	PASS	PASS	PASS	PASS	PASS	PASS
277	Interact_cDNA1_lower_280411_XYYO_CS	L20	GP_BOK	40	NTC	NA	NA	NA	NA	NA	NA	NA	NA	NA	NA	NA	NA	NA	NA	NTC	NTC	NTC	NTC	0	NA	40	40	NA	1	0	0	NA	1	NA	NA	NA	1	FAIL	PASS	NA	NA	NA	NA	FAIL
278	Interact_cDNA1_lower_280411_XYYO_CS	L21	GP_BOK	28.9723	28	82	7	303.09	NA	2	Control	12	Hybr	33	13.7	1899-12-31 00:03:00	1	1	1	28	HK		S	6.38647	0.293183	28.6368	28.5021	0.292515	3	6.17494	6.2881	0.285462	3	0.0816547	0.19482	0.285462	3	PASS	PASS	PASS	PASS	PASS	PASS	PASS
279	Interact_cDNA1_lower_280411_XYYO_CS	L22	GP_BOK	40	nRT15	NA	NA	NA	NA	NA	NA	NA	NA	NA	NA	NA	NA	NA	NA	15	HK		nRT	0	NA	40	40	NA	1	0	0	NA	1	NA	NA	NA	1	FAIL	PASS	NA	NA	NA	NA	FAIL
280	Interact_cDNA1_lower_280411_XYYO_CS	L23	GP_BOK	28.4358	28	82	7	303.09	NA	2	Control	12	Hybr	33	13.7	1899-12-31 00:03:00	1	1	1	28	HK		S	5.85025	-0.243039	28.6368	28.5021	0.292515	3	6.17494	6.2881	0.285462	3	0.0816547	0.19482	0.285462	3	PASS	PASS	PASS	PASS	PASS	PASS	PASS
281	Interact_cDNA1_lower_280411_XYYO_CS	L24	GP_BOK	40	nRT28	NA	NA	NA	NA	NA	NA	NA	NA	NA	NA	NA	NA	NA	NA	28	HK		nRT	0	NA	40	40	NA	1	0	0	NA	1	NA	NA	NA	1	FAIL	PASS	NA	NA	NA	NA	FAIL
282	Interact_cDNA1_lower_280411_XYYO_CS	L3	GP_BOK	27.4672	23	87	8	1221.76	NA	2	Control	19	Farm	59	16.7	1899-12-31 00:27:00	1	1	1	23	HK		S	5.793	-0.300283	27.2505	27.2987	0.244366	3	5.62309	5.71616	0.230962	3	-0.470191	-0.377124	0.230962	3	PASS	PASS	PASS	PASS	PASS	PASS	PASS
283	Interact_cDNA1_lower_280411_XYYO_CS	L4	GP_BOK	27.23	25	147	13	470.7	NA	2	Control	25	Wild	23	12.3	1899-12-31 00:20:00	1	1	1	25	HK		S	5.69957	-0.393718	27.4106	27.3423	0.222767	3	5.71158	5.69957	0.0344513	3	-0.3817	-0.393718	0.0344513	3	PASS	PASS	PASS	PASS	PASS	PASS	PASS
284	Interact_cDNA1_lower_280411_XYYO_CS	L5	GP_BOK	26.9856	23	87	8	1221.76	NA	2	Control	19	Farm	59	16.7	1899-12-31 00:27:00	1	1	1	23	HK		S	5.36012	-0.733167	27.2505	27.2987	0.244366	3	5.62309	5.71616	0.230962	3	-0.470191	-0.377124	0.230962	3	PASS	PASS	PASS	PASS	PASS	PASS	PASS
285	Interact_cDNA1_lower_280411_XYYO_CS	L6	GP_BOK	27.6595	25	147	13	470.7	NA	2	Control	25	Wild	23	12.3	1899-12-31 00:20:00	1	1	1	25	HK		S	5.75044	-0.342849	27.4106	27.3423	0.222767	3	5.71158	5.69957	0.0344513	3	-0.3817	-0.393718	0.0344513	3	PASS	PASS	PASS	PASS	PASS	PASS	PASS
286	Interact_cDNA1_lower_280411_XYYO_CS	L7	GP_BOK	27.1955	24	27	3	242.81	NA	3	Stress	29	Wild	6	8	1899-12-31 00:05:00	2	1	1	24	HK		S	5.87462	-0.218665	27.0778	27.0607	0.110123	3	5.53043	5.48864	0.32531	3	-0.562851	-0.604642	0.32531	3	PASS	PASS	PASS	PASS	PASS	PASS	PASS
287	Interact_cDNA1_lower_280411_XYYO_CS	L8	GP_BOK	27.3343	26	170	15	1625.65	9.8	3	Stress	13	Farm	36	14.1	1899-12-31 00:09:00	2	1	1	26	HK		S	5.5653	-0.52798	27.4316	27.4558	0.0877875	3	5.51805	5.5653	0.0848856	3	-0.57523	-0.52798	0.0848856	3	PASS	PASS	PASS	PASS	PASS	PASS	PASS
288	Interact_cDNA1_lower_280411_XYYO_CS	L9	GP_BOK	26.9773	24	27	3	242.81	NA	3	Stress	29	Wild	6	8	1899-12-31 00:05:00	2	1	1	24	HK		S	5.48864	-0.604642	27.0778	27.0607	0.110123	3	5.53043	5.48864	0.32531	3	-0.562851	-0.604642	0.32531	3	PASS	PASS	PASS	PASS	PASS	PASS	PASS
289	Interact_cDNA1_lower_280411_XYYO_CS	M1	IGF1_BOK	30.6575	15	46	4	1272.68	NA	3	Stress	10	Hybr	26	13	1899-12-31 00:12:00	2	1	1	15	HK		S	8.75607	0.284803	30.7355	30.6575	0.292619	3	8.8398	8.75607	0.159158	3	0.36853	0.284803	0.159158	3	PASS	PASS	PASS	PASS	PASS	PASS	PASS
290	Interact_cDNA1_lower_280411_XYYO_CS	M10	IGF1_BOK	30.5361	18	156	13	980.36	10	1	Control	11	Farm	37	13.9	1899-12-31 00:06:00	1	1	1	18	HK		S	8.28402	-0.187245	30.6863	30.6885	0.14918	3	8.37886	8.28523	0.163221	3	-0.0924087	-0.186043	0.163221	3	PASS	PASS	PASS	PASS	PASS	PASS	PASS
291	Interact_cDNA1_lower_280411_XYYO_CS	M11	IGF1_BOK	31.2534	16	174	15	1166.69	NA	2	Control	11	Farm	48	15.2	1899-12-31 00:21:00	2	1	1	16	HK		S	8.77241	0.301143	30.8584	31.2534	0.746707	3	8.58236	8.77241	0.554771	3	0.111092	0.301143	0.554771	3	PASS	PASS	PASS	FAIL	PASS	PASS	FAIL
292	Interact_cDNA1_lower_280411_XYYO_CS	M12	IGF1_BOK	30.8344	18	156	13	980.36	10	1	Control	11	Farm	37	13.9	1899-12-31 00:06:00	1	1	1	18	HK		S	8.28523	-0.186043	30.6863	30.6885	0.14918	3	8.37886	8.28523	0.163221	3	-0.0924087	-0.186043	0.163221	3	PASS	PASS	PASS	PASS	PASS	PASS	PASS
293	Interact_cDNA1_lower_280411_XYYO_CS	M13	IGF1_BOK	31.0004	19	154	13	457.13	NA	4	Stress	23	Wild	7	8.5	1899-12-31 00:21:00	2	1	1	19	HK		S	9.26782	0.796554	31.0836	31.0674	0.092278	3	9.29907	9.29593	0.0329279	3	0.8278	0.824662	0.0329279	3	PASS	PASS	PASS	PASS	PASS	PASS	PASS
294	Interact_cDNA1_lower_280411_XYYO_CS	M14	IGF1_BOK	31.897	21	153	13	375.24	9.5	2	Control	29	Wild	7	8.5	1899-12-31 00:06:00	1	1	1	21	HK		S	9.93864	1.46737	31.9653	31.897	0.267892	3	9.86951	9.93864	0.308703	3	1.39824	1.46737	0.308703	3	PASS	PASS	PASS	PASS	FAIL	FAIL	FAIL
295	Interact_cDNA1_lower_280411_XYYO_CS	M15	IGF1_BOK	31.1829	19	154	13	457.13	NA	4	Stress	23	Wild	7	8.5	1899-12-31 00:21:00	2	1	1	19	HK		S	9.29593	0.824662	31.0836	31.0674	0.092278	3	9.29907	9.29593	0.0329279	3	0.8278	0.824662	0.0329279	3	PASS	PASS	PASS	PASS	PASS	PASS	PASS
296	Interact_cDNA1_lower_280411_XYYO_CS	M16	IGF1_BOK	32.2608	21	153	13	375.24	9.5	2	Control	29	Wild	7	8.5	1899-12-31 00:06:00	1	1	1	21	HK		S	10.1378	1.66652	31.9653	31.897	0.267892	3	9.86951	9.93864	0.308703	3	1.39824	1.46737	0.308703	3	PASS	PASS	FAIL	PASS	FAIL	FAIL	FAIL
297	Interact_cDNA1_lower_280411_XYYO_CS	M17	IGF1_BOK	31.0674	19	154	13	457.13	NA	4	Stress	23	Wild	7	8.5	1899-12-31 00:21:00	2	1	1	19	HK		S	9.33345	0.862185	31.0836	31.0674	0.092278	3	9.29907	9.29593	0.0329279	3	0.8278	0.824662	0.0329279	3	PASS	PASS	PASS	PASS	PASS	PASS	PASS
298	Interact_cDNA1_lower_280411_XYYO_CS	M18	IGF1_BOK	31.7382	21	153	13	375.24	9.5	2	Control	29	Wild	7	8.5	1899-12-31 00:06:00	1	1	1	21	HK		S	9.53211	1.06084	31.9653	31.897	0.267892	3	9.86951	9.93864	0.308703	3	1.39824	1.46737	0.308703	3	PASS	PASS	PASS	PASS	FAIL	FAIL	FAIL
299	Interact_cDNA1_lower_280411_XYYO_CS	M19	IGF1_BOK	30.8894	20	52	5	720.91	NA	3	Stress	7	Farm	29	13.7	1899-12-31 00:04:00	1	1	1	20	HK		S	9.26602	0.794756	31.2413	31.0859	0.450185	3	9.24868	9.26602	0.166871	3	0.777412	0.794756	0.166871	3	PASS	PASS	PASS	PASS	PASS	PASS	PASS
300	Interact_cDNA1_lower_280411_XYYO_CS	M2	IGF1_BOK	30.7931	17	90	8	1087.18	NA	1	Control	13	Farm	46	15.5	1899-12-31 00:09:00	3	1	1	17	HK		S	8.62242	0.151149	30.7257	30.7402	0.0756517	3	8.35046	8.37904	0.287309	3	-0.120805	-0.09223	0.287309	3	PASS	PASS	PASS	PASS	PASS	PASS	PASS
301	Interact_cDNA1_lower_280411_XYYO_CS	M20	IGF1_BOK	31.0027	22	62	6	1178.36	NA	4	Stress	17	Farm	52	15.9	1899-12-31 00:03:00	2	1	1	22	HK		S	8.76761	0.296347	34.1803	31.538	5.04714	3	11.6652	9.15186	4.69	3	3.19397	0.68059	4.69	3	PASS	PASS	PASS	FAIL	PASS	PASS	FAIL
302	Interact_cDNA1_lower_280411_XYYO_CS	M21	IGF1_BOK	31.0859	20	52	5	720.91	NA	3	Stress	7	Farm	29	13.7	1899-12-31 00:04:00	1	1	1	20	HK		S	9.07381	0.602546	31.2413	31.0859	0.450185	3	9.24868	9.26602	0.166871	3	0.777412	0.794756	0.166871	3	PASS	PASS	PASS	PASS	PASS	PASS	PASS
303	Interact_cDNA1_lower_280411_XYYO_CS	M22	IGF1_BOK	31.538	22	62	6	1178.36	NA	4	Stress	17	Farm	52	15.9	1899-12-31 00:03:00	2	1	1	22	HK		S	9.15186	0.68059	34.1803	31.538	5.04714	3	11.6652	9.15186	4.69	3	3.19397	0.68059	4.69	3	PASS	PASS	PASS	FAIL	PASS	PASS	FAIL
304	Interact_cDNA1_lower_280411_XYYO_CS	M23	IGF1_BOK	31.7486	20	52	5	720.91	NA	3	Stress	7	Farm	29	13.7	1899-12-31 00:04:00	1	1	1	20	HK		S	9.4062	0.934934	31.2413	31.0859	0.450185	3	9.24868	9.26602	0.166871	3	0.777412	0.794756	0.166871	3	PASS	PASS	PASS	PASS	PASS	PASS	PASS
305	Interact_cDNA1_lower_280411_XYYO_CS	M24	IGF1_BOK	40	22	62	6	1178.36	NA	4	Stress	17	Farm	52	15.9	1899-12-31 00:03:00	2	1	1	22	HK		S	17.0762	8.60496	34.1803	31.538	5.04714	3	11.6652	9.15186	4.69	3	3.19397	0.68059	4.69	3	FAIL	PASS	FAIL	FAIL	FAIL	FAIL	FAIL
306	Interact_cDNA1_lower_280411_XYYO_CS	M3	IGF1_BOK	31.0592	15	46	4	1272.68	NA	3	Stress	10	Hybr	26	13	1899-12-31 00:12:00	2	1	1	15	HK		S	9.02334	0.552075	30.7355	30.6575	0.292619	3	8.8398	8.75607	0.159158	3	0.36853	0.284803	0.159158	3	PASS	PASS	PASS	PASS	PASS	PASS	PASS
307	Interact_cDNA1_lower_280411_XYYO_CS	M4	IGF1_BOK	30.7402	17	90	8	1087.18	NA	1	Control	13	Farm	46	15.5	1899-12-31 00:09:00	3	1	1	17	HK		S	8.37904	-0.09223	30.7257	30.7402	0.0756517	3	8.35046	8.37904	0.287309	3	-0.120805	-0.09223	0.287309	3	PASS	PASS	PASS	PASS	PASS	PASS	PASS
308	Interact_cDNA1_lower_280411_XYYO_CS	M5	IGF1_BOK	30.4898	15	46	4	1272.68	NA	3	Stress	10	Hybr	26	13	1899-12-31 00:12:00	2	1	1	15	HK		S	8.73998	0.268712	30.7355	30.6575	0.292619	3	8.8398	8.75607	0.159158	3	0.36853	0.284803	0.159158	3	PASS	PASS	PASS	PASS	PASS	PASS	PASS
309	Interact_cDNA1_lower_280411_XYYO_CS	M6	IGF1_BOK	30.6439	17	90	8	1087.18	NA	1	Control	13	Farm	46	15.5	1899-12-31 00:09:00	3	1	1	17	HK		S	8.04993	-0.421333	30.7257	30.7402	0.0756517	3	8.35046	8.37904	0.287309	3	-0.120805	-0.09223	0.287309	3	PASS	PASS	PASS	PASS	PASS	PASS	PASS
310	Interact_cDNA1_lower_280411_XYYO_CS	M7	IGF1_BOK	29.9972	16	174	15	1166.69	NA	2	Control	11	Farm	48	15.2	1899-12-31 00:21:00	2	1	1	16	HK		S	7.95754	-0.513728	30.8584	31.2534	0.746707	3	8.58236	8.77241	0.554771	3	0.111092	0.301143	0.554771	3	PASS	PASS	PASS	FAIL	PASS	PASS	FAIL
311	Interact_cDNA1_lower_280411_XYYO_CS	M8	IGF1_BOK	30.6885	18	156	13	980.36	10	1	Control	11	Farm	37	13.9	1899-12-31 00:06:00	1	1	1	18	HK		S	8.56733	0.096062	30.6863	30.6885	0.14918	3	8.37886	8.28523	0.163221	3	-0.0924087	-0.186043	0.163221	3	PASS	PASS	PASS	PASS	PASS	PASS	PASS
312	Interact_cDNA1_lower_280411_XYYO_CS	M9	IGF1_BOK	31.3247	16	174	15	1166.69	NA	2	Control	11	Farm	48	15.2	1899-12-31 00:21:00	2	1	1	16	HK		S	9.01713	0.54586	30.8584	31.2534	0.746707	3	8.58236	8.77241	0.554771	3	0.111092	0.301143	0.554771	3	PASS	PASS	PASS	FAIL	PASS	PASS	FAIL
313	Interact_cDNA1_lower_280411_XYYO_CS	N1	IGF1_BOK	30.264	23	87	8	1221.76	NA	2	Control	19	Farm	59	16.7	1899-12-31 00:27:00	1	1	1	23	HK		S	8.68149	0.210222	30.0312	30.0684	0.253424	3	8.40382	8.3942	0.272995	3	-0.0674527	-0.077066	0.272995	3	PASS	PASS	PASS	PASS	PASS	PASS	PASS
314	Interact_cDNA1_lower_280411_XYYO_CS	N10	IGF1_BOK	31.0557	26	170	15	1625.65	9.8	3	Stress	13	Farm	36	14.1	1899-12-31 00:09:00	2	1	1	26	HK		S	9.16878	0.69751	30.9047	30.9034	0.150291	3	8.99116	8.98615	0.175161	3	0.519896	0.514882	0.175161	3	PASS	PASS	PASS	PASS	PASS	PASS	PASS
315	Interact_cDNA1_lower_280411_XYYO_CS	N11	IGF1_BOK	30.8949	24	27	3	242.81	NA	3	Stress	29	Wild	6	8	1899-12-31 00:05:00	2	1	1	24	HK		S	9.06224	0.590976	30.6645	30.8139	0.331418	3	9.11709	9.06224	0.186859	3	0.645818	0.590976	0.186859	3	PASS	PASS	PASS	PASS	PASS	PASS	PASS
316	Interact_cDNA1_lower_280411_XYYO_CS	N12	IGF1_BOK	30.9034	26	170	15	1625.65	9.8	3	Stress	13	Farm	36	14.1	1899-12-31 00:09:00	2	1	1	26	HK		S	8.81856	0.347296	30.9047	30.9034	0.150291	3	8.99116	8.98615	0.175161	3	0.519896	0.514882	0.175161	3	PASS	PASS	PASS	PASS	PASS	PASS	PASS
317	Interact_cDNA1_lower_280411_XYYO_CS	N13	IGF1_BOK	30.1901	27	177	15	334.61	NA	4	Stress	24	Wild	14	10.6	1899-12-31 00:15:00	2	1	1	27	HK		S	8.70037	0.229101	30.0498	30.0199	0.127918	3	8.55763	8.64592	0.201922	3	0.0863617	0.174653	0.201922	3	PASS	PASS	PASS	PASS	PASS	PASS	PASS
318	Interact_cDNA1_lower_280411_XYYO_CS	N14	IGF1_BOK	30.5475	PK	NA	NA	NA	NA	NA	NA	NA	NA	NA	NA	NA	NA	NA	NA	PK	PK	PK	PK	8.36212	NA	30.4226	30.4996	0.176616	3	8.35942	8.36212	0.294553	3	NA	NA	NA	3	PASS	PASS	NA	NA	NA	NA	PASS
319	Interact_cDNA1_lower_280411_XYYO_CS	N15	IGF1_BOK	30.0199	27	177	15	334.61	NA	4	Stress	24	Wild	14	10.6	1899-12-31 00:15:00	2	1	1	27	HK		S	8.3266	-0.144669	30.0498	30.0199	0.127918	3	8.55763	8.64592	0.201922	3	0.0863617	0.174653	0.201922	3	PASS	PASS	PASS	PASS	PASS	PASS	PASS
320	Interact_cDNA1_lower_280411_XYYO_CS	N16	IGF1_BOK	30.4996	PK	NA	NA	NA	NA	NA	NA	NA	NA	NA	NA	NA	NA	NA	NA	PK	PK	PK	PK	8.65262	NA	30.4226	30.4996	0.176616	3	8.35942	8.36212	0.294553	3	NA	NA	NA	3	PASS	PASS	NA	NA	NA	NA	PASS
321	Interact_cDNA1_lower_280411_XYYO_CS	N17	IGF1_BOK	29.9395	27	177	15	334.61	NA	4	Stress	24	Wild	14	10.6	1899-12-31 00:15:00	2	1	1	27	HK		S	8.64592	0.174653	30.0498	30.0199	0.127918	3	8.55763	8.64592	0.201922	3	0.0863617	0.174653	0.201922	3	PASS	PASS	PASS	PASS	PASS	PASS	PASS
322	Interact_cDNA1_lower_280411_XYYO_CS	N18	IGF1_BOK	30.2205	PK	NA	NA	NA	NA	NA	NA	NA	NA	NA	NA	NA	NA	NA	NA	PK	PK	PK	PK	8.06353	NA	30.4226	30.4996	0.176616	3	8.35942	8.36212	0.294553	3	NA	NA	NA	3	PASS	PASS	NA	NA	NA	NA	PASS
323	Interact_cDNA1_lower_280411_XYYO_CS	N19	IGF1_BOK	30.5882	28	82	7	303.09	NA	2	Control	12	Hybr	33	13.7	1899-12-31 00:03:00	1	1	1	28	HK		S	8.37424	-0.097024	30.7805	30.8091	0.179666	3	8.31865	8.35824	0.0828168	3	-0.152615	-0.113024	0.0828168	3	PASS	PASS	PASS	PASS	PASS	PASS	PASS
324	Interact_cDNA1_lower_280411_XYYO_CS	N2	IGF1_BOK	29.9867	25	147	13	470.7	NA	2	Control	25	Wild	23	12.3	1899-12-31 00:20:00	1	1	1	25	HK		S	8.32919	-0.14208	30.1967	30.2229	0.198117	3	8.49766	8.47127	0.183107	3	0.026396	0	0.183107	3	PASS	PASS	PASS	PASS	PASS	PASS	PASS
325	Interact_cDNA1_lower_280411_XYYO_CS	N20	IGF1_BOK	40	NTC	NA	NA	NA	NA	NA	NA	NA	NA	NA	NA	NA	NA	NA	NA	NTC	NTC	NTC	NTC	0	NA	40	40	NA	1	0	0	NA	1	NA	NA	NA	1	FAIL	PASS	NA	NA	NA	NA	FAIL
326	Interact_cDNA1_lower_280411_XYYO_CS	N21	IGF1_BOK	30.9441	28	82	7	303.09	NA	2	Control	12	Hybr	33	13.7	1899-12-31 00:03:00	1	1	1	28	HK		S	8.35824	-0.113024	30.7805	30.8091	0.179666	3	8.31865	8.35824	0.0828168	3	-0.152615	-0.113024	0.0828168	3	PASS	PASS	PASS	PASS	PASS	PASS	PASS
327	Interact_cDNA1_lower_280411_XYYO_CS	N22	IGF1_BOK	40	nRT15	NA	NA	NA	NA	NA	NA	NA	NA	NA	NA	NA	NA	NA	NA	15	HK		nRT	0	NA	40	40	NA	1	0	0	NA	1	NA	NA	NA	1	FAIL	PASS	NA	NA	NA	NA	FAIL
328	Interact_cDNA1_lower_280411_XYYO_CS	N23	IGF1_BOK	30.8091	28	82	7	303.09	NA	2	Control	12	Hybr	33	13.7	1899-12-31 00:03:00	1	1	1	28	HK		S	8.22347	-0.247796	30.7805	30.8091	0.179666	3	8.31865	8.35824	0.0828168	3	-0.152615	-0.113024	0.0828168	3	PASS	PASS	PASS	PASS	PASS	PASS	PASS
329	Interact_cDNA1_lower_280411_XYYO_CS	N24	IGF1_BOK	40	nRT28	NA	NA	NA	NA	NA	NA	NA	NA	NA	NA	NA	NA	NA	NA	28	HK		nRT	0	NA	40	40	NA	1	0	0	NA	1	NA	NA	NA	1	FAIL	PASS	NA	NA	NA	NA	FAIL
330	Interact_cDNA1_lower_280411_XYYO_CS	N3	IGF1_BOK	30.0684	23	87	8	1221.76	NA	2	Control	19	Farm	59	16.7	1899-12-31 00:27:00	1	1	1	23	HK		S	8.3942	-0.077066	30.0312	30.0684	0.253424	3	8.40382	8.3942	0.272995	3	-0.0674527	-0.077066	0.272995	3	PASS	PASS	PASS	PASS	PASS	PASS	PASS
331	Interact_cDNA1_lower_280411_XYYO_CS	N4	IGF1_BOK	30.2229	25	147	13	470.7	NA	2	Control	25	Wild	23	12.3	1899-12-31 00:20:00	1	1	1	25	HK		S	8.69254	0.221268	30.1967	30.2229	0.198117	3	8.49766	8.47127	0.183107	3	0.026396	0	0.183107	3	PASS	PASS	PASS	PASS	PASS	PASS	PASS
332	Interact_cDNA1_lower_280411_XYYO_CS	N5	IGF1_BOK	29.7613	23	87	8	1221.76	NA	2	Control	19	Farm	59	16.7	1899-12-31 00:27:00	1	1	1	23	HK		S	8.13575	-0.335514	30.0312	30.0684	0.253424	3	8.40382	8.3942	0.272995	3	-0.0674527	-0.077066	0.272995	3	PASS	PASS	PASS	PASS	PASS	PASS	PASS
333	Interact_cDNA1_lower_280411_XYYO_CS	N6	IGF1_BOK	30.3803	25	147	13	470.7	NA	2	Control	25	Wild	23	12.3	1899-12-31 00:20:00	1	1	1	25	HK		S	8.47127	0	30.1967	30.2229	0.198117	3	8.49766	8.47127	0.183107	3	0.026396	0	0.183107	3	PASS	PASS	PASS	PASS	PASS	PASS	PASS
334	Interact_cDNA1_lower_280411_XYYO_CS	N7	IGF1_BOK	30.2847	24	27	3	242.81	NA	3	Stress	29	Wild	6	8	1899-12-31 00:05:00	2	1	1	24	HK		S	8.96378	0.492517	30.6645	30.8139	0.331418	3	9.11709	9.06224	0.186859	3	0.645818	0.590976	0.186859	3	PASS	PASS	PASS	PASS	PASS	PASS	PASS
335	Interact_cDNA1_lower_280411_XYYO_CS	N8	IGF1_BOK	30.7552	26	170	15	1625.65	9.8	3	Stress	13	Farm	36	14.1	1899-12-31 00:09:00	2	1	1	26	HK		S	8.98615	0.514882	30.9047	30.9034	0.150291	3	8.99116	8.98615	0.175161	3	0.519896	0.514882	0.175161	3	PASS	PASS	PASS	PASS	PASS	PASS	PASS
336	Interact_cDNA1_lower_280411_XYYO_CS	N9	IGF1_BOK	30.8139	24	27	3	242.81	NA	3	Stress	29	Wild	6	8	1899-12-31 00:05:00	2	1	1	24	HK		S	9.32523	0.853962	30.6645	30.8139	0.331418	3	9.11709	9.06224	0.186859	3	0.645818	0.590976	0.186859	3	PASS	PASS	PASS	PASS	PASS	PASS	PASS
337	Interact_cDNA1_lower_280411_XYYO_CS	O1	IGF1-R_BOK	27.875	15	46	4	1272.68	NA	3	Stress	10	Hybr	26	13	1899-12-31 00:12:00	2	1	1	15	HK		S	5.97358	-0.329846	27.9737	27.9261	0.129252	3	6.07802	6.08416	0.101515	3	-0.225401	-0.219261	0.101515	3	PASS	PASS	PASS	PASS	PASS	PASS	PASS
338	Interact_cDNA1_lower_280411_XYYO_CS	O10	IGF1-R_BOK	28.3165	18	156	13	980.36	10	1	Control	11	Farm	37	13.9	1899-12-31 00:06:00	1	1	1	18	HK		S	6.06445	-0.238968	28.4178	28.3165	0.333366	3	6.11031	6.06445	0.114677	3	-0.193112	-0.238968	0.114677	3	PASS	PASS	PASS	PASS	PASS	PASS	PASS
339	Interact_cDNA1_lower_280411_XYYO_CS	O11	IGF1-R_BOK	29.1078	16	174	15	1166.69	NA	2	Control	11	Farm	48	15.2	1899-12-31 00:21:00	2	1	1	16	HK		S	6.6268	0.323379	28.9566	29.1078	0.303323	3	6.68048	6.6268	0.147163	3	0.37706	0.323379	0.147163	3	PASS	PASS	PASS	PASS	PASS	PASS	PASS
340	Interact_cDNA1_lower_280411_XYYO_CS	O12	IGF1-R_BOK	28.79	18	156	13	980.36	10	1	Control	11	Farm	37	13.9	1899-12-31 00:06:00	1	1	1	18	HK		S	6.24082	-0.062603	28.4178	28.3165	0.333366	3	6.11031	6.06445	0.114677	3	-0.193112	-0.238968	0.114677	3	PASS	PASS	PASS	PASS	PASS	PASS	PASS
341	Interact_cDNA1_lower_280411_XYYO_CS	O13	IGF1-R_BOK	27.8715	19	154	13	457.13	NA	4	Stress	23	Wild	7	8.5	1899-12-31 00:21:00	2	1	1	19	HK		S	6.13889	-0.164532	27.8258	27.8715	0.13612	3	6.04127	6.04618	0.100172	3	-0.262158	-0.257246	0.100172	3	PASS	PASS	PASS	PASS	PASS	PASS	PASS
342	Interact_cDNA1_lower_280411_XYYO_CS	O14	IGF1-R_BOK	27.9267	21	153	13	375.24	9.5	2	Control	29	Wild	7	8.5	1899-12-31 00:06:00	1	1	1	21	HK		S	5.96837	-0.335053	28.1595	28.1425	0.241619	3	6.06365	6.01958	0.123368	3	-0.239774	-0.283847	0.123368	3	PASS	PASS	PASS	PASS	PASS	PASS	PASS
343	Interact_cDNA1_lower_280411_XYYO_CS	O15	IGF1-R_BOK	27.9331	19	154	13	457.13	NA	4	Stress	23	Wild	7	8.5	1899-12-31 00:21:00	2	1	1	19	HK		S	6.04618	-0.257246	27.8258	27.8715	0.13612	3	6.04127	6.04618	0.100172	3	-0.262158	-0.257246	0.100172	3	PASS	PASS	PASS	PASS	PASS	PASS	PASS
344	Interact_cDNA1_lower_280411_XYYO_CS	O16	IGF1-R_BOK	28.1425	21	153	13	375.24	9.5	2	Control	29	Wild	7	8.5	1899-12-31 00:06:00	1	1	1	21	HK		S	6.01958	-0.283847	28.1595	28.1425	0.241619	3	6.06365	6.01958	0.123368	3	-0.239774	-0.283847	0.123368	3	PASS	PASS	PASS	PASS	PASS	PASS	PASS
345	Interact_cDNA1_lower_280411_XYYO_CS	O17	IGF1-R_BOK	27.6727	19	154	13	457.13	NA	4	Stress	23	Wild	7	8.5	1899-12-31 00:21:00	2	1	1	19	HK		S	5.93873	-0.364696	27.8258	27.8715	0.13612	3	6.04127	6.04618	0.100172	3	-0.262158	-0.257246	0.100172	3	PASS	PASS	PASS	PASS	PASS	PASS	PASS
346	Interact_cDNA1_lower_280411_XYYO_CS	O18	IGF1-R_BOK	28.4091	21	153	13	375.24	9.5	2	Control	29	Wild	7	8.5	1899-12-31 00:06:00	1	1	1	21	HK		S	6.203	-0.100422	28.1595	28.1425	0.241619	3	6.06365	6.01958	0.123368	3	-0.239774	-0.283847	0.123368	3	PASS	PASS	PASS	PASS	PASS	PASS	PASS
347	Interact_cDNA1_lower_280411_XYYO_CS	O19	IGF1-R_BOK	27.6804	20	52	5	720.91	NA	3	Stress	7	Farm	29	13.7	1899-12-31 00:04:00	1	1	1	20	HK		S	6.05702	-0.246399	27.9775	27.9205	0.329231	3	5.98483	5.98904	0.074393	3	-0.318597	-0.314385	0.074393	3	PASS	PASS	PASS	PASS	PASS	PASS	PASS
348	Interact_cDNA1_lower_280411_XYYO_CS	O2	IGF1-R_BOK	28.3822	17	90	8	1087.18	NA	1	Control	13	Farm	46	15.5	1899-12-31 00:09:00	3	1	1	17	HK		S	6.21151	-0.091912	28.6277	28.7101	0.21644	3	6.25248	6.21151	0.0839272	3	-0.0509423	-0.091912	0.0839272	3	PASS	PASS	PASS	PASS	PASS	PASS	PASS
349	Interact_cDNA1_lower_280411_XYYO_CS	O20	IGF1-R_BOK	28.3537	22	62	6	1178.36	NA	4	Stress	17	Farm	52	15.9	1899-12-31 00:03:00	2	1	1	22	HK		S	6.11853	-0.184892	28.6645	28.6405	0.323598	3	6.14952	6.11853	0.093225	3	-0.153899	-0.184892	0.093225	3	PASS	PASS	PASS	PASS	PASS	PASS	PASS
350	Interact_cDNA1_lower_280411_XYYO_CS	O21	IGF1-R_BOK	27.9205	20	52	5	720.91	NA	3	Stress	7	Farm	29	13.7	1899-12-31 00:04:00	1	1	1	20	HK		S	5.90842	-0.395006	27.9775	27.9205	0.329231	3	5.98483	5.98904	0.074393	3	-0.318597	-0.314385	0.074393	3	PASS	PASS	PASS	PASS	PASS	PASS	PASS
351	Interact_cDNA1_lower_280411_XYYO_CS	O22	IGF1-R_BOK	28.6405	22	62	6	1178.36	NA	4	Stress	17	Farm	52	15.9	1899-12-31 00:03:00	2	1	1	22	HK		S	6.2543	-0.049125	28.6645	28.6405	0.323598	3	6.14952	6.11853	0.093225	3	-0.153899	-0.184892	0.093225	3	PASS	PASS	PASS	PASS	PASS	PASS	PASS
352	Interact_cDNA1_lower_280411_XYYO_CS	O23	IGF1-R_BOK	28.3315	20	52	5	720.91	NA	3	Stress	7	Farm	29	13.7	1899-12-31 00:04:00	1	1	1	20	HK		S	5.98904	-0.314385	27.9775	27.9205	0.329231	3	5.98483	5.98904	0.074393	3	-0.318597	-0.314385	0.074393	3	PASS	PASS	PASS	PASS	PASS	PASS	PASS
353	Interact_cDNA1_lower_280411_XYYO_CS	O24	IGF1-R_BOK	28.9995	22	62	6	1178.36	NA	4	Stress	17	Farm	52	15.9	1899-12-31 00:03:00	2	1	1	22	HK		S	6.07574	-0.22768	28.6645	28.6405	0.323598	3	6.14952	6.11853	0.093225	3	-0.153899	-0.184892	0.093225	3	PASS	PASS	PASS	PASS	PASS	PASS	PASS
354	Interact_cDNA1_lower_280411_XYYO_CS	O3	IGF1-R_BOK	28.12	15	46	4	1272.68	NA	3	Stress	10	Hybr	26	13	1899-12-31 00:12:00	2	1	1	15	HK		S	6.08416	-0.219261	27.9737	27.9261	0.129252	3	6.07802	6.08416	0.101515	3	-0.225401	-0.219261	0.101515	3	PASS	PASS	PASS	PASS	PASS	PASS	PASS
355	Interact_cDNA1_lower_280411_XYYO_CS	O4	IGF1-R_BOK	28.7101	17	90	8	1087.18	NA	1	Control	13	Farm	46	15.5	1899-12-31 00:09:00	3	1	1	17	HK		S	6.34902	0.045601	28.6277	28.7101	0.21644	3	6.25248	6.21151	0.0839272	3	-0.0509423	-0.091912	0.0839272	3	PASS	PASS	PASS	PASS	PASS	PASS	PASS
356	Interact_cDNA1_lower_280411_XYYO_CS	O5	IGF1-R_BOK	27.9261	15	46	4	1272.68	NA	3	Stress	10	Hybr	26	13	1899-12-31 00:12:00	2	1	1	15	HK		S	6.17633	-0.127095	27.9737	27.9261	0.129252	3	6.07802	6.08416	0.101515	3	-0.225401	-0.219261	0.101515	3	PASS	PASS	PASS	PASS	PASS	PASS	PASS
357	Interact_cDNA1_lower_280411_XYYO_CS	O6	IGF1-R_BOK	28.7908	17	90	8	1087.18	NA	1	Control	13	Farm	46	15.5	1899-12-31 00:09:00	3	1	1	17	HK		S	6.19691	-0.106516	28.6277	28.7101	0.21644	3	6.25248	6.21151	0.0839272	3	-0.0509423	-0.091912	0.0839272	3	PASS	PASS	PASS	PASS	PASS	PASS	PASS
358	Interact_cDNA1_lower_280411_XYYO_CS	O7	IGF1-R_BOK	28.6074	16	174	15	1166.69	NA	2	Control	11	Farm	48	15.2	1899-12-31 00:21:00	2	1	1	16	HK		S	6.5677	0.264274	28.9566	29.1078	0.303323	3	6.68048	6.6268	0.147163	3	0.37706	0.323379	0.147163	3	PASS	PASS	PASS	PASS	PASS	PASS	PASS
359	Interact_cDNA1_lower_280411_XYYO_CS	O8	IGF1-R_BOK	28.1468	18	156	13	980.36	10	1	Control	11	Farm	37	13.9	1899-12-31 00:06:00	1	1	1	18	HK		S	6.02566	-0.277765	28.4178	28.3165	0.333366	3	6.11031	6.06445	0.114677	3	-0.193112	-0.238968	0.114677	3	PASS	PASS	PASS	PASS	PASS	PASS	PASS
360	Interact_cDNA1_lower_280411_XYYO_CS	O9	IGF1-R_BOK	29.1545	16	174	15	1166.69	NA	2	Control	11	Farm	48	15.2	1899-12-31 00:21:00	2	1	1	16	HK		S	6.84695	0.543528	28.9566	29.1078	0.303323	3	6.68048	6.6268	0.147163	3	0.37706	0.323379	0.147163	3	PASS	PASS	PASS	PASS	PASS	PASS	PASS
361	Interact_cDNA1_lower_280411_XYYO_CS	P1	IGF1-R_BOK	27.6788	23	87	8	1221.76	NA	2	Control	19	Farm	59	16.7	1899-12-31 00:27:00	1	1	1	23	HK		S	6.09623	-0.207192	27.8271	27.8913	0.128888	3	6.19972	6.23714	0.0907655	3	-0.103699	-0.066282	0.0907655	3	PASS	PASS	PASS	PASS	PASS	PASS	PASS
362	Interact_cDNA1_lower_280411_XYYO_CS	P10	IGF1-R_BOK	28.4253	26	170	15	1625.65	9.8	3	Stress	13	Farm	36	14.1	1899-12-31 00:09:00	2	1	1	26	HK		S	6.53833	0.234907	28.5044	28.4253	0.245458	3	6.59082	6.53926	0.0901152	3	0.287398	0.235835	0.0901152	3	PASS	PASS	PASS	PASS	PASS	PASS	PASS
363	Interact_cDNA1_lower_280411_XYYO_CS	P11	IGF1-R_BOK	27.992	24	27	3	242.81	NA	3	Stress	29	Wild	6	8	1899-12-31 00:05:00	2	1	1	24	HK		S	6.15931	-0.144114	27.7385	27.8488	0.323149	3	6.19106	6.15931	0.155676	3	-0.112359	-0.144114	0.155676	3	PASS	PASS	PASS	PASS	PASS	PASS	PASS
364	Interact_cDNA1_lower_280411_XYYO_CS	P12	IGF1-R_BOK	28.7797	26	170	15	1625.65	9.8	3	Stress	13	Farm	36	14.1	1899-12-31 00:09:00	2	1	1	26	HK		S	6.69488	0.391453	28.5044	28.4253	0.245458	3	6.59082	6.53926	0.0901152	3	0.287398	0.235835	0.0901152	3	PASS	PASS	PASS	PASS	PASS	PASS	PASS
365	Interact_cDNA1_lower_280411_XYYO_CS	P13	IGF1-R_BOK	27.7509	27	177	15	334.61	NA	4	Stress	24	Wild	14	10.6	1899-12-31 00:15:00	2	1	1	27	HK		S	6.26124	-0.042183	28.0105	27.9648	0.285211	3	6.51832	6.62254	0.223965	3	0.214899	0.319112	0.223965	3	PASS	PASS	PASS	PASS	PASS	PASS	PASS
366	Interact_cDNA1_lower_280411_XYYO_CS	P14	IGF1-R_BOK	28.4569	PK	NA	NA	NA	NA	NA	NA	NA	NA	NA	NA	NA	NA	NA	NA	PK	PK	PK	PK	6.27152	NA	28.389	28.4112	0.0813427	3	6.32586	6.27152	0.109444	3	NA	NA	NA	3	PASS	PASS	NA	NA	NA	NA	PASS
367	Interact_cDNA1_lower_280411_XYYO_CS	P15	IGF1-R_BOK	28.3158	27	177	15	334.61	NA	4	Stress	24	Wild	14	10.6	1899-12-31 00:15:00	2	1	1	27	HK		S	6.62254	0.319112	28.0105	27.9648	0.285211	3	6.51832	6.62254	0.223965	3	0.214899	0.319112	0.223965	3	PASS	PASS	PASS	PASS	PASS	PASS	PASS
368	Interact_cDNA1_lower_280411_XYYO_CS	P16	IGF1-R_BOK	28.2989	PK	NA	NA	NA	NA	NA	NA	NA	NA	NA	NA	NA	NA	NA	NA	PK	PK	PK	PK	6.45184	NA	28.389	28.4112	0.0813427	3	6.32586	6.27152	0.109444	3	NA	NA	NA	3	PASS	PASS	NA	NA	NA	NA	PASS
369	Interact_cDNA1_lower_280411_XYYO_CS	P17	IGF1-R_BOK	27.9648	27	177	15	334.61	NA	4	Stress	24	Wild	14	10.6	1899-12-31 00:15:00	2	1	1	27	HK		S	6.67119	0.367769	28.0105	27.9648	0.285211	3	6.51832	6.62254	0.223965	3	0.214899	0.319112	0.223965	3	PASS	PASS	PASS	PASS	PASS	PASS	PASS
370	Interact_cDNA1_lower_280411_XYYO_CS	P18	IGF1-R_BOK	28.4112	PK	NA	NA	NA	NA	NA	NA	NA	NA	NA	NA	NA	NA	NA	NA	PK	PK	PK	PK	6.25422	NA	28.389	28.4112	0.0813427	3	6.32586	6.27152	0.109444	3	NA	NA	NA	3	PASS	PASS	NA	NA	NA	NA	PASS
371	Interact_cDNA1_lower_280411_XYYO_CS	P19	IGF1-R_BOK	28.4176	28	82	7	303.09	NA	2	Control	12	Hybr	33	13.7	1899-12-31 00:03:00	1	1	1	28	HK		S	6.20358	-0.099846	28.5511	28.5693	0.125467	3	6.0893	6.08092	0.110324	3	-0.214122	-0.222502	0.110324	3	PASS	PASS	PASS	PASS	PASS	PASS	PASS
372	Interact_cDNA1_lower_280411_XYYO_CS	P2	IGF1-R_BOK	27.7675	25	147	13	470.7	NA	2	Control	25	Wild	23	12.3	1899-12-31 00:20:00	1	1	1	25	HK		S	6.10996	-0.193464	28.0506	28.1651	0.246686	3	6.35162	6.31022	0.264798	3	0.048195	0.006794	0.264798	3	PASS	PASS	PASS	PASS	PASS	PASS	PASS
373	Interact_cDNA1_lower_280411_XYYO_CS	P20	IGF1-R_BOK	40	NTC	NA	NA	NA	NA	NA	NA	NA	NA	NA	NA	NA	NA	NA	NA	NTC	NTC	NTC	NTC	0	NA	40	40	NA	1	0	0	NA	1	NA	NA	NA	1	FAIL	PASS	NA	NA	NA	NA	FAIL
374	Interact_cDNA1_lower_280411_XYYO_CS	P21	IGF1-R_BOK	28.5693	28	82	7	303.09	NA	2	Control	12	Hybr	33	13.7	1899-12-31 00:03:00	1	1	1	28	HK		S	5.98341	-0.320017	28.5511	28.5693	0.125467	3	6.0893	6.08092	0.110324	3	-0.214122	-0.222502	0.110324	3	PASS	PASS	PASS	PASS	PASS	PASS	PASS
375	Interact_cDNA1_lower_280411_XYYO_CS	P22	IGF1-R_BOK	40	nRT15	NA	NA	NA	NA	NA	NA	NA	NA	NA	NA	NA	NA	NA	NA	15	HK		nRT	0	NA	40	40	NA	1	0	0	NA	1	NA	NA	NA	1	FAIL	PASS	NA	NA	NA	NA	FAIL
376	Interact_cDNA1_lower_280411_XYYO_CS	P23	IGF1-R_BOK	28.6665	28	82	7	303.09	NA	2	Control	12	Hybr	33	13.7	1899-12-31 00:03:00	1	1	1	28	HK		S	6.08092	-0.222502	28.5511	28.5693	0.125467	3	6.0893	6.08092	0.110324	3	-0.214122	-0.222502	0.110324	3	PASS	PASS	PASS	PASS	PASS	PASS	PASS
377	Interact_cDNA1_lower_280411_XYYO_CS	P24	IGF1-R_BOK	40	nRT28	NA	NA	NA	NA	NA	NA	NA	NA	NA	NA	NA	NA	NA	NA	28	HK		nRT	0	NA	40	40	NA	1	0	0	NA	1	NA	NA	NA	1	FAIL	PASS	NA	NA	NA	NA	FAIL
378	Interact_cDNA1_lower_280411_XYYO_CS	P3	IGF1-R_BOK	27.9113	23	87	8	1221.76	NA	2	Control	19	Farm	59	16.7	1899-12-31 00:27:00	1	1	1	23	HK		S	6.23714	-0.066282	27.8271	27.8913	0.128888	3	6.19972	6.23714	0.0907655	3	-0.103699	-0.066282	0.0907655	3	PASS	PASS	PASS	PASS	PASS	PASS	PASS
379	Interact_cDNA1_lower_280411_XYYO_CS	P4	IGF1-R_BOK	28.1651	25	147	13	470.7	NA	2	Control	25	Wild	23	12.3	1899-12-31 00:20:00	1	1	1	25	HK		S	6.63468	0.331255	28.0506	28.1651	0.246686	3	6.35162	6.31022	0.264798	3	0.048195	0.006794	0.264798	3	PASS	PASS	PASS	PASS	PASS	PASS	PASS
380	Interact_cDNA1_lower_280411_XYYO_CS	P5	IGF1-R_BOK	27.8913	23	87	8	1221.76	NA	2	Control	19	Farm	59	16.7	1899-12-31 00:27:00	1	1	1	23	HK		S	6.2658	-0.037624	27.8271	27.8913	0.128888	3	6.19972	6.23714	0.0907655	3	-0.103699	-0.066282	0.0907655	3	PASS	PASS	PASS	PASS	PASS	PASS	PASS
381	Interact_cDNA1_lower_280411_XYYO_CS	P6	IGF1-R_BOK	28.2193	25	147	13	470.7	NA	2	Control	25	Wild	23	12.3	1899-12-31 00:20:00	1	1	1	25	HK		S	6.31022	0.006794	28.0506	28.1651	0.246686	3	6.35162	6.31022	0.264798	3	0.048195	0.006794	0.264798	3	PASS	PASS	PASS	PASS	PASS	PASS	PASS
382	Interact_cDNA1_lower_280411_XYYO_CS	P7	IGF1-R_BOK	27.3746	24	27	3	242.81	NA	3	Stress	29	Wild	6	8	1899-12-31 00:05:00	2	1	1	24	HK		S	6.05371	-0.24971	27.7385	27.8488	0.323149	3	6.19106	6.15931	0.155676	3	-0.112359	-0.144114	0.155676	3	PASS	PASS	PASS	PASS	PASS	PASS	PASS
383	Interact_cDNA1_lower_280411_XYYO_CS	P8	IGF1-R_BOK	28.3083	26	170	15	1625.65	9.8	3	Stress	13	Farm	36	14.1	1899-12-31 00:09:00	2	1	1	26	HK		S	6.53926	0.235835	28.5044	28.4253	0.245458	3	6.59082	6.53926	0.0901152	3	0.287398	0.235835	0.0901152	3	PASS	PASS	PASS	PASS	PASS	PASS	PASS
384	Interact_cDNA1_lower_280411_XYYO_CS	P9	IGF1-R_BOK	27.8488	24	27	3	242.81	NA	3	Stress	29	Wild	6	8	1899-12-31 00:05:00	2	1	1	24	HK		S	6.36017	0.056746	27.7385	27.8488	0.323149	3	6.19106	6.15931	0.155676	3	-0.112359	-0.144114	0.155676	3	PASS	PASS	PASS	PASS	PASS	PASS	PASS
385	Interact_cDNA1_upper_280411_XYYP_CS	A1	EF1a_VIC	22.2038	1	120	10	1067.89	NA	1	Control	26	Wild	20	11.5	1899-12-31 00:26:00	1	1	1	1	HK		S	0	0	22.1584	22.1389	0.0394775	3	0	0	0	3	0	0	0	3	PASS	PASS	PASS	PASS	PASS	PASS	PASS
386	Interact_cDNA1_upper_280411_XYYP_CS	A10	EF1a_VIC	22.1245	4	149	13	677.1	NA	3	Stress	30	Wild	12	10	1899-12-31 00:21:00	2	1	1	4	HK		S	0	0	22.3739	22.2777	0.308983	3	0	0	0	3	0	0	0	3	PASS	PASS	PASS	PASS	PASS	PASS	PASS
387	Interact_cDNA1_upper_280411_XYYP_CS	A11	EF1a_VIC	22.4519	2	122	11	2683.31	9.1	1	Control	15	Farm	58	16.3	1899-12-31 00:17:00	2	1	1	2	HK		S	0	0	22.3674	22.4242	0.12317	3	0	0	0	3	0	0	0	3	PASS	PASS	PASS	PASS	PASS	PASS	PASS
388	Interact_cDNA1_upper_280411_XYYP_CS	A12	EF1a_VIC	22.7195	4	149	13	677.1	NA	3	Stress	30	Wild	12	10	1899-12-31 00:21:00	2	1	1	4	HK		S	0	0	22.3739	22.2777	0.308983	3	0	0	0	3	0	0	0	3	PASS	PASS	PASS	PASS	PASS	PASS	PASS
389	Interact_cDNA1_upper_280411_XYYP_CS	A13	EF1a_VIC	21.9342	5	106	9	664.84	NA	3	Stress	6	Hybr	14	10.7	1899-12-31 00:22:00	3	1	1	5	HK		S	0	0	21.9529	21.9342	0.0501191	3	0	0	0	3	0	0	0	3	PASS	PASS	PASS	PASS	PASS	PASS	PASS
390	Interact_cDNA1_upper_280411_XYYP_CS	A14	EF1a_VIC	22.2924	7	47	4	1275.2	NA	3	Stress	2	Hybr	23	12.3	1899-12-31 00:08:00	1	1	1	7	HK		S	0	0	22.2881	22.2924	0.0450807	3	0	0	0	3	0	0	0	3	PASS	PASS	PASS	PASS	PASS	PASS	PASS
391	Interact_cDNA1_upper_280411_XYYP_CS	A15	EF1a_VIC	22.0096	5	106	9	664.84	NA	3	Stress	6	Hybr	14	10.7	1899-12-31 00:22:00	3	1	1	5	HK		S	0	0	21.9529	21.9342	0.0501191	3	0	0	0	3	0	0	0	3	PASS	PASS	PASS	PASS	PASS	PASS	PASS
392	Interact_cDNA1_upper_280411_XYYP_CS	A16	EF1a_VIC	22.241	7	47	4	1275.2	NA	3	Stress	2	Hybr	23	12.3	1899-12-31 00:08:00	1	1	1	7	HK		S	0	0	22.2881	22.2924	0.0450807	3	0	0	0	3	0	0	0	3	PASS	PASS	PASS	PASS	PASS	PASS	PASS
393	Interact_cDNA1_upper_280411_XYYP_CS	A17	EF1a_VIC	21.9148	5	106	9	664.84	NA	3	Stress	6	Hybr	14	10.7	1899-12-31 00:22:00	3	1	1	5	HK		S	0	0	21.9529	21.9342	0.0501191	3	0	0	0	3	0	0	0	3	PASS	PASS	PASS	PASS	PASS	PASS	PASS
394	Interact_cDNA1_upper_280411_XYYP_CS	A18	EF1a_VIC	22.3309	7	47	4	1275.2	NA	3	Stress	2	Hybr	23	12.3	1899-12-31 00:08:00	1	1	1	7	HK		S	0	0	22.2881	22.2924	0.0450807	3	0	0	0	3	0	0	0	3	PASS	PASS	PASS	PASS	PASS	PASS	PASS
395	Interact_cDNA1_upper_280411_XYYP_CS	A19	EF1a_VIC	22.0277	6	163	14	1268.16	NA	3	Stress	9	Farm	36	14.4	1899-12-31 00:20:00	1	1	1	6	HK		S	0	0	22.2778	22.3386	0.225873	3	0	0	0	3	0	0	0	3	PASS	PASS	PASS	PASS	PASS	PASS	PASS
396	Interact_cDNA1_upper_280411_XYYP_CS	A2	EF1a_VIC	22.015	3	43	4	1098.86	NA	4	Stress	17	Farm	31	13.4	1899-12-31 00:04:00	2	1	1	3	HK		S	0	0	22.19	22.0712	0.255897	3	0	0	0	3	0	0	0	3	PASS	PASS	PASS	PASS	PASS	PASS	PASS
397	Interact_cDNA1_upper_280411_XYYP_CS	A20	EF1a_VIC	21.9541	8	101	9	1323.52	10	1	Control	30	Wild	27	12.8	1899-12-31 00:27:00	1	1	1	8	HK		S	0	0	22.1478	22.0893	0.228619	3	0	0	0	3	0	0	0	3	PASS	PASS	PASS	PASS	PASS	PASS	PASS
398	Interact_cDNA1_upper_280411_XYYP_CS	A21	EF1a_VIC	22.3386	6	163	14	1268.16	NA	3	Stress	9	Farm	36	14.4	1899-12-31 00:20:00	1	1	1	6	HK		S	0	0	22.2778	22.3386	0.225873	3	0	0	0	3	0	0	0	3	PASS	PASS	PASS	PASS	PASS	PASS	PASS
399	Interact_cDNA1_upper_280411_XYYP_CS	A22	EF1a_VIC	22.0893	8	101	9	1323.52	10	1	Control	30	Wild	27	12.8	1899-12-31 00:27:00	1	1	1	8	HK		S	0	0	22.1478	22.0893	0.228619	3	0	0	0	3	0	0	0	3	PASS	PASS	PASS	PASS	PASS	PASS	PASS
400	Interact_cDNA1_upper_280411_XYYP_CS	A23	EF1a_VIC	22.467	6	163	14	1268.16	NA	3	Stress	9	Farm	36	14.4	1899-12-31 00:20:00	1	1	1	6	HK		S	0	0	22.2778	22.3386	0.225873	3	0	0	0	3	0	0	0	3	PASS	PASS	PASS	PASS	PASS	PASS	PASS
401	Interact_cDNA1_upper_280411_XYYP_CS	A24	EF1a_VIC	22.4	8	101	9	1323.52	10	1	Control	30	Wild	27	12.8	1899-12-31 00:27:00	1	1	1	8	HK		S	0	0	22.1478	22.0893	0.228619	3	0	0	0	3	0	0	0	3	PASS	PASS	PASS	PASS	PASS	PASS	PASS
402	Interact_cDNA1_upper_280411_XYYP_CS	A3	EF1a_VIC	22.1325	1	120	10	1067.89	NA	1	Control	26	Wild	20	11.5	1899-12-31 00:26:00	1	1	1	1	HK		S	0	0	22.1584	22.1389	0.0394775	3	0	0	0	3	0	0	0	3	PASS	PASS	PASS	PASS	PASS	PASS	PASS
403	Interact_cDNA1_upper_280411_XYYP_CS	A4	EF1a_VIC	22.4836	3	43	4	1098.86	NA	4	Stress	17	Farm	31	13.4	1899-12-31 00:04:00	2	1	1	3	HK		S	0	0	22.19	22.0712	0.255897	3	0	0	0	3	0	0	0	3	PASS	PASS	PASS	PASS	PASS	PASS	PASS
404	Interact_cDNA1_upper_280411_XYYP_CS	A5	EF1a_VIC	22.1389	1	120	10	1067.89	NA	1	Control	26	Wild	20	11.5	1899-12-31 00:26:00	1	1	1	1	HK		S	0	0	22.1584	22.1389	0.0394775	3	0	0	0	3	0	0	0	3	PASS	PASS	PASS	PASS	PASS	PASS	PASS
405	Interact_cDNA1_upper_280411_XYYP_CS	A6	EF1a_VIC	22.0712	3	43	4	1098.86	NA	4	Stress	17	Farm	31	13.4	1899-12-31 00:04:00	2	1	1	3	HK		S	0	0	22.19	22.0712	0.255897	3	0	0	0	3	0	0	0	3	PASS	PASS	PASS	PASS	PASS	PASS	PASS
406	Interact_cDNA1_upper_280411_XYYP_CS	A7	EF1a_VIC	22.226	2	122	11	2683.31	9.1	1	Control	15	Farm	58	16.3	1899-12-31 00:17:00	2	1	1	2	HK		S	0	0	22.3674	22.4242	0.12317	3	0	0	0	3	0	0	0	3	PASS	PASS	PASS	PASS	PASS	PASS	PASS
407	Interact_cDNA1_upper_280411_XYYP_CS	A8	EF1a_VIC	22.2777	4	149	13	677.1	NA	3	Stress	30	Wild	12	10	1899-12-31 00:21:00	2	1	1	4	HK		S	0	0	22.3739	22.2777	0.308983	3	0	0	0	3	0	0	0	3	PASS	PASS	PASS	PASS	PASS	PASS	PASS
408	Interact_cDNA1_upper_280411_XYYP_CS	A9	EF1a_VIC	22.4242	2	122	11	2683.31	9.1	1	Control	15	Farm	58	16.3	1899-12-31 00:17:00	2	1	1	2	HK		S	0	0	22.3674	22.4242	0.12317	3	0	0	0	3	0	0	0	3	PASS	PASS	PASS	PASS	PASS	PASS	PASS
409	Interact_cDNA1_upper_280411_XYYP_CS	B1	EF1a_VIC	21.5639	9	95	8	1079.07	NA	3	Stress	20	Hybr	28	13.2	1899-12-31 00:23:00	3	1	1	9	HK		S	0	0	21.6446	21.5639	0.19223	3	0	0	0	3	0	0	0	3	PASS	PASS	PASS	PASS	PASS	PASS	PASS
410	Interact_cDNA1_upper_280411_XYYP_CS	B10	EF1a_VIC	22.1021	12	169	15	1814.1	NA	2	Control	4	Hybr	36	14.4	1899-12-31 00:05:00	2	1	1	12	HK		S	0	0	22.1885	22.1021	0.330914	3	0	0	0	3	0	0	0	3	PASS	PASS	PASS	PASS	PASS	PASS	PASS
411	Interact_cDNA1_upper_280411_XYYP_CS	B11	EF1a_VIC	21.893	10	136	12	765.38	NA	2	Control	15	Farm	49	15.3	1899-12-31 00:23:00	1	1	1	10	HK		S	0	0	21.9343	21.935	0.0409763	3	0	0	0	3	0	0	0	3	PASS	PASS	PASS	PASS	PASS	PASS	PASS
412	Interact_cDNA1_upper_280411_XYYP_CS	B12	EF1a_VIC	22.554	12	169	15	1814.1	NA	2	Control	4	Hybr	36	14.4	1899-12-31 00:05:00	2	1	1	12	HK		S	0	0	22.1885	22.1021	0.330914	3	0	0	0	3	0	0	0	3	PASS	PASS	PASS	PASS	PASS	PASS	PASS
413	Interact_cDNA1_upper_280411_XYYP_CS	B13	EF1a_VIC	21.4728	13	61	6	1070.46	NA	1	Control	28	Wild	32	13.9	1899-12-31 00:05:00	3	1	1	13	HK		S	0	0	21.5427	21.5705	0.0609335	3	0	0	0	3	0	0	0	3	PASS	PASS	PASS	PASS	PASS	PASS	PASS
414	Interact_cDNA1_upper_280411_XYYP_CS	B14	EF1a_VIC	22.0698	PK	NA	NA	NA	NA	NA	NA	NA	NA	NA	NA	NA	NA	NA	NA	PK	PK	PK	PK	0	NA	22.0711	22.0698	0.0244892	3	0	0	0	3	NA	NA	NA	3	PASS	PASS	NA	NA	NA	NA	PASS
415	Interact_cDNA1_upper_280411_XYYP_CS	B15	EF1a_VIC	21.5847	13	61	6	1070.46	NA	1	Control	28	Wild	32	13.9	1899-12-31 00:05:00	3	1	1	13	HK		S	0	0	21.5427	21.5705	0.0609335	3	0	0	0	3	0	0	0	3	PASS	PASS	PASS	PASS	PASS	PASS	PASS
416	Interact_cDNA1_upper_280411_XYYP_CS	B16	EF1a_VIC	22.0962	PK	NA	NA	NA	NA	NA	NA	NA	NA	NA	NA	NA	NA	NA	NA	PK	PK	PK	PK	0	NA	22.0711	22.0698	0.0244892	3	0	0	0	3	NA	NA	NA	3	PASS	PASS	NA	NA	NA	NA	PASS
417	Interact_cDNA1_upper_280411_XYYP_CS	B17	EF1a_VIC	21.5705	13	61	6	1070.46	NA	1	Control	28	Wild	32	13.9	1899-12-31 00:05:00	3	1	1	13	HK		S	0	0	21.5427	21.5705	0.0609335	3	0	0	0	3	0	0	0	3	PASS	PASS	PASS	PASS	PASS	PASS	PASS
418	Interact_cDNA1_upper_280411_XYYP_CS	B18	EF1a_VIC	22.0473	PK	NA	NA	NA	NA	NA	NA	NA	NA	NA	NA	NA	NA	NA	NA	PK	PK	PK	PK	0	NA	22.0711	22.0698	0.0244892	3	0	0	0	3	NA	NA	NA	3	PASS	PASS	NA	NA	NA	NA	PASS
419	Interact_cDNA1_upper_280411_XYYP_CS	B19	EF1a_VIC	21.428	14	164	14	1007.46	NA	2	Control	21	Wild	13	10.6	1899-12-31 00:18:00	3	1	1	14	HK		S	0	0	21.7182	21.7122	0.293222	3	0	0	0	3	0	0	0	3	PASS	PASS	PASS	PASS	PASS	PASS	PASS
420	Interact_cDNA1_upper_280411_XYYP_CS	B2	EF1a_VIC	21.5232	11	29	3	889.4	9.8	3	Stress	9	Farm	33	13.7	1899-12-31 00:11:00	2	1	1	11	HK		S	0	0	21.6302	21.5784	0.140293	3	0	0	0	3	0	0	0	3	PASS	PASS	PASS	PASS	PASS	PASS	PASS
421	Interact_cDNA1_upper_280411_XYYP_CS	B20	EF1a_VIC	40	NTC	NA	NA	NA	NA	NA	NA	NA	NA	NA	NA	NA	NA	NA	NA	NTC	NTC	NTC	NTC	0	NA	40	40	NA	1	0	0	NA	1	NA	NA	NA	1	FAIL	PASS	NA	NA	NA	NA	FAIL
422	Interact_cDNA1_upper_280411_XYYP_CS	B21	EF1a_VIC	21.7122	14	164	14	1007.46	NA	2	Control	21	Wild	13	10.6	1899-12-31 00:18:00	3	1	1	14	HK		S	0	0	21.7182	21.7122	0.293222	3	0	0	0	3	0	0	0	3	PASS	PASS	PASS	PASS	PASS	PASS	PASS
423	Interact_cDNA1_upper_280411_XYYP_CS	B22	EF1a_VIC	40	nRT1	NA	NA	NA	NA	NA	NA	NA	NA	NA	NA	NA	NA	NA	NA	1	HK		nRT	0	NA	40	40	NA	1	0	0	NA	1	NA	NA	NA	1	FAIL	PASS	NA	NA	NA	NA	FAIL
424	Interact_cDNA1_upper_280411_XYYP_CS	B23	EF1a_VIC	22.0144	14	164	14	1007.46	NA	2	Control	21	Wild	13	10.6	1899-12-31 00:18:00	3	1	1	14	HK		S	0	0	21.7182	21.7122	0.293222	3	0	0	0	3	0	0	0	3	PASS	PASS	PASS	PASS	PASS	PASS	PASS
425	Interact_cDNA1_upper_280411_XYYP_CS	B24	EF1a_VIC	40	nRT14	NA	NA	NA	NA	NA	NA	NA	NA	NA	NA	NA	NA	NA	NA	14	HK		nRT	0	NA	40	40	NA	1	0	0	NA	1	NA	NA	NA	1	FAIL	PASS	NA	NA	NA	NA	FAIL
426	Interact_cDNA1_upper_280411_XYYP_CS	B3	EF1a_VIC	21.864	9	95	8	1079.07	NA	3	Stress	20	Hybr	28	13.2	1899-12-31 00:23:00	3	1	1	9	HK		S	0	0	21.6446	21.5639	0.19223	3	0	0	0	3	0	0	0	3	PASS	PASS	PASS	PASS	PASS	PASS	PASS
427	Interact_cDNA1_upper_280411_XYYP_CS	B4	EF1a_VIC	21.5784	11	29	3	889.4	9.8	3	Stress	9	Farm	33	13.7	1899-12-31 00:11:00	2	1	1	11	HK		S	0	0	21.6302	21.5784	0.140293	3	0	0	0	3	0	0	0	3	PASS	PASS	PASS	PASS	PASS	PASS	PASS
428	Interact_cDNA1_upper_280411_XYYP_CS	B5	EF1a_VIC	21.5059	9	95	8	1079.07	NA	3	Stress	20	Hybr	28	13.2	1899-12-31 00:23:00	3	1	1	9	HK		S	0	0	21.6446	21.5639	0.19223	3	0	0	0	3	0	0	0	3	PASS	PASS	PASS	PASS	PASS	PASS	PASS
429	Interact_cDNA1_upper_280411_XYYP_CS	B6	EF1a_VIC	21.789	11	29	3	889.4	9.8	3	Stress	9	Farm	33	13.7	1899-12-31 00:11:00	2	1	1	11	HK		S	0	0	21.6302	21.5784	0.140293	3	0	0	0	3	0	0	0	3	PASS	PASS	PASS	PASS	PASS	PASS	PASS
430	Interact_cDNA1_upper_280411_XYYP_CS	B7	EF1a_VIC	21.975	10	136	12	765.38	NA	2	Control	15	Farm	49	15.3	1899-12-31 00:23:00	1	1	1	10	HK		S	0	0	21.9343	21.935	0.0409763	3	0	0	0	3	0	0	0	3	PASS	PASS	PASS	PASS	PASS	PASS	PASS
431	Interact_cDNA1_upper_280411_XYYP_CS	B8	EF1a_VIC	21.9093	12	169	15	1814.1	NA	2	Control	4	Hybr	36	14.4	1899-12-31 00:05:00	2	1	1	12	HK		S	0	0	22.1885	22.1021	0.330914	3	0	0	0	3	0	0	0	3	PASS	PASS	PASS	PASS	PASS	PASS	PASS
432	Interact_cDNA1_upper_280411_XYYP_CS	B9	EF1a_VIC	21.935	10	136	12	765.38	NA	2	Control	15	Farm	49	15.3	1899-12-31 00:23:00	1	1	1	10	HK		S	0	0	21.9343	21.935	0.0409763	3	0	0	0	3	0	0	0	3	PASS	PASS	PASS	PASS	PASS	PASS	PASS
433	Interact_cDNA1_upper_280411_XYYP_CS	C1	HSP70_BOK	20.6806	1	120	10	1067.89	NA	1	Control	26	Wild	20	11.5	1899-12-31 00:26:00	1	1	1	1	HK		S	-1.52329	0.532287	20.2295	20.2707	0.473095	3	-1.92896	-1.86174	0.443124	3	0.126615	0.193836	0.443124	3	PASS	PASS	PASS	PASS	PASS	PASS	PASS
434	Interact_cDNA1_upper_280411_XYYP_CS	C10	HSP70_BOK	20.1907	4	149	13	677.1	NA	3	Stress	30	Wild	12	10	1899-12-31 00:21:00	2	1	1	4	HK		S	-1.93382	0.121754	20.2024	20.1907	0.207806	3	-2.17153	-2.27701	0.206298	3	-0.115957	-0.221438	0.206298	3	PASS	PASS	PASS	PASS	PASS	PASS	PASS
435	Interact_cDNA1_upper_280411_XYYP_CS	C11	HSP70_BOK	19.9989	2	122	11	2683.31	9.1	1	Control	15	Farm	58	16.3	1899-12-31 00:17:00	2	1	1	2	HK		S	-2.453	-0.397429	20.0474	19.9989	0.0948112	3	-2.31993	-2.2675	0.1161	3	-0.264361	-0.211924	0.1161	3	PASS	PASS	PASS	PASS	PASS	PASS	PASS
436	Interact_cDNA1_upper_280411_XYYP_CS	C12	HSP70_BOK	20.4158	4	149	13	677.1	NA	3	Stress	30	Wild	12	10	1899-12-31 00:21:00	2	1	1	4	HK		S	-2.30376	-0.248188	20.2024	20.1907	0.207806	3	-2.17153	-2.27701	0.206298	3	-0.115957	-0.221438	0.206298	3	PASS	PASS	PASS	PASS	PASS	PASS	PASS
437	Interact_cDNA1_upper_280411_XYYP_CS	C13	HSP70_BOK	19.7607	5	106	9	664.84	NA	3	Stress	6	Hybr	14	10.7	1899-12-31 00:22:00	3	1	1	5	HK		S	-2.17347	-0.117894	19.5546	19.6399	0.259584	3	-2.39831	-2.36975	0.240392	3	-0.342731	-0.314173	0.240392	3	PASS	PASS	PASS	PASS	PASS	PASS	PASS
438	Interact_cDNA1_upper_280411_XYYP_CS	C14	HSP70_BOK	19.8473	7	47	4	1275.2	NA	3	Stress	2	Hybr	23	12.3	1899-12-31 00:08:00	1	1	1	7	HK		S	-2.44513	-0.389555	19.8261	19.8473	0.0739155	3	-2.46202	-2.44513	0.11744	3	-0.406446	-0.389555	0.11744	3	PASS	PASS	PASS	PASS	PASS	PASS	PASS
439	Interact_cDNA1_upper_280411_XYYP_CS	C15	HSP70_BOK	19.6399	5	106	9	664.84	NA	3	Stress	6	Hybr	14	10.7	1899-12-31 00:22:00	3	1	1	5	HK		S	-2.36975	-0.314173	19.5546	19.6399	0.259584	3	-2.39831	-2.36975	0.240392	3	-0.342731	-0.314173	0.240392	3	PASS	PASS	PASS	PASS	PASS	PASS	PASS
440	Interact_cDNA1_upper_280411_XYYP_CS	C16	HSP70_BOK	19.8871	7	47	4	1275.2	NA	3	Stress	2	Hybr	23	12.3	1899-12-31 00:08:00	1	1	1	7	HK		S	-2.35394	-0.298367	19.8261	19.8473	0.0739155	3	-2.46202	-2.44513	0.11744	3	-0.406446	-0.389555	0.11744	3	PASS	PASS	PASS	PASS	PASS	PASS	PASS
441	Interact_cDNA1_upper_280411_XYYP_CS	C17	HSP70_BOK	19.2631	5	106	9	664.84	NA	3	Stress	6	Hybr	14	10.7	1899-12-31 00:22:00	3	1	1	5	HK		S	-2.6517	-0.596127	19.5546	19.6399	0.259584	3	-2.39831	-2.36975	0.240392	3	-0.342731	-0.314173	0.240392	3	PASS	PASS	PASS	PASS	PASS	PASS	PASS
442	Interact_cDNA1_upper_280411_XYYP_CS	C18	HSP70_BOK	19.7439	7	47	4	1275.2	NA	3	Stress	2	Hybr	23	12.3	1899-12-31 00:08:00	1	1	1	7	HK		S	-2.58699	-0.531417	19.8261	19.8473	0.0739155	3	-2.46202	-2.44513	0.11744	3	-0.406446	-0.389555	0.11744	3	PASS	PASS	PASS	PASS	PASS	PASS	PASS
443	Interact_cDNA1_upper_280411_XYYP_CS	C19	HSP70_BOK	19.8432	6	163	14	1268.16	NA	3	Stress	9	Farm	36	14.4	1899-12-31 00:20:00	1	1	1	6	HK		S	-2.18454	-0.128971	19.9517	19.8432	0.197624	3	-2.32608	-2.18454	0.267736	3	-0.270508	-0.128971	0.267736	3	PASS	PASS	PASS	PASS	PASS	PASS	PASS
444	Interact_cDNA1_upper_280411_XYYP_CS	C2	HSP70_BOK	19.8358	3	43	4	1098.86	NA	4	Stress	17	Farm	31	13.4	1899-12-31 00:04:00	2	1	1	3	HK		S	-2.1792	-0.123628	20.0283	19.8584	0.31402	3	-2.1617	-2.1792	0.0618061	3	-0.106123	-0.123628	0.0618061	3	PASS	PASS	PASS	PASS	PASS	PASS	PASS
445	Interact_cDNA1_upper_280411_XYYP_CS	C20	HSP70_BOK	19.8635	8	101	9	1323.52	10	1	Control	30	Wild	27	12.8	1899-12-31 00:27:00	1	1	1	8	HK		S	-2.09068	-0.035101	19.9146	19.8845	0.0710581	3	-2.23324	-2.20477	0.158735	3	-0.177671	-0.149195	0.158735	3	PASS	PASS	PASS	PASS	PASS	PASS	PASS
446	Interact_cDNA1_upper_280411_XYYP_CS	C21	HSP70_BOK	20.1798	6	163	14	1268.16	NA	3	Stress	9	Farm	36	14.4	1899-12-31 00:20:00	1	1	1	6	HK		S	-2.15882	-0.103247	19.9517	19.8432	0.197624	3	-2.32608	-2.18454	0.267736	3	-0.270508	-0.128971	0.267736	3	PASS	PASS	PASS	PASS	PASS	PASS	PASS
447	Interact_cDNA1_upper_280411_XYYP_CS	C22	HSP70_BOK	19.8845	8	101	9	1323.52	10	1	Control	30	Wild	27	12.8	1899-12-31 00:27:00	1	1	1	8	HK		S	-2.20477	-0.149195	19.9146	19.8845	0.0710581	3	-2.23324	-2.20477	0.158735	3	-0.177671	-0.149195	0.158735	3	PASS	PASS	PASS	PASS	PASS	PASS	PASS
448	Interact_cDNA1_upper_280411_XYYP_CS	C23	HSP70_BOK	19.8321	6	163	14	1268.16	NA	3	Stress	9	Farm	36	14.4	1899-12-31 00:20:00	1	1	1	6	HK		S	-2.63488	-0.579306	19.9517	19.8432	0.197624	3	-2.32608	-2.18454	0.267736	3	-0.270508	-0.128971	0.267736	3	PASS	PASS	PASS	PASS	PASS	PASS	PASS
449	Interact_cDNA1_upper_280411_XYYP_CS	C24	HSP70_BOK	19.9957	8	101	9	1323.52	10	1	Control	30	Wild	27	12.8	1899-12-31 00:27:00	1	1	1	8	HK		S	-2.40429	-0.348716	19.9146	19.8845	0.0710581	3	-2.23324	-2.20477	0.158735	3	-0.177671	-0.149195	0.158735	3	PASS	PASS	PASS	PASS	PASS	PASS	PASS
450	Interact_cDNA1_upper_280411_XYYP_CS	C3	HSP70_BOK	20.2707	1	120	10	1067.89	NA	1	Control	26	Wild	20	11.5	1899-12-31 00:26:00	1	1	1	1	HK		S	-1.86174	0.193836	20.2295	20.2707	0.473095	3	-1.92896	-1.86174	0.443124	3	0.126615	0.193836	0.443124	3	PASS	PASS	PASS	PASS	PASS	PASS	PASS
451	Interact_cDNA1_upper_280411_XYYP_CS	C4	HSP70_BOK	20.3906	3	43	4	1098.86	NA	4	Stress	17	Farm	31	13.4	1899-12-31 00:04:00	2	1	1	3	HK		S	-2.09303	-0.037452	20.0283	19.8584	0.31402	3	-2.1617	-2.1792	0.0618061	3	-0.106123	-0.123628	0.0618061	3	PASS	PASS	PASS	PASS	PASS	PASS	PASS
452	Interact_cDNA1_upper_280411_XYYP_CS	C5	HSP70_BOK	19.7371	1	120	10	1067.89	NA	1	Control	26	Wild	20	11.5	1899-12-31 00:26:00	1	1	1	1	HK		S	-2.40185	-0.346279	20.2295	20.2707	0.473095	3	-1.92896	-1.86174	0.443124	3	0.126615	0.193836	0.443124	3	PASS	PASS	PASS	PASS	PASS	PASS	PASS
453	Interact_cDNA1_upper_280411_XYYP_CS	C6	HSP70_BOK	19.8584	3	43	4	1098.86	NA	4	Stress	17	Farm	31	13.4	1899-12-31 00:04:00	2	1	1	3	HK		S	-2.21286	-0.157288	20.0283	19.8584	0.31402	3	-2.1617	-2.1792	0.0618061	3	-0.106123	-0.123628	0.0618061	3	PASS	PASS	PASS	PASS	PASS	PASS	PASS
454	Interact_cDNA1_upper_280411_XYYP_CS	C7	HSP70_BOK	19.9867	2	122	11	2683.31	9.1	1	Control	15	Farm	58	16.3	1899-12-31 00:17:00	2	1	1	2	HK		S	-2.2393	-0.183729	20.0474	19.9989	0.0948112	3	-2.31993	-2.2675	0.1161	3	-0.264361	-0.211924	0.1161	3	PASS	PASS	PASS	PASS	PASS	PASS	PASS
455	Interact_cDNA1_upper_280411_XYYP_CS	C8	HSP70_BOK	20.0007	4	149	13	677.1	NA	3	Stress	30	Wild	12	10	1899-12-31 00:21:00	2	1	1	4	HK		S	-2.27701	-0.221438	20.2024	20.1907	0.207806	3	-2.17153	-2.27701	0.206298	3	-0.115957	-0.221438	0.206298	3	PASS	PASS	PASS	PASS	PASS	PASS	PASS
456	Interact_cDNA1_upper_280411_XYYP_CS	C9	HSP70_BOK	20.1567	2	122	11	2683.31	9.1	1	Control	15	Farm	58	16.3	1899-12-31 00:17:00	2	1	1	2	HK		S	-2.2675	-0.211924	20.0474	19.9989	0.0948112	3	-2.31993	-2.2675	0.1161	3	-0.264361	-0.211924	0.1161	3	PASS	PASS	PASS	PASS	PASS	PASS	PASS
457	Interact_cDNA1_upper_280411_XYYP_CS	D1	HSP70_BOK	19.5928	9	95	8	1079.07	NA	3	Stress	20	Hybr	28	13.2	1899-12-31 00:23:00	3	1	1	9	HK		S	-1.97113	0.084445	19.4596	19.5928	0.310182	3	-2.18505	-2.18315	0.214885	3	-0.129481	-0.127574	0.214885	3	PASS	PASS	PASS	PASS	PASS	PASS	PASS
458	Interact_cDNA1_upper_280411_XYYP_CS	D10	HSP70_BOK	19.6524	12	169	15	1814.1	NA	2	Control	4	Hybr	36	14.4	1899-12-31 00:05:00	2	1	1	12	HK		S	-2.44967	-0.394093	19.8278	19.6876	0.273818	3	-2.36068	-2.41069	0.121936	3	-0.305108	-0.355112	0.121936	3	PASS	PASS	PASS	PASS	PASS	PASS	PASS
459	Interact_cDNA1_upper_280411_XYYP_CS	D11	HSP70_BOK	19.8378	10	136	12	765.38	NA	2	Control	15	Farm	49	15.3	1899-12-31 00:23:00	1	1	1	10	HK		S	-2.05525	0.00032	20.0053	20.0551	0.148975	3	-1.92907	-1.91986	0.121843	3	0.126508	0.135719	0.121843	3	PASS	PASS	PASS	PASS	PASS	PASS	PASS
460	Interact_cDNA1_upper_280411_XYYP_CS	D12	HSP70_BOK	20.1433	12	169	15	1814.1	NA	2	Control	4	Hybr	36	14.4	1899-12-31 00:05:00	2	1	1	12	HK		S	-2.41069	-0.355112	19.8278	19.6876	0.273818	3	-2.36068	-2.41069	0.121936	3	-0.305108	-0.355112	0.121936	3	PASS	PASS	PASS	PASS	PASS	PASS	PASS
461	Interact_cDNA1_upper_280411_XYYP_CS	D13	HSP70_BOK	19.2443	13	61	6	1070.46	NA	1	Control	28	Wild	32	13.9	1899-12-31 00:05:00	3	1	1	13	HK		S	-2.2285	-0.172927	19.1744	19.2443	0.149225	3	-2.36824	-2.30879	0.177117	3	-0.31267	-0.25322	0.177117	3	PASS	PASS	PASS	PASS	PASS	PASS	PASS
462	Interact_cDNA1_upper_280411_XYYP_CS	D14	HSP70_BOK	20.1119	PK	NA	NA	NA	NA	NA	NA	NA	NA	NA	NA	NA	NA	NA	NA	PK	PK	PK	PK	-1.95789	NA	20.0405	20.028	0.0660646	3	-2.03062	-2.06573	0.0630015	3	NA	NA	NA	3	PASS	PASS	NA	NA	NA	NA	PASS
463	Interact_cDNA1_upper_280411_XYYP_CS	D15	HSP70_BOK	19.2759	13	61	6	1070.46	NA	1	Control	28	Wild	32	13.9	1899-12-31 00:05:00	3	1	1	13	HK		S	-2.30879	-0.25322	19.1744	19.2443	0.149225	3	-2.36824	-2.30879	0.177117	3	-0.31267	-0.25322	0.177117	3	PASS	PASS	PASS	PASS	PASS	PASS	PASS
464	Interact_cDNA1_upper_280411_XYYP_CS	D16	HSP70_BOK	20.028	PK	NA	NA	NA	NA	NA	NA	NA	NA	NA	NA	NA	NA	NA	NA	PK	PK	PK	PK	-2.06825	NA	20.0405	20.028	0.0660646	3	-2.03062	-2.06573	0.0630015	3	NA	NA	NA	3	PASS	PASS	NA	NA	NA	NA	PASS
465	Interact_cDNA1_upper_280411_XYYP_CS	D17	HSP70_BOK	19.0031	13	61	6	1070.46	NA	1	Control	28	Wild	32	13.9	1899-12-31 00:05:00	3	1	1	13	HK		S	-2.56744	-0.511864	19.1744	19.2443	0.149225	3	-2.36824	-2.30879	0.177117	3	-0.31267	-0.25322	0.177117	3	PASS	PASS	FAIL	PASS	PASS	PASS	FAIL
466	Interact_cDNA1_upper_280411_XYYP_CS	D18	HSP70_BOK	19.9815	PK	NA	NA	NA	NA	NA	NA	NA	NA	NA	NA	NA	NA	NA	NA	PK	PK	PK	PK	-2.06573	NA	20.0405	20.028	0.0660646	3	-2.03062	-2.06573	0.0630015	3	NA	NA	NA	3	PASS	PASS	NA	NA	NA	NA	PASS
467	Interact_cDNA1_upper_280411_XYYP_CS	D19	HSP70_BOK	19.745	14	164	14	1007.46	NA	2	Control	21	Wild	13	10.6	1899-12-31 00:18:00	3	1	1	14	HK		S	-1.68305	0.372528	19.8466	19.8545	0.0979308	3	-1.8716	-1.85776	0.19585	3	0.18397	0.197819	0.19585	3	PASS	PASS	PASS	PASS	PASS	PASS	PASS
468	Interact_cDNA1_upper_280411_XYYP_CS	D2	HSP70_BOK	19.271	11	29	3	889.4	9.8	3	Stress	9	Farm	33	13.7	1899-12-31 00:11:00	2	1	1	11	HK		S	-2.25215	-0.196572	19.521	19.6122	0.219135	3	-2.10918	-2.10918	0.142971	3	-0.053602	-0.053604	0.142971	3	PASS	PASS	PASS	PASS	PASS	PASS	PASS
469	Interact_cDNA1_upper_280411_XYYP_CS	D20	HSP70_BOK	40	NTC	NA	NA	NA	NA	NA	NA	NA	NA	NA	NA	NA	NA	NA	NA	NTC	NTC	NTC	NTC	0	NA	40	40	NA	1	0	0	NA	1	NA	NA	NA	1	FAIL	PASS	NA	NA	NA	NA	FAIL
470	Interact_cDNA1_upper_280411_XYYP_CS	D21	HSP70_BOK	19.8545	14	164	14	1007.46	NA	2	Control	21	Wild	13	10.6	1899-12-31 00:18:00	3	1	1	14	HK		S	-1.85776	0.197819	19.8466	19.8545	0.0979308	3	-1.8716	-1.85776	0.19585	3	0.18397	0.197819	0.19585	3	PASS	PASS	PASS	PASS	PASS	PASS	PASS
471	Interact_cDNA1_upper_280411_XYYP_CS	D22	HSP70_BOK	40	nRT1	NA	NA	NA	NA	NA	NA	NA	NA	NA	NA	NA	NA	NA	NA	1	HK		nRT	0	NA	40	40	NA	1	0	0	NA	1	NA	NA	NA	1	FAIL	PASS	NA	NA	NA	NA	FAIL
472	Interact_cDNA1_upper_280411_XYYP_CS	D23	HSP70_BOK	19.9404	14	164	14	1007.46	NA	2	Control	21	Wild	13	10.6	1899-12-31 00:18:00	3	1	1	14	HK		S	-2.07401	-0.018437	19.8466	19.8545	0.0979308	3	-1.8716	-1.85776	0.19585	3	0.18397	0.197819	0.19585	3	PASS	PASS	PASS	PASS	PASS	PASS	PASS
473	Interact_cDNA1_upper_280411_XYYP_CS	D24	HSP70_BOK	34.3102	nRT14	NA	NA	NA	NA	NA	NA	NA	NA	NA	NA	NA	NA	NA	NA	14	HK		nRT	-5.6898	NA	34.3102	34.3102	NA	1	-5.6898	-5.6898	NA	1	NA	NA	NA	1	PASS	PASS	NA	NA	NA	NA	PASS
474	Interact_cDNA1_upper_280411_XYYP_CS	D3	HSP70_BOK	19.6809	9	95	8	1079.07	NA	3	Stress	20	Hybr	28	13.2	1899-12-31 00:23:00	3	1	1	9	HK		S	-2.18315	-0.127574	19.4596	19.5928	0.310182	3	-2.18505	-2.18315	0.214885	3	-0.129481	-0.127574	0.214885	3	PASS	PASS	PASS	PASS	PASS	PASS	PASS
475	Interact_cDNA1_upper_280411_XYYP_CS	D4	HSP70_BOK	19.6122	11	29	3	889.4	9.8	3	Stress	9	Farm	33	13.7	1899-12-31 00:11:00	2	1	1	11	HK		S	-1.9662	0.08937	19.521	19.6122	0.219135	3	-2.10918	-2.10918	0.142971	3	-0.053602	-0.053604	0.142971	3	PASS	PASS	PASS	PASS	PASS	PASS	PASS
476	Interact_cDNA1_upper_280411_XYYP_CS	D5	HSP70_BOK	19.105	9	95	8	1079.07	NA	3	Stress	20	Hybr	28	13.2	1899-12-31 00:23:00	3	1	1	9	HK		S	-2.40089	-0.345313	19.4596	19.5928	0.310182	3	-2.18505	-2.18315	0.214885	3	-0.129481	-0.127574	0.214885	3	PASS	PASS	PASS	PASS	PASS	PASS	PASS
477	Interact_cDNA1_upper_280411_XYYP_CS	D6	HSP70_BOK	19.6799	11	29	3	889.4	9.8	3	Stress	9	Farm	33	13.7	1899-12-31 00:11:00	2	1	1	11	HK		S	-2.10918	-0.053604	19.521	19.6122	0.219135	3	-2.10918	-2.10918	0.142971	3	-0.053602	-0.053604	0.142971	3	PASS	PASS	PASS	PASS	PASS	PASS	PASS
478	Interact_cDNA1_upper_280411_XYYP_CS	D7	HSP70_BOK	20.0551	10	136	12	765.38	NA	2	Control	15	Farm	49	15.3	1899-12-31 00:23:00	1	1	1	10	HK		S	-1.91986	0.135719	20.0053	20.0551	0.148975	3	-1.92907	-1.91986	0.121843	3	0.126508	0.135719	0.121843	3	PASS	PASS	PASS	PASS	PASS	PASS	PASS
479	Interact_cDNA1_upper_280411_XYYP_CS	D8	HSP70_BOK	19.6876	12	169	15	1814.1	NA	2	Control	4	Hybr	36	14.4	1899-12-31 00:05:00	2	1	1	12	HK		S	-2.22169	-0.166118	19.8278	19.6876	0.273818	3	-2.36068	-2.41069	0.121936	3	-0.305108	-0.355112	0.121936	3	PASS	PASS	PASS	PASS	PASS	PASS	PASS
480	Interact_cDNA1_upper_280411_XYYP_CS	D9	HSP70_BOK	20.1229	10	136	12	765.38	NA	2	Control	15	Farm	49	15.3	1899-12-31 00:23:00	1	1	1	10	HK		S	-1.81209	0.243484	20.0053	20.0551	0.148975	3	-1.92907	-1.91986	0.121843	3	0.126508	0.135719	0.121843	3	PASS	PASS	PASS	PASS	PASS	PASS	PASS
481	Interact_cDNA1_upper_280411_XYYP_CS	E1	GluRed_BOK	24.0161	1	120	10	1067.89	NA	1	Control	26	Wild	20	11.5	1899-12-31 00:26:00	1	1	1	1	HK		S	1.81225	-0.280754	23.7783	23.9063	0.321561	3	1.61986	1.77382	0.300577	3	-0.473152	-0.319183	0.300577	3	PASS	PASS	PASS	PASS	PASS	PASS	PASS
482	Interact_cDNA1_upper_280411_XYYP_CS	E10	GluRed_BOK	23.6981	4	149	13	677.1	NA	3	Stress	30	Wild	12	10	1899-12-31 00:21:00	2	1	1	4	HK		S	1.57357	-0.519434	23.5346	23.6117	0.212821	3	1.16068	1.01626	0.362918	3	-0.93233	-1.07675	0.362918	3	PASS	PASS	PASS	PASS	PASS	PASS	PASS
483	Interact_cDNA1_upper_280411_XYYP_CS	E11	GluRed_BOK	23.5108	2	122	11	2683.31	9.1	1	Control	15	Farm	58	16.3	1899-12-31 00:17:00	2	1	1	2	HK		S	1.05895	-1.03406	23.7415	23.8432	0.200216	3	1.37411	1.41902	0.29528	3	-0.718897	-0.673992	0.29528	3	PASS	PASS	PASS	PASS	PASS	PASS	PASS
484	Interact_cDNA1_upper_280411_XYYP_CS	E12	GluRed_BOK	23.6117	4	149	13	677.1	NA	3	Stress	30	Wild	12	10	1899-12-31 00:21:00	2	1	1	4	HK		S	0.892201	-1.20081	23.5346	23.6117	0.212821	3	1.16068	1.01626	0.362918	3	-0.93233	-1.07675	0.362918	3	PASS	PASS	PASS	PASS	PASS	PASS	PASS
485	Interact_cDNA1_upper_280411_XYYP_CS	E13	GluRed_BOK	23.7582	5	106	9	664.84	NA	3	Stress	6	Hybr	14	10.7	1899-12-31 00:22:00	3	1	1	5	HK		S	1.82398	-0.26903	23.4178	23.442	0.353196	3	1.46489	1.4324	0.343996	3	-0.628119	-0.66061	0.343996	3	PASS	PASS	PASS	PASS	PASS	PASS	PASS
486	Interact_cDNA1_upper_280411_XYYP_CS	E14	GluRed_BOK	23.4357	7	47	4	1275.2	NA	3	Stress	2	Hybr	23	12.3	1899-12-31 00:08:00	1	1	1	7	HK		S	1.14332	-0.949685	23.3984	23.4077	0.0426806	3	1.11036	1.11088	0.0332301	3	-0.982651	-0.982129	0.0332301	3	PASS	PASS	PASS	PASS	PASS	PASS	PASS
487	Interact_cDNA1_upper_280411_XYYP_CS	E15	GluRed_BOK	23.442	5	106	9	664.84	NA	3	Stress	6	Hybr	14	10.7	1899-12-31 00:22:00	3	1	1	5	HK		S	1.4324	-0.66061	23.4178	23.442	0.353196	3	1.46489	1.4324	0.343996	3	-0.628119	-0.66061	0.343996	3	PASS	PASS	PASS	PASS	PASS	PASS	PASS
488	Interact_cDNA1_upper_280411_XYYP_CS	E16	GluRed_BOK	23.3519	7	47	4	1275.2	NA	3	Stress	2	Hybr	23	12.3	1899-12-31 00:08:00	1	1	1	7	HK		S	1.11088	-0.982129	23.3984	23.4077	0.0426806	3	1.11036	1.11088	0.0332301	3	-0.982651	-0.982129	0.0332301	3	PASS	PASS	PASS	PASS	PASS	PASS	PASS
489	Interact_cDNA1_upper_280411_XYYP_CS	E17	GluRed_BOK	23.053	5	106	9	664.84	NA	3	Stress	6	Hybr	14	10.7	1899-12-31 00:22:00	3	1	1	5	HK		S	1.13829	-0.954716	23.4178	23.442	0.353196	3	1.46489	1.4324	0.343996	3	-0.628119	-0.66061	0.343996	3	PASS	PASS	PASS	PASS	PASS	PASS	PASS
490	Interact_cDNA1_upper_280411_XYYP_CS	E18	GluRed_BOK	23.4077	7	47	4	1275.2	NA	3	Stress	2	Hybr	23	12.3	1899-12-31 00:08:00	1	1	1	7	HK		S	1.07687	-1.01614	23.3984	23.4077	0.0426806	3	1.11036	1.11088	0.0332301	3	-0.982651	-0.982129	0.0332301	3	PASS	PASS	PASS	PASS	PASS	PASS	PASS
491	Interact_cDNA1_upper_280411_XYYP_CS	E19	GluRed_BOK	23.2577	6	163	14	1268.16	NA	3	Stress	9	Farm	36	14.4	1899-12-31 00:20:00	1	1	1	6	HK		S	1.22997	-0.863037	23.4833	23.5136	0.212129	3	1.20555	1.22997	0.148231	3	-0.887453	-0.863037	0.148231	3	PASS	PASS	PASS	PASS	PASS	PASS	PASS
492	Interact_cDNA1_upper_280411_XYYP_CS	E2	GluRed_BOK	23.4247	3	43	4	1098.86	NA	4	Stress	17	Farm	31	13.4	1899-12-31 00:04:00	2	1	1	3	HK		S	1.40974	-0.683267	23.4285	23.4247	0.305689	3	1.23853	1.25239	0.17855	3	-0.854481	-0.840618	0.17855	3	PASS	PASS	PASS	PASS	PASS	PASS	PASS
493	Interact_cDNA1_upper_280411_XYYP_CS	E20	GluRed_BOK	22.9282	8	101	9	1323.52	10	1	Control	30	Wild	27	12.8	1899-12-31 00:27:00	1	1	1	8	HK		S	0.974037	-1.11897	22.8272	22.8048	0.0918976	3	0.679351	0.659216	0.285153	3	-1.41366	-1.43379	0.285153	3	PASS	PASS	PASS	PASS	PASS	PASS	PASS
494	Interact_cDNA1_upper_280411_XYYP_CS	E21	GluRed_BOK	23.6787	6	163	14	1268.16	NA	3	Stress	9	Farm	36	14.4	1899-12-31 00:20:00	1	1	1	6	HK		S	1.34006	-0.752946	23.4833	23.5136	0.212129	3	1.20555	1.22997	0.148231	3	-0.887453	-0.863037	0.148231	3	PASS	PASS	PASS	PASS	PASS	PASS	PASS
495	Interact_cDNA1_upper_280411_XYYP_CS	E22	GluRed_BOK	22.7485	8	101	9	1323.52	10	1	Control	30	Wild	27	12.8	1899-12-31 00:27:00	1	1	1	8	HK		S	0.659216	-1.43379	22.8272	22.8048	0.0918976	3	0.679351	0.659216	0.285153	3	-1.41366	-1.43379	0.285153	3	PASS	PASS	FAIL	PASS	FAIL	FAIL	FAIL
496	Interact_cDNA1_upper_280411_XYYP_CS	E23	GluRed_BOK	23.5136	6	163	14	1268.16	NA	3	Stress	9	Farm	36	14.4	1899-12-31 00:20:00	1	1	1	6	HK		S	1.04663	-1.04638	23.4833	23.5136	0.212129	3	1.20555	1.22997	0.148231	3	-0.887453	-0.863037	0.148231	3	PASS	PASS	PASS	PASS	PASS	PASS	PASS
497	Interact_cDNA1_upper_280411_XYYP_CS	E24	GluRed_BOK	22.8048	8	101	9	1323.52	10	1	Control	30	Wild	27	12.8	1899-12-31 00:27:00	1	1	1	8	HK		S	0.404799	-1.68821	22.8272	22.8048	0.0918976	3	0.679351	0.659216	0.285153	3	-1.41366	-1.43379	0.285153	3	PASS	PASS	PASS	PASS	FAIL	FAIL	FAIL
498	Interact_cDNA1_upper_280411_XYYP_CS	E3	GluRed_BOK	23.9063	1	120	10	1067.89	NA	1	Control	26	Wild	20	11.5	1899-12-31 00:26:00	1	1	1	1	HK		S	1.77382	-0.319183	23.7783	23.9063	0.321561	3	1.61986	1.77382	0.300577	3	-0.473152	-0.319183	0.300577	3	PASS	PASS	PASS	PASS	PASS	PASS	PASS
499	Interact_cDNA1_upper_280411_XYYP_CS	E4	GluRed_BOK	23.736	3	43	4	1098.86	NA	4	Stress	17	Farm	31	13.4	1899-12-31 00:04:00	2	1	1	3	HK		S	1.25239	-0.840618	23.4285	23.4247	0.305689	3	1.23853	1.25239	0.17855	3	-0.854481	-0.840618	0.17855	3	PASS	PASS	PASS	PASS	PASS	PASS	PASS
500	Interact_cDNA1_upper_280411_XYYP_CS	E5	GluRed_BOK	23.4124	1	120	10	1067.89	NA	1	Control	26	Wild	20	11.5	1899-12-31 00:26:00	1	1	1	1	HK		S	1.27349	-0.819519	23.7783	23.9063	0.321561	3	1.61986	1.77382	0.300577	3	-0.473152	-0.319183	0.300577	3	PASS	PASS	PASS	PASS	PASS	PASS	PASS
501	Interact_cDNA1_upper_280411_XYYP_CS	E6	GluRed_BOK	23.1247	3	43	4	1098.86	NA	4	Stress	17	Farm	31	13.4	1899-12-31 00:04:00	2	1	1	3	HK		S	1.05345	-1.03956	23.4285	23.4247	0.305689	3	1.23853	1.25239	0.17855	3	-0.854481	-0.840618	0.17855	3	PASS	PASS	PASS	PASS	PASS	PASS	PASS
502	Interact_cDNA1_upper_280411_XYYP_CS	E7	GluRed_BOK	23.8704	2	122	11	2683.31	9.1	1	Control	15	Farm	58	16.3	1899-12-31 00:17:00	2	1	1	2	HK		S	1.64437	-0.448642	23.7415	23.8432	0.200216	3	1.37411	1.41902	0.29528	3	-0.718897	-0.673992	0.29528	3	PASS	PASS	PASS	PASS	PASS	PASS	PASS
503	Interact_cDNA1_upper_280411_XYYP_CS	E8	GluRed_BOK	23.2939	4	149	13	677.1	NA	3	Stress	30	Wild	12	10	1899-12-31 00:21:00	2	1	1	4	HK		S	1.01626	-1.07675	23.5346	23.6117	0.212821	3	1.16068	1.01626	0.362918	3	-0.93233	-1.07675	0.362918	3	PASS	PASS	PASS	PASS	PASS	PASS	PASS
504	Interact_cDNA1_upper_280411_XYYP_CS	E9	GluRed_BOK	23.8432	2	122	11	2683.31	9.1	1	Control	15	Farm	58	16.3	1899-12-31 00:17:00	2	1	1	2	HK		S	1.41902	-0.673992	23.7415	23.8432	0.200216	3	1.37411	1.41902	0.29528	3	-0.718897	-0.673992	0.29528	3	PASS	PASS	PASS	PASS	PASS	PASS	PASS
505	Interact_cDNA1_upper_280411_XYYP_CS	F1	GluRed_BOK	23.0929	9	95	8	1079.07	NA	3	Stress	20	Hybr	28	13.2	1899-12-31 00:23:00	3	1	1	9	HK		S	1.52898	-0.564032	22.7785	22.9287	0.410623	3	1.13386	1.06462	0.365445	3	-0.959144	-1.02838	0.365445	3	PASS	PASS	PASS	PASS	PASS	PASS	PASS
506	Interact_cDNA1_upper_280411_XYYP_CS	F10	GluRed_BOK	23.5706	12	169	15	1814.1	NA	2	Control	4	Hybr	36	14.4	1899-12-31 00:05:00	2	1	1	12	HK		S	1.46854	-0.624468	23.8319	23.7263	0.32713	3	1.64347	1.64482	0.17425	3	-0.449542	-0.448183	0.17425	3	PASS	PASS	PASS	PASS	PASS	PASS	PASS
507	Interact_cDNA1_upper_280411_XYYP_CS	F11	GluRed_BOK	23.7033	10	136	12	765.38	NA	2	Control	15	Farm	49	15.3	1899-12-31 00:23:00	1	1	1	10	HK		S	1.81027	-0.282736	23.8129	23.7523	0.149435	3	1.87858	1.81731	0.11228	3	-0.214425	-0.2757	0.11228	3	PASS	PASS	PASS	PASS	PASS	PASS	PASS
508	Interact_cDNA1_upper_280411_XYYP_CS	F12	GluRed_BOK	24.1988	12	169	15	1814.1	NA	2	Control	4	Hybr	36	14.4	1899-12-31 00:05:00	2	1	1	12	HK		S	1.64482	-0.448183	23.8319	23.7263	0.32713	3	1.64347	1.64482	0.17425	3	-0.449542	-0.448183	0.17425	3	PASS	PASS	PASS	PASS	PASS	PASS	PASS
509	Interact_cDNA1_upper_280411_XYYP_CS	F13	GluRed_BOK	23.3245	13	61	6	1070.46	NA	1	Control	28	Wild	32	13.9	1899-12-31 00:05:00	3	1	1	13	HK		S	1.8517	-0.241303	23.1576	23.2474	0.225566	3	1.61496	1.66269	0.263874	3	-0.478051	-0.430317	0.263874	3	PASS	PASS	PASS	PASS	PASS	PASS	PASS
510	Interact_cDNA1_upper_280411_XYYP_CS	F14	GluRed_BOK	23.5358	PK	NA	NA	NA	NA	NA	NA	NA	NA	NA	NA	NA	NA	NA	NA	PK	PK	PK	PK	1.46598	NA	23.5352	23.5358	0.0775001	3	1.46409	1.46598	0.101975	3	NA	NA	NA	3	PASS	PASS	NA	NA	NA	NA	PASS
511	Interact_cDNA1_upper_280411_XYYP_CS	F15	GluRed_BOK	23.2474	13	61	6	1070.46	NA	1	Control	28	Wild	32	13.9	1899-12-31 00:05:00	3	1	1	13	HK		S	1.66269	-0.430317	23.1576	23.2474	0.225566	3	1.61496	1.66269	0.263874	3	-0.478051	-0.430317	0.263874	3	PASS	PASS	PASS	PASS	PASS	PASS	PASS
512	Interact_cDNA1_upper_280411_XYYP_CS	F16	GluRed_BOK	23.4574	PK	NA	NA	NA	NA	NA	NA	NA	NA	NA	NA	NA	NA	NA	NA	PK	PK	PK	PK	1.36119	NA	23.5352	23.5358	0.0775001	3	1.46409	1.46598	0.101975	3	NA	NA	NA	3	PASS	PASS	NA	NA	NA	NA	PASS
513	Interact_cDNA1_upper_280411_XYYP_CS	F17	GluRed_BOK	22.901	13	61	6	1070.46	NA	1	Control	28	Wild	32	13.9	1899-12-31 00:05:00	3	1	1	13	HK		S	1.33047	-0.762534	23.1576	23.2474	0.225566	3	1.61496	1.66269	0.263874	3	-0.478051	-0.430317	0.263874	3	PASS	PASS	PASS	PASS	PASS	PASS	PASS
514	Interact_cDNA1_upper_280411_XYYP_CS	F18	GluRed_BOK	23.6124	PK	NA	NA	NA	NA	NA	NA	NA	NA	NA	NA	NA	NA	NA	NA	PK	PK	PK	PK	1.56511	NA	23.5352	23.5358	0.0775001	3	1.46409	1.46598	0.101975	3	NA	NA	NA	3	PASS	PASS	NA	NA	NA	NA	PASS
515	Interact_cDNA1_upper_280411_XYYP_CS	F19	GluRed_BOK	23.687	14	164	14	1007.46	NA	2	Control	21	Wild	13	10.6	1899-12-31 00:18:00	3	1	1	14	HK		S	2.25899	0.16598	23.8642	23.8188	0.203647	3	2.14595	2.10659	0.0993833	3	0.0529443	0.01358	0.0993833	3	PASS	PASS	PASS	PASS	PASS	PASS	PASS
516	Interact_cDNA1_upper_280411_XYYP_CS	F2	GluRed_BOK	22.7876	11	29	3	889.4	9.8	3	Stress	9	Farm	33	13.7	1899-12-31 00:11:00	2	1	1	11	HK		S	1.26446	-0.828552	22.8487	22.8048	0.0913072	3	1.21848	1.26446	0.184108	3	-0.874531	-0.828552	0.184108	3	PASS	PASS	PASS	PASS	PASS	PASS	PASS
517	Interact_cDNA1_upper_280411_XYYP_CS	F20	GluRed_BOK	40	NTC	NA	NA	NA	NA	NA	NA	NA	NA	NA	NA	NA	NA	NA	NA	NTC	NTC	NTC	NTC	0	NA	40	40	NA	1	0	0	NA	1	NA	NA	NA	1	FAIL	PASS	NA	NA	NA	NA	FAIL
518	Interact_cDNA1_upper_280411_XYYP_CS	F21	GluRed_BOK	23.8188	14	164	14	1007.46	NA	2	Control	21	Wild	13	10.6	1899-12-31 00:18:00	3	1	1	14	HK		S	2.10659	0.01358	23.8642	23.8188	0.203647	3	2.14595	2.10659	0.0993833	3	0.0529443	0.01358	0.0993833	3	PASS	PASS	PASS	PASS	PASS	PASS	PASS
519	Interact_cDNA1_upper_280411_XYYP_CS	F22	GluRed_BOK	40	nRT1	NA	NA	NA	NA	NA	NA	NA	NA	NA	NA	NA	NA	NA	NA	1	HK		nRT	0	NA	40	40	NA	1	0	0	NA	1	NA	NA	NA	1	FAIL	PASS	NA	NA	NA	NA	FAIL
520	Interact_cDNA1_upper_280411_XYYP_CS	F23	GluRed_BOK	24.0867	14	164	14	1007.46	NA	2	Control	21	Wild	13	10.6	1899-12-31 00:18:00	3	1	1	14	HK		S	2.07228	-0.020727	23.8642	23.8188	0.203647	3	2.14595	2.10659	0.0993833	3	0.0529443	0.01358	0.0993833	3	PASS	PASS	PASS	PASS	PASS	PASS	PASS
521	Interact_cDNA1_upper_280411_XYYP_CS	F24	GluRed_BOK	40	nRT14	NA	NA	NA	NA	NA	NA	NA	NA	NA	NA	NA	NA	NA	NA	14	HK		nRT	0	NA	40	40	NA	1	0	0	NA	1	NA	NA	NA	1	FAIL	PASS	NA	NA	NA	NA	FAIL
522	Interact_cDNA1_upper_280411_XYYP_CS	F3	GluRed_BOK	22.9287	9	95	8	1079.07	NA	3	Stress	20	Hybr	28	13.2	1899-12-31 00:23:00	3	1	1	9	HK		S	1.06462	-1.02838	22.7785	22.9287	0.410623	3	1.13386	1.06462	0.365445	3	-0.959144	-1.02838	0.365445	3	PASS	PASS	PASS	PASS	PASS	PASS	PASS
523	Interact_cDNA1_upper_280411_XYYP_CS	F4	GluRed_BOK	22.9537	11	29	3	889.4	9.8	3	Stress	9	Farm	33	13.7	1899-12-31 00:11:00	2	1	1	11	HK		S	1.37524	-0.71777	22.8487	22.8048	0.0913072	3	1.21848	1.26446	0.184108	3	-0.874531	-0.828552	0.184108	3	PASS	PASS	PASS	PASS	PASS	PASS	PASS
524	Interact_cDNA1_upper_280411_XYYP_CS	F5	GluRed_BOK	22.3139	9	95	8	1079.07	NA	3	Stress	20	Hybr	28	13.2	1899-12-31 00:23:00	3	1	1	9	HK		S	0.807991	-1.28502	22.7785	22.9287	0.410623	3	1.13386	1.06462	0.365445	3	-0.959144	-1.02838	0.365445	3	PASS	PASS	PASS	PASS	PASS	PASS	PASS
525	Interact_cDNA1_upper_280411_XYYP_CS	F6	GluRed_BOK	22.8048	11	29	3	889.4	9.8	3	Stress	9	Farm	33	13.7	1899-12-31 00:11:00	2	1	1	11	HK		S	1.01574	-1.07727	22.8487	22.8048	0.0913072	3	1.21848	1.26446	0.184108	3	-0.874531	-0.828552	0.184108	3	PASS	PASS	PASS	PASS	PASS	PASS	PASS
526	Interact_cDNA1_upper_280411_XYYP_CS	F7	GluRed_BOK	23.9831	10	136	12	765.38	NA	2	Control	15	Farm	49	15.3	1899-12-31 00:23:00	1	1	1	10	HK		S	2.00817	-0.084839	23.8129	23.7523	0.149435	3	1.87858	1.81731	0.11228	3	-0.214425	-0.2757	0.11228	3	PASS	PASS	PASS	PASS	PASS	PASS	PASS
527	Interact_cDNA1_upper_280411_XYYP_CS	F8	GluRed_BOK	23.7263	12	169	15	1814.1	NA	2	Control	4	Hybr	36	14.4	1899-12-31 00:05:00	2	1	1	12	HK		S	1.81703	-0.275975	23.8319	23.7263	0.32713	3	1.64347	1.64482	0.17425	3	-0.449542	-0.448183	0.17425	3	PASS	PASS	PASS	PASS	PASS	PASS	PASS
528	Interact_cDNA1_upper_280411_XYYP_CS	F9	GluRed_BOK	23.7523	10	136	12	765.38	NA	2	Control	15	Farm	49	15.3	1899-12-31 00:23:00	1	1	1	10	HK		S	1.81731	-0.2757	23.8129	23.7523	0.149435	3	1.87858	1.81731	0.11228	3	-0.214425	-0.2757	0.11228	3	PASS	PASS	PASS	PASS	PASS	PASS	PASS
529	Interact_cDNA1_upper_280411_XYYP_CS	G1	Cu/ZnSOD_BOK	26.0883	1	120	10	1067.89	NA	1	Control	26	Wild	20	11.5	1899-12-31 00:26:00	1	1	1	1	HK		S	3.88447	0.467489	25.6796	25.7715	0.461516	3	3.52121	3.639	0.4343	3	0.104233	0.222021	0.4343	3	PASS	PASS	PASS	PASS	PASS	PASS	PASS
530	Interact_cDNA1_upper_280411_XYYP_CS	G10	Cu/ZnSOD_BOK	24.8852	4	149	13	677.1	NA	3	Stress	30	Wild	12	10	1899-12-31 00:21:00	2	1	1	4	HK		S	2.76075	-0.656231	24.7885	24.7705	0.0890934	3	2.4146	2.43212	0.355236	3	-1.00238	-0.984862	0.355236	3	PASS	PASS	PASS	PASS	PASS	PASS	PASS
531	Interact_cDNA1_upper_280411_XYYP_CS	G11	Cu/ZnSOD_BOK	24.8147	2	122	11	2683.31	9.1	1	Control	15	Farm	58	16.3	1899-12-31 00:17:00	2	1	1	2	HK		S	2.3628	-1.05418	25.1669	25.1858	0.343208	3	2.79957	2.95979	0.3827	3	-0.617406	-0.457191	0.3827	3	PASS	PASS	PASS	PASS	PASS	PASS	PASS
532	Interact_cDNA1_upper_280411_XYYP_CS	G12	Cu/ZnSOD_BOK	24.7705	4	149	13	677.1	NA	3	Stress	30	Wild	12	10	1899-12-31 00:21:00	2	1	1	4	HK		S	2.05092	-1.36605	24.7885	24.7705	0.0890934	3	2.4146	2.43212	0.355236	3	-1.00238	-0.984862	0.355236	3	PASS	PASS	PASS	PASS	PASS	PASS	PASS
533	Interact_cDNA1_upper_280411_XYYP_CS	G13	Cu/ZnSOD_BOK	24.8967	5	106	9	664.84	NA	3	Stress	6	Hybr	14	10.7	1899-12-31 00:22:00	3	1	1	5	HK		S	2.96252	-0.454455	24.4719	24.4968	0.437784	3	2.51904	2.48712	0.42842	3	-0.89794	-0.929854	0.42842	3	PASS	PASS	PASS	PASS	PASS	PASS	PASS
534	Interact_cDNA1_upper_280411_XYYP_CS	G14	Cu/ZnSOD_BOK	24.7152	7	47	4	1275.2	NA	3	Stress	2	Hybr	23	12.3	1899-12-31 00:08:00	1	1	1	7	HK		S	2.42285	-0.994125	24.7604	24.7152	0.0941477	3	2.47228	2.42285	0.13742	3	-0.944702	-0.994125	0.13742	3	PASS	PASS	PASS	PASS	PASS	PASS	PASS
535	Interact_cDNA1_upper_280411_XYYP_CS	G15	Cu/ZnSOD_BOK	24.4968	5	106	9	664.84	NA	3	Stress	6	Hybr	14	10.7	1899-12-31 00:22:00	3	1	1	5	HK		S	2.48712	-0.929854	24.4719	24.4968	0.437784	3	2.51904	2.48712	0.42842	3	-0.89794	-0.929854	0.42842	3	PASS	PASS	PASS	PASS	PASS	PASS	PASS
536	Interact_cDNA1_upper_280411_XYYP_CS	G16	Cu/ZnSOD_BOK	24.8686	7	47	4	1275.2	NA	3	Stress	2	Hybr	23	12.3	1899-12-31 00:08:00	1	1	1	7	HK		S	2.62757	-0.789406	24.7604	24.7152	0.0941477	3	2.47228	2.42285	0.13742	3	-0.944702	-0.994125	0.13742	3	PASS	PASS	PASS	PASS	PASS	PASS	PASS
537	Interact_cDNA1_upper_280411_XYYP_CS	G17	Cu/ZnSOD_BOK	24.0222	5	106	9	664.84	NA	3	Stress	6	Hybr	14	10.7	1899-12-31 00:22:00	3	1	1	5	HK		S	2.10747	-1.30951	24.4719	24.4968	0.437784	3	2.51904	2.48712	0.42842	3	-0.89794	-0.929854	0.42842	3	PASS	PASS	PASS	PASS	PASS	PASS	PASS
538	Interact_cDNA1_upper_280411_XYYP_CS	G18	Cu/ZnSOD_BOK	24.6973	7	47	4	1275.2	NA	3	Stress	2	Hybr	23	12.3	1899-12-31 00:08:00	1	1	1	7	HK		S	2.3664	-1.05057	24.7604	24.7152	0.0941477	3	2.47228	2.42285	0.13742	3	-0.944702	-0.994125	0.13742	3	PASS	PASS	PASS	PASS	PASS	PASS	PASS
539	Interact_cDNA1_upper_280411_XYYP_CS	G19	Cu/ZnSOD_BOK	25.07	6	163	14	1268.16	NA	3	Stress	9	Farm	36	14.4	1899-12-31 00:20:00	1	1	1	6	HK		S	3.0423	-0.374683	24.9719	25.07	0.541985	3	2.69415	3.0423	0.671023	3	-0.722827	-0.374683	0.671023	3	PASS	PASS	PASS	PASS	PASS	PASS	PASS
540	Interact_cDNA1_upper_280411_XYYP_CS	G2	Cu/ZnSOD_BOK	24.8276	3	43	4	1098.86	NA	4	Stress	17	Farm	31	13.4	1899-12-31 00:04:00	2	1	1	3	HK		S	2.81261	-0.604366	24.7479	24.8276	0.437914	3	2.55792	2.65681	0.315967	3	-0.85906	-0.76017	0.315967	3	PASS	PASS	PASS	PASS	PASS	PASS	PASS
541	Interact_cDNA1_upper_280411_XYYP_CS	G20	Cu/ZnSOD_BOK	25.6306	8	101	9	1323.52	10	1	Control	30	Wild	27	12.8	1899-12-31 00:27:00	1	1	1	8	HK		S	3.67646	0.259478	25.4175	25.4365	0.223091	3	3.26975	3.34717	0.450439	3	-0.147232	-0.06981	0.450439	3	PASS	PASS	PASS	PASS	PASS	PASS	PASS
542	Interact_cDNA1_upper_280411_XYYP_CS	G21	Cu/ZnSOD_BOK	25.4582	6	163	14	1268.16	NA	3	Stress	9	Farm	36	14.4	1899-12-31 00:20:00	1	1	1	6	HK		S	3.11955	-0.297426	24.9719	25.07	0.541985	3	2.69415	3.0423	0.671023	3	-0.722827	-0.374683	0.671023	3	PASS	PASS	PASS	PASS	PASS	PASS	PASS
543	Interact_cDNA1_upper_280411_XYYP_CS	G22	Cu/ZnSOD_BOK	25.4365	8	101	9	1323.52	10	1	Control	30	Wild	27	12.8	1899-12-31 00:27:00	1	1	1	8	HK		S	3.34717	-0.06981	25.4175	25.4365	0.223091	3	3.26975	3.34717	0.450439	3	-0.147232	-0.06981	0.450439	3	PASS	PASS	PASS	PASS	PASS	PASS	PASS
544	Interact_cDNA1_upper_280411_XYYP_CS	G23	Cu/ZnSOD_BOK	24.3876	6	163	14	1268.16	NA	3	Stress	9	Farm	36	14.4	1899-12-31 00:20:00	1	1	1	6	HK		S	1.92061	-1.49637	24.9719	25.07	0.541985	3	2.69415	3.0423	0.671023	3	-0.722827	-0.374683	0.671023	3	PASS	PASS	PASS	PASS	PASS	PASS	PASS
545	Interact_cDNA1_upper_280411_XYYP_CS	G24	Cu/ZnSOD_BOK	25.1856	8	101	9	1323.52	10	1	Control	30	Wild	27	12.8	1899-12-31 00:27:00	1	1	1	8	HK		S	2.78562	-0.631363	25.4175	25.4365	0.223091	3	3.26975	3.34717	0.450439	3	-0.147232	-0.06981	0.450439	3	PASS	PASS	PASS	PASS	PASS	PASS	PASS
546	Interact_cDNA1_upper_280411_XYYP_CS	G3	Cu/ZnSOD_BOK	25.7715	1	120	10	1067.89	NA	1	Control	26	Wild	20	11.5	1899-12-31 00:26:00	1	1	1	1	HK		S	3.639	0.222021	25.6796	25.7715	0.461516	3	3.52121	3.639	0.4343	3	0.104233	0.222021	0.4343	3	PASS	PASS	PASS	PASS	PASS	PASS	PASS
547	Interact_cDNA1_upper_280411_XYYP_CS	G4	Cu/ZnSOD_BOK	25.1405	3	43	4	1098.86	NA	4	Stress	17	Farm	31	13.4	1899-12-31 00:04:00	2	1	1	3	HK		S	2.65681	-0.76017	24.7479	24.8276	0.437914	3	2.55792	2.65681	0.315967	3	-0.85906	-0.76017	0.315967	3	PASS	PASS	PASS	PASS	PASS	PASS	PASS
548	Interact_cDNA1_upper_280411_XYYP_CS	G5	Cu/ZnSOD_BOK	25.1791	1	120	10	1067.89	NA	1	Control	26	Wild	20	11.5	1899-12-31 00:26:00	1	1	1	1	HK		S	3.04017	-0.376812	25.6796	25.7715	0.461516	3	3.52121	3.639	0.4343	3	0.104233	0.222021	0.4343	3	PASS	PASS	PASS	PASS	PASS	PASS	PASS
549	Interact_cDNA1_upper_280411_XYYP_CS	G6	Cu/ZnSOD_BOK	24.2756	3	43	4	1098.86	NA	4	Stress	17	Farm	31	13.4	1899-12-31 00:04:00	2	1	1	3	HK		S	2.20433	-1.21264	24.7479	24.8276	0.437914	3	2.55792	2.65681	0.315967	3	-0.85906	-0.76017	0.315967	3	PASS	PASS	PASS	PASS	PASS	PASS	PASS
550	Interact_cDNA1_upper_280411_XYYP_CS	G7	Cu/ZnSOD_BOK	25.1858	2	122	11	2683.31	9.1	1	Control	15	Farm	58	16.3	1899-12-31 00:17:00	2	1	1	2	HK		S	2.95979	-0.457191	25.1669	25.1858	0.343208	3	2.79957	2.95979	0.3827	3	-0.617406	-0.457191	0.3827	3	PASS	PASS	PASS	PASS	PASS	PASS	PASS
551	Interact_cDNA1_upper_280411_XYYP_CS	G8	Cu/ZnSOD_BOK	24.7098	4	149	13	677.1	NA	3	Stress	30	Wild	12	10	1899-12-31 00:21:00	2	1	1	4	HK		S	2.43212	-0.984862	24.7885	24.7705	0.0890934	3	2.4146	2.43212	0.355236	3	-1.00238	-0.984862	0.355236	3	PASS	PASS	PASS	PASS	PASS	PASS	PASS
552	Interact_cDNA1_upper_280411_XYYP_CS	G9	Cu/ZnSOD_BOK	25.5003	2	122	11	2683.31	9.1	1	Control	15	Farm	58	16.3	1899-12-31 00:17:00	2	1	1	2	HK		S	3.07613	-0.340852	25.1669	25.1858	0.343208	3	2.79957	2.95979	0.3827	3	-0.617406	-0.457191	0.3827	3	PASS	PASS	PASS	PASS	PASS	PASS	PASS
553	Interact_cDNA1_upper_280411_XYYP_CS	H1	Cu/ZnSOD_BOK	25.002	9	95	8	1079.07	NA	3	Stress	20	Hybr	28	13.2	1899-12-31 00:23:00	3	1	1	9	HK		S	3.43814	0.021165	24.3448	24.6248	0.833306	3	2.70018	2.76076	0.770045	3	-0.716801	-0.65622	0.770045	3	PASS	PASS	PASS	FAIL	PASS	PASS	FAIL
554	Interact_cDNA1_upper_280411_XYYP_CS	H10	Cu/ZnSOD_BOK	24.7245	12	169	15	1814.1	NA	2	Control	4	Hybr	36	14.4	1899-12-31 00:05:00	2	1	1	12	HK		S	2.62241	-0.794567	24.8802	24.9517	0.135011	3	2.69178	2.62241	0.334236	3	-0.7252	-0.794567	0.334236	3	PASS	PASS	PASS	PASS	PASS	PASS	PASS
555	Interact_cDNA1_upper_280411_XYYP_CS	H11	Cu/ZnSOD_BOK	25.3778	10	136	12	765.38	NA	2	Control	15	Farm	49	15.3	1899-12-31 00:23:00	1	1	1	10	HK		S	3.48481	0.067833	25.629	25.5448	0.302231	3	3.69468	3.56983	0.292976	3	0.277702	0.152851	0.292976	3	PASS	PASS	PASS	PASS	PASS	PASS	PASS
556	Interact_cDNA1_upper_280411_XYYP_CS	H12	Cu/ZnSOD_BOK	24.9517	12	169	15	1814.1	NA	2	Control	4	Hybr	36	14.4	1899-12-31 00:05:00	2	1	1	12	HK		S	2.39767	-1.01931	24.8802	24.9517	0.135011	3	2.69178	2.62241	0.334236	3	-0.7252	-0.794567	0.334236	3	PASS	PASS	PASS	PASS	PASS	PASS	PASS
557	Interact_cDNA1_upper_280411_XYYP_CS	H13	Cu/ZnSOD_BOK	24.0701	13	61	6	1070.46	NA	1	Control	28	Wild	32	13.9	1899-12-31 00:05:00	3	1	1	13	HK		S	2.59731	-0.819672	23.8411	24.0701	0.418071	3	2.29837	2.50983	0.444174	3	-1.11861	-0.907154	0.444174	3	PASS	PASS	PASS	PASS	PASS	PASS	PASS
558	Interact_cDNA1_upper_280411_XYYP_CS	H14	Cu/ZnSOD_BOK	25.3117	PK	NA	NA	NA	NA	NA	NA	NA	NA	NA	NA	NA	NA	NA	NA	PK	PK	PK	PK	3.24197	NA	25.2544	25.2923	0.0830974	3	3.18331	3.19613	0.0660162	3	NA	NA	NA	3	PASS	PASS	NA	NA	NA	NA	PASS
559	Interact_cDNA1_upper_280411_XYYP_CS	H15	Cu/ZnSOD_BOK	24.0945	13	61	6	1070.46	NA	1	Control	28	Wild	32	13.9	1899-12-31 00:05:00	3	1	1	13	HK		S	2.50983	-0.907154	23.8411	24.0701	0.418071	3	2.29837	2.50983	0.444174	3	-1.11861	-0.907154	0.444174	3	PASS	PASS	PASS	PASS	PASS	PASS	PASS
560	Interact_cDNA1_upper_280411_XYYP_CS	H16	Cu/ZnSOD_BOK	25.2923	PK	NA	NA	NA	NA	NA	NA	NA	NA	NA	NA	NA	NA	NA	NA	PK	PK	PK	PK	3.19613	NA	25.2544	25.2923	0.0830974	3	3.18331	3.19613	0.0660162	3	NA	NA	NA	3	PASS	PASS	NA	NA	NA	NA	PASS
561	Interact_cDNA1_upper_280411_XYYP_CS	H17	Cu/ZnSOD_BOK	23.3585	13	61	6	1070.46	NA	1	Control	28	Wild	32	13.9	1899-12-31 00:05:00	3	1	1	13	HK		S	1.78797	-1.62901	23.8411	24.0701	0.418071	3	2.29837	2.50983	0.444174	3	-1.11861	-0.907154	0.444174	3	PASS	PASS	FAIL	PASS	PASS	PASS	FAIL
562	Interact_cDNA1_upper_280411_XYYP_CS	H18	Cu/ZnSOD_BOK	25.1591	PK	NA	NA	NA	NA	NA	NA	NA	NA	NA	NA	NA	NA	NA	NA	PK	PK	PK	PK	3.11182	NA	25.2544	25.2923	0.0830974	3	3.18331	3.19613	0.0660162	3	NA	NA	NA	3	PASS	PASS	NA	NA	NA	NA	PASS
563	Interact_cDNA1_upper_280411_XYYP_CS	H19	Cu/ZnSOD_BOK	24.6538	14	164	14	1007.46	NA	2	Control	21	Wild	13	10.6	1899-12-31 00:18:00	3	1	1	14	HK		S	3.22573	-0.19125	24.8607	24.934	0.181732	3	3.14248	3.22573	0.195065	3	-0.274498	-0.19125	0.195065	3	PASS	PASS	PASS	PASS	PASS	PASS	PASS
564	Interact_cDNA1_upper_280411_XYYP_CS	H2	Cu/ZnSOD_BOK	24.5083	11	29	3	889.4	9.8	3	Stress	9	Farm	33	13.7	1899-12-31 00:11:00	2	1	1	11	HK		S	2.98509	-0.431887	24.3326	24.3338	0.176291	3	2.70236	2.75534	0.312603	3	-0.714617	-0.661641	0.312603	3	PASS	PASS	PASS	PASS	PASS	PASS	PASS
565	Interact_cDNA1_upper_280411_XYYP_CS	H20	Cu/ZnSOD_BOK	40	NTC	NA	NA	NA	NA	NA	NA	NA	NA	NA	NA	NA	NA	NA	NA	NTC	NTC	NTC	NTC	0	NA	40	40	NA	1	0	0	NA	1	NA	NA	NA	1	FAIL	PASS	NA	NA	NA	NA	FAIL
566	Interact_cDNA1_upper_280411_XYYP_CS	H21	Cu/ZnSOD_BOK	24.9943	14	164	14	1007.46	NA	2	Control	21	Wild	13	10.6	1899-12-31 00:18:00	3	1	1	14	HK		S	3.28211	-0.134869	24.8607	24.934	0.181732	3	3.14248	3.22573	0.195065	3	-0.274498	-0.19125	0.195065	3	PASS	PASS	PASS	PASS	PASS	PASS	PASS
567	Interact_cDNA1_upper_280411_XYYP_CS	H22	Cu/ZnSOD_BOK	40	nRT1	NA	NA	NA	NA	NA	NA	NA	NA	NA	NA	NA	NA	NA	NA	1	HK		nRT	0	NA	40	40	NA	1	0	0	NA	1	NA	NA	NA	1	FAIL	PASS	NA	NA	NA	NA	FAIL
568	Interact_cDNA1_upper_280411_XYYP_CS	H23	Cu/ZnSOD_BOK	24.934	14	164	14	1007.46	NA	2	Control	21	Wild	13	10.6	1899-12-31 00:18:00	3	1	1	14	HK		S	2.9196	-0.497375	24.8607	24.934	0.181732	3	3.14248	3.22573	0.195065	3	-0.274498	-0.19125	0.195065	3	PASS	PASS	PASS	PASS	PASS	PASS	PASS
569	Interact_cDNA1_upper_280411_XYYP_CS	H24	Cu/ZnSOD_BOK	40	nRT14	NA	NA	NA	NA	NA	NA	NA	NA	NA	NA	NA	NA	NA	NA	14	HK		nRT	0	NA	40	40	NA	1	0	0	NA	1	NA	NA	NA	1	FAIL	PASS	NA	NA	NA	NA	FAIL
570	Interact_cDNA1_upper_280411_XYYP_CS	H3	Cu/ZnSOD_BOK	24.6248	9	95	8	1079.07	NA	3	Stress	20	Hybr	28	13.2	1899-12-31 00:23:00	3	1	1	9	HK		S	2.76076	-0.65622	24.3448	24.6248	0.833306	3	2.70018	2.76076	0.770045	3	-0.716801	-0.65622	0.770045	3	PASS	PASS	PASS	FAIL	PASS	PASS	FAIL
571	Interact_cDNA1_upper_280411_XYYP_CS	H4	Cu/ZnSOD_BOK	24.3338	11	29	3	889.4	9.8	3	Stress	9	Farm	33	13.7	1899-12-31 00:11:00	2	1	1	11	HK		S	2.75534	-0.661641	24.3326	24.3338	0.176291	3	2.70236	2.75534	0.312603	3	-0.714617	-0.661641	0.312603	3	PASS	PASS	PASS	PASS	PASS	PASS	PASS
572	Interact_cDNA1_upper_280411_XYYP_CS	H5	Cu/ZnSOD_BOK	23.4075	9	95	8	1079.07	NA	3	Stress	20	Hybr	28	13.2	1899-12-31 00:23:00	3	1	1	9	HK		S	1.90163	-1.51535	24.3448	24.6248	0.833306	3	2.70018	2.76076	0.770045	3	-0.716801	-0.65622	0.770045	3	PASS	PASS	FAIL	FAIL	PASS	PASS	FAIL
573	Interact_cDNA1_upper_280411_XYYP_CS	H6	Cu/ZnSOD_BOK	24.1557	11	29	3	889.4	9.8	3	Stress	9	Farm	33	13.7	1899-12-31 00:11:00	2	1	1	11	HK		S	2.36666	-1.05032	24.3326	24.3338	0.176291	3	2.70236	2.75534	0.312603	3	-0.714617	-0.661641	0.312603	3	PASS	PASS	PASS	PASS	PASS	PASS	PASS
574	Interact_cDNA1_upper_280411_XYYP_CS	H7	Cu/ZnSOD_BOK	25.5448	10	136	12	765.38	NA	2	Control	15	Farm	49	15.3	1899-12-31 00:23:00	1	1	1	10	HK		S	3.56983	0.152851	25.629	25.5448	0.302231	3	3.69468	3.56983	0.292976	3	0.277702	0.152851	0.292976	3	PASS	PASS	PASS	PASS	PASS	PASS	PASS
575	Interact_cDNA1_upper_280411_XYYP_CS	H8	Cu/ZnSOD_BOK	24.9645	12	169	15	1814.1	NA	2	Control	4	Hybr	36	14.4	1899-12-31 00:05:00	2	1	1	12	HK		S	3.05525	-0.361724	24.8802	24.9517	0.135011	3	2.69178	2.62241	0.334236	3	-0.7252	-0.794567	0.334236	3	PASS	PASS	PASS	PASS	PASS	PASS	PASS
576	Interact_cDNA1_upper_280411_XYYP_CS	H9	Cu/ZnSOD_BOK	25.9644	10	136	12	765.38	NA	2	Control	15	Farm	49	15.3	1899-12-31 00:23:00	1	1	1	10	HK		S	4.0294	0.612421	25.629	25.5448	0.302231	3	3.69468	3.56983	0.292976	3	0.277702	0.152851	0.292976	3	PASS	PASS	PASS	PASS	PASS	PASS	PASS
577	Interact_cDNA1_upper_280411_XYYP_CS	I1	MnSOD_BOK	28.7592	1	120	10	1067.89	NA	1	Control	26	Wild	20	11.5	1899-12-31 00:26:00	1	1	1	1	HK		S	6.5553	0.118489	28.4522	28.4676	0.314914	3	6.29379	6.33512	0.284433	3	-0.143021	-0.101697	0.284433	3	PASS	PASS	PASS	PASS	PASS	PASS	PASS
578	Interact_cDNA1_upper_280411_XYYP_CS	I10	MnSOD_BOK	28.3394	4	149	13	677.1	NA	3	Stress	30	Wild	12	10	1899-12-31 00:21:00	2	1	1	4	HK		S	6.21495	-0.221861	28.4632	28.3394	0.261707	3	6.0893	6.04429	0.110261	3	-0.347507	-0.392517	0.110261	3	PASS	PASS	PASS	PASS	PASS	PASS	PASS
579	Interact_cDNA1_upper_280411_XYYP_CS	I11	MnSOD_BOK	28.5598	2	122	11	2683.31	9.1	1	Control	15	Farm	58	16.3	1899-12-31 00:17:00	2	1	1	2	HK		S	6.10794	-0.328876	28.6101	28.5598	0.106599	3	6.24272	6.30834	0.116739	3	-0.194093	-0.128471	0.116739	3	PASS	PASS	PASS	PASS	PASS	PASS	PASS
580	Interact_cDNA1_upper_280411_XYYP_CS	I12	MnSOD_BOK	28.7638	4	149	13	677.1	NA	3	Stress	30	Wild	12	10	1899-12-31 00:21:00	2	1	1	4	HK		S	6.04429	-0.392517	28.4632	28.3394	0.261707	3	6.0893	6.04429	0.110261	3	-0.347507	-0.392517	0.110261	3	PASS	PASS	PASS	PASS	PASS	PASS	PASS
581	Interact_cDNA1_upper_280411_XYYP_CS	I13	MnSOD_BOK	28.1043	5	106	9	664.84	NA	3	Stress	6	Hybr	14	10.7	1899-12-31 00:22:00	3	1	1	5	HK		S	6.17013	-0.266682	27.9002	27.8905	0.199442	3	5.94734	5.88084	0.198094	3	-0.48947	-0.555972	0.198094	3	PASS	PASS	PASS	PASS	PASS	PASS	PASS
582	Interact_cDNA1_upper_280411_XYYP_CS	I14	MnSOD_BOK	27.9432	7	47	4	1275.2	NA	3	Stress	2	Hybr	23	12.3	1899-12-31 00:08:00	1	1	1	7	HK		S	5.65085	-0.785959	28.1154	28.1882	0.149719	3	5.82735	5.85731	0.163591	3	-0.609461	-0.579507	0.163591	3	PASS	PASS	PASS	PASS	PASS	PASS	PASS
583	Interact_cDNA1_upper_280411_XYYP_CS	I15	MnSOD_BOK	27.8905	5	106	9	664.84	NA	3	Stress	6	Hybr	14	10.7	1899-12-31 00:22:00	3	1	1	5	HK		S	5.88084	-0.555972	27.9002	27.8905	0.199442	3	5.94734	5.88084	0.198094	3	-0.48947	-0.555972	0.198094	3	PASS	PASS	PASS	PASS	PASS	PASS	PASS
584	Interact_cDNA1_upper_280411_XYYP_CS	I16	MnSOD_BOK	28.2149	7	47	4	1275.2	NA	3	Stress	2	Hybr	23	12.3	1899-12-31 00:08:00	1	1	1	7	HK		S	5.9739	-0.462916	28.1154	28.1882	0.149719	3	5.82735	5.85731	0.163591	3	-0.609461	-0.579507	0.163591	3	PASS	PASS	PASS	PASS	PASS	PASS	PASS
585	Interact_cDNA1_upper_280411_XYYP_CS	I17	MnSOD_BOK	27.7058	5	106	9	664.84	NA	3	Stress	6	Hybr	14	10.7	1899-12-31 00:22:00	3	1	1	5	HK		S	5.79106	-0.645757	27.9002	27.8905	0.199442	3	5.94734	5.88084	0.198094	3	-0.48947	-0.555972	0.198094	3	PASS	PASS	PASS	PASS	PASS	PASS	PASS
586	Interact_cDNA1_upper_280411_XYYP_CS	I18	MnSOD_BOK	28.1882	7	47	4	1275.2	NA	3	Stress	2	Hybr	23	12.3	1899-12-31 00:08:00	1	1	1	7	HK		S	5.85731	-0.579507	28.1154	28.1882	0.149719	3	5.82735	5.85731	0.163591	3	-0.609461	-0.579507	0.163591	3	PASS	PASS	PASS	PASS	PASS	PASS	PASS
587	Interact_cDNA1_upper_280411_XYYP_CS	I19	MnSOD_BOK	27.5319	6	163	14	1268.16	NA	3	Stress	9	Farm	36	14.4	1899-12-31 00:20:00	1	1	1	6	HK		S	5.50418	-0.932627	28.1297	28.3036	0.532541	3	5.85189	5.83663	0.355578	3	-0.584923	-0.600179	0.355578	3	PASS	PASS	PASS	PASS	PASS	PASS	PASS
588	Interact_cDNA1_upper_280411_XYYP_CS	I2	MnSOD_BOK	27.9427	3	43	4	1098.86	NA	4	Stress	17	Farm	31	13.4	1899-12-31 00:04:00	2	1	1	3	HK		S	5.92772	-0.509092	28.0912	27.9427	0.27357	3	5.90128	5.9233	0.0420218	3	-0.535532	-0.513516	0.0420218	3	PASS	PASS	PASS	PASS	PASS	PASS	PASS
589	Interact_cDNA1_upper_280411_XYYP_CS	I20	MnSOD_BOK	28.6561	8	101	9	1323.52	10	1	Control	30	Wild	27	12.8	1899-12-31 00:27:00	1	1	1	8	HK		S	6.70197	0.265156	28.5785	28.6518	0.130765	3	6.43068	6.33823	0.238875	3	-0.00612767	-0.098583	0.238875	3	PASS	PASS	PASS	PASS	PASS	PASS	PASS
590	Interact_cDNA1_upper_280411_XYYP_CS	I21	MnSOD_BOK	28.5535	6	163	14	1268.16	NA	3	Stress	9	Farm	36	14.4	1899-12-31 00:20:00	1	1	1	6	HK		S	6.21485	-0.221962	28.1297	28.3036	0.532541	3	5.85189	5.83663	0.355578	3	-0.584923	-0.600179	0.355578	3	PASS	PASS	PASS	PASS	PASS	PASS	PASS
591	Interact_cDNA1_upper_280411_XYYP_CS	I22	MnSOD_BOK	28.4275	8	101	9	1323.52	10	1	Control	30	Wild	27	12.8	1899-12-31 00:27:00	1	1	1	8	HK		S	6.33823	-0.098583	28.5785	28.6518	0.130765	3	6.43068	6.33823	0.238875	3	-0.00612767	-0.098583	0.238875	3	PASS	PASS	PASS	PASS	PASS	PASS	PASS
592	Interact_cDNA1_upper_280411_XYYP_CS	I23	MnSOD_BOK	28.3036	6	163	14	1268.16	NA	3	Stress	9	Farm	36	14.4	1899-12-31 00:20:00	1	1	1	6	HK		S	5.83663	-0.600179	28.1297	28.3036	0.532541	3	5.85189	5.83663	0.355578	3	-0.584923	-0.600179	0.355578	3	PASS	PASS	PASS	PASS	PASS	PASS	PASS
593	Interact_cDNA1_upper_280411_XYYP_CS	I24	MnSOD_BOK	28.6518	8	101	9	1323.52	10	1	Control	30	Wild	27	12.8	1899-12-31 00:27:00	1	1	1	8	HK		S	6.25186	-0.184956	28.5785	28.6518	0.130765	3	6.43068	6.33823	0.238875	3	-0.00612767	-0.098583	0.238875	3	PASS	PASS	PASS	PASS	PASS	PASS	PASS
594	Interact_cDNA1_upper_280411_XYYP_CS	I3	MnSOD_BOK	28.4676	1	120	10	1067.89	NA	1	Control	26	Wild	20	11.5	1899-12-31 00:26:00	1	1	1	1	HK		S	6.33512	-0.101697	28.4522	28.4676	0.314914	3	6.29379	6.33512	0.284433	3	-0.143021	-0.101697	0.284433	3	PASS	PASS	PASS	PASS	PASS	PASS	PASS
595	Interact_cDNA1_upper_280411_XYYP_CS	I4	MnSOD_BOK	28.4069	3	43	4	1098.86	NA	4	Stress	17	Farm	31	13.4	1899-12-31 00:04:00	2	1	1	3	HK		S	5.9233	-0.513516	28.0912	27.9427	0.27357	3	5.90128	5.9233	0.0420218	3	-0.535532	-0.513516	0.0420218	3	PASS	PASS	PASS	PASS	PASS	PASS	PASS
596	Interact_cDNA1_upper_280411_XYYP_CS	I5	MnSOD_BOK	28.1299	1	120	10	1067.89	NA	1	Control	26	Wild	20	11.5	1899-12-31 00:26:00	1	1	1	1	HK		S	5.99096	-0.445856	28.4522	28.4676	0.314914	3	6.29379	6.33512	0.284433	3	-0.143021	-0.101697	0.284433	3	PASS	PASS	PASS	PASS	PASS	PASS	PASS
597	Interact_cDNA1_upper_280411_XYYP_CS	I6	MnSOD_BOK	27.9241	3	43	4	1098.86	NA	4	Stress	17	Farm	31	13.4	1899-12-31 00:04:00	2	1	1	3	HK		S	5.85283	-0.583987	28.0912	27.9427	0.27357	3	5.90128	5.9233	0.0420218	3	-0.535532	-0.513516	0.0420218	3	PASS	PASS	PASS	PASS	PASS	PASS	PASS
598	Interact_cDNA1_upper_280411_XYYP_CS	I7	MnSOD_BOK	28.5379	2	122	11	2683.31	9.1	1	Control	15	Farm	58	16.3	1899-12-31 00:17:00	2	1	1	2	HK		S	6.31188	-0.124933	28.6101	28.5598	0.106599	3	6.24272	6.30834	0.116739	3	-0.194093	-0.128471	0.116739	3	PASS	PASS	PASS	PASS	PASS	PASS	PASS
599	Interact_cDNA1_upper_280411_XYYP_CS	I8	MnSOD_BOK	28.2863	4	149	13	677.1	NA	3	Stress	30	Wild	12	10	1899-12-31 00:21:00	2	1	1	4	HK		S	6.00867	-0.428144	28.4632	28.3394	0.261707	3	6.0893	6.04429	0.110261	3	-0.347507	-0.392517	0.110261	3	PASS	PASS	PASS	PASS	PASS	PASS	PASS
600	Interact_cDNA1_upper_280411_XYYP_CS	I9	MnSOD_BOK	28.7325	2	122	11	2683.31	9.1	1	Control	15	Farm	58	16.3	1899-12-31 00:17:00	2	1	1	2	HK		S	6.30834	-0.128471	28.6101	28.5598	0.106599	3	6.24272	6.30834	0.116739	3	-0.194093	-0.128471	0.116739	3	PASS	PASS	PASS	PASS	PASS	PASS	PASS
601	Interact_cDNA1_upper_280411_XYYP_CS	J1	MnSOD_BOK	27.7801	9	95	8	1079.07	NA	3	Stress	20	Hybr	28	13.2	1899-12-31 00:23:00	3	1	1	9	HK		S	6.21618	-0.220634	27.6564	27.7801	0.276507	3	6.01174	5.98536	0.192612	3	-0.425077	-0.451457	0.192612	3	PASS	PASS	PASS	PASS	PASS	PASS	PASS
602	Interact_cDNA1_upper_280411_XYYP_CS	J10	MnSOD_BOK	28.3289	12	169	15	1814.1	NA	2	Control	4	Hybr	36	14.4	1899-12-31 00:05:00	2	1	1	12	HK		S	6.22678	-0.210028	28.5189	28.3588	0.303615	3	6.33045	6.31508	0.112145	3	-0.106361	-0.121731	0.112145	3	PASS	PASS	PASS	PASS	PASS	PASS	PASS
603	Interact_cDNA1_upper_280411_XYYP_CS	J11	MnSOD_BOK	28.3244	10	136	12	765.38	NA	2	Control	15	Farm	49	15.3	1899-12-31 00:23:00	1	1	1	10	HK		S	6.43142	-0.005389	28.4184	28.3913	0.110094	3	6.48411	6.45631	0.070808	3	0.0473007	0.019501	0.070808	3	PASS	PASS	PASS	PASS	PASS	PASS	PASS
604	Interact_cDNA1_upper_280411_XYYP_CS	J12	MnSOD_BOK	28.8691	12	169	15	1814.1	NA	2	Control	4	Hybr	36	14.4	1899-12-31 00:05:00	2	1	1	12	HK		S	6.31508	-0.121731	28.5189	28.3588	0.303615	3	6.33045	6.31508	0.112145	3	-0.106361	-0.121731	0.112145	3	PASS	PASS	PASS	PASS	PASS	PASS	PASS
605	Interact_cDNA1_upper_280411_XYYP_CS	J13	MnSOD_BOK	27.6458	13	61	6	1070.46	NA	1	Control	28	Wild	32	13.9	1899-12-31 00:05:00	3	1	1	13	HK		S	6.173	-0.263816	27.5999	27.6458	0.242626	3	6.05725	6.173	0.252972	3	-0.379562	-0.263816	0.252972	3	PASS	PASS	PASS	PASS	PASS	PASS	PASS
606	Interact_cDNA1_upper_280411_XYYP_CS	J14	MnSOD_BOK	28.5485	PK	NA	NA	NA	NA	NA	NA	NA	NA	NA	NA	NA	NA	NA	NA	PK	PK	PK	PK	6.47875	NA	28.5999	28.5622	0.0774026	3	6.5288	6.51494	0.0582308	3	NA	NA	NA	3	PASS	PASS	NA	NA	NA	NA	PASS
607	Interact_cDNA1_upper_280411_XYYP_CS	J15	MnSOD_BOK	27.8164	13	61	6	1070.46	NA	1	Control	28	Wild	32	13.9	1899-12-31 00:05:00	3	1	1	13	HK		S	6.23164	-0.20517	27.5999	27.6458	0.242626	3	6.05725	6.173	0.252972	3	-0.379562	-0.263816	0.252972	3	PASS	PASS	PASS	PASS	PASS	PASS	PASS
608	Interact_cDNA1_upper_280411_XYYP_CS	J16	MnSOD_BOK	28.6889	PK	NA	NA	NA	NA	NA	NA	NA	NA	NA	NA	NA	NA	NA	NA	PK	PK	PK	PK	6.59271	NA	28.5999	28.5622	0.0774026	3	6.5288	6.51494	0.0582308	3	NA	NA	NA	3	PASS	PASS	NA	NA	NA	NA	PASS
609	Interact_cDNA1_upper_280411_XYYP_CS	J17	MnSOD_BOK	27.3376	13	61	6	1070.46	NA	1	Control	28	Wild	32	13.9	1899-12-31 00:05:00	3	1	1	13	HK		S	5.76711	-0.6697	27.5999	27.6458	0.242626	3	6.05725	6.173	0.252972	3	-0.379562	-0.263816	0.252972	3	PASS	PASS	FAIL	PASS	PASS	PASS	FAIL
610	Interact_cDNA1_upper_280411_XYYP_CS	J18	MnSOD_BOK	28.5622	PK	NA	NA	NA	NA	NA	NA	NA	NA	NA	NA	NA	NA	NA	NA	PK	PK	PK	PK	6.51494	NA	28.5999	28.5622	0.0774026	3	6.5288	6.51494	0.0582308	3	NA	NA	NA	3	PASS	PASS	NA	NA	NA	NA	PASS
611	Interact_cDNA1_upper_280411_XYYP_CS	J19	MnSOD_BOK	27.9523	14	164	14	1007.46	NA	2	Control	21	Wild	13	10.6	1899-12-31 00:18:00	3	1	1	14	HK		S	6.52426	0.087444	28.3273	28.3428	0.367578	3	6.60913	6.52426	0.331423	3	0.172316	0.087444	0.331423	3	PASS	PASS	PASS	PASS	PASS	PASS	PASS
612	Interact_cDNA1_upper_280411_XYYP_CS	J2	MnSOD_BOK	27.351	11	29	3	889.4	9.8	3	Stress	9	Farm	33	13.7	1899-12-31 00:11:00	2	1	1	11	HK		S	5.82778	-0.609029	27.5696	27.6501	0.1915	3	5.93936	5.91863	0.123259	3	-0.49745	-0.518181	0.123259	3	PASS	PASS	PASS	PASS	PASS	PASS	PASS
613	Interact_cDNA1_upper_280411_XYYP_CS	J20	MnSOD_BOK	40	NTC	NA	NA	NA	NA	NA	NA	NA	NA	NA	NA	NA	NA	NA	NA	NTC	NTC	NTC	NTC	0	NA	40	40	NA	1	0	0	NA	1	NA	NA	NA	1	FAIL	PASS	NA	NA	NA	NA	FAIL
614	Interact_cDNA1_upper_280411_XYYP_CS	J21	MnSOD_BOK	28.687	14	164	14	1007.46	NA	2	Control	21	Wild	13	10.6	1899-12-31 00:18:00	3	1	1	14	HK		S	6.97473	0.537921	28.3273	28.3428	0.367578	3	6.60913	6.52426	0.331423	3	0.172316	0.087444	0.331423	3	PASS	PASS	PASS	PASS	PASS	PASS	PASS
615	Interact_cDNA1_upper_280411_XYYP_CS	J22	MnSOD_BOK	40	nRT1	NA	NA	NA	NA	NA	NA	NA	NA	NA	NA	NA	NA	NA	NA	1	HK		nRT	0	NA	40	40	NA	1	0	0	NA	1	NA	NA	NA	1	FAIL	PASS	NA	NA	NA	NA	FAIL
616	Interact_cDNA1_upper_280411_XYYP_CS	J23	MnSOD_BOK	28.3428	14	164	14	1007.46	NA	2	Control	21	Wild	13	10.6	1899-12-31 00:18:00	3	1	1	14	HK		S	6.32839	-0.108418	28.3273	28.3428	0.367578	3	6.60913	6.52426	0.331423	3	0.172316	0.087444	0.331423	3	PASS	PASS	PASS	PASS	PASS	PASS	PASS
617	Interact_cDNA1_upper_280411_XYYP_CS	J24	MnSOD_BOK	40	nRT14	NA	NA	NA	NA	NA	NA	NA	NA	NA	NA	NA	NA	NA	NA	14	HK		nRT	0	NA	40	40	NA	1	0	0	NA	1	NA	NA	NA	1	FAIL	PASS	NA	NA	NA	NA	FAIL
618	Interact_cDNA1_upper_280411_XYYP_CS	J3	MnSOD_BOK	27.8494	9	95	8	1079.07	NA	3	Stress	20	Hybr	28	13.2	1899-12-31 00:23:00	3	1	1	9	HK		S	5.98536	-0.451457	27.6564	27.7801	0.276507	3	6.01174	5.98536	0.192612	3	-0.425077	-0.451457	0.192612	3	PASS	PASS	PASS	PASS	PASS	PASS	PASS
619	Interact_cDNA1_upper_280411_XYYP_CS	J4	MnSOD_BOK	27.6501	11	29	3	889.4	9.8	3	Stress	9	Farm	33	13.7	1899-12-31 00:11:00	2	1	1	11	HK		S	6.07167	-0.36514	27.5696	27.6501	0.1915	3	5.93936	5.91863	0.123259	3	-0.49745	-0.518181	0.123259	3	PASS	PASS	PASS	PASS	PASS	PASS	PASS
620	Interact_cDNA1_upper_280411_XYYP_CS	J5	MnSOD_BOK	27.3396	9	95	8	1079.07	NA	3	Stress	20	Hybr	28	13.2	1899-12-31 00:23:00	3	1	1	9	HK		S	5.83367	-0.603139	27.6564	27.7801	0.276507	3	6.01174	5.98536	0.192612	3	-0.425077	-0.451457	0.192612	3	PASS	PASS	PASS	PASS	PASS	PASS	PASS
621	Interact_cDNA1_upper_280411_XYYP_CS	J6	MnSOD_BOK	27.7077	11	29	3	889.4	9.8	3	Stress	9	Farm	33	13.7	1899-12-31 00:11:00	2	1	1	11	HK		S	5.91863	-0.518181	27.5696	27.6501	0.1915	3	5.93936	5.91863	0.123259	3	-0.49745	-0.518181	0.123259	3	PASS	PASS	PASS	PASS	PASS	PASS	PASS
622	Interact_cDNA1_upper_280411_XYYP_CS	J7	MnSOD_BOK	28.5396	10	136	12	765.38	NA	2	Control	15	Farm	49	15.3	1899-12-31 00:23:00	1	1	1	10	HK		S	6.5646	0.12779	28.4184	28.3913	0.110094	3	6.48411	6.45631	0.070808	3	0.0473007	0.019501	0.070808	3	PASS	PASS	PASS	PASS	PASS	PASS	PASS
623	Interact_cDNA1_upper_280411_XYYP_CS	J8	MnSOD_BOK	28.3588	12	169	15	1814.1	NA	2	Control	4	Hybr	36	14.4	1899-12-31 00:05:00	2	1	1	12	HK		S	6.44949	0.012677	28.5189	28.3588	0.303615	3	6.33045	6.31508	0.112145	3	-0.106361	-0.121731	0.112145	3	PASS	PASS	PASS	PASS	PASS	PASS	PASS
624	Interact_cDNA1_upper_280411_XYYP_CS	J9	MnSOD_BOK	28.3913	10	136	12	765.38	NA	2	Control	15	Farm	49	15.3	1899-12-31 00:23:00	1	1	1	10	HK		S	6.45631	0.019501	28.4184	28.3913	0.110094	3	6.48411	6.45631	0.070808	3	0.0473007	0.019501	0.070808	3	PASS	PASS	PASS	PASS	PASS	PASS	PASS
625	Interact_cDNA1_upper_280411_XYYP_CS	K1	GP_BOK	28.2613	1	120	10	1067.89	NA	1	Control	26	Wild	20	11.5	1899-12-31 00:26:00	1	1	1	1	HK		S	6.05743	-0.035858	28.0892	28.2613	0.323779	3	5.93078	6.05743	0.310679	3	-0.162503	-0.035858	0.310679	3	PASS	PASS	PASS	PASS	PASS	PASS	PASS
626	Interact_cDNA1_upper_280411_XYYP_CS	K10	GP_BOK	28.0303	4	149	13	677.1	NA	3	Stress	30	Wild	12	10	1899-12-31 00:21:00	2	1	1	4	HK		S	5.90581	-0.187474	27.9705	28.0303	0.321331	3	5.59661	5.5382	0.284533	3	-0.496677	-0.555079	0.284533	3	PASS	PASS	PASS	PASS	PASS	PASS	PASS
627	Interact_cDNA1_upper_280411_XYYP_CS	K11	GP_BOK	27.2917	2	122	11	2683.31	9.1	1	Control	15	Farm	58	16.3	1899-12-31 00:17:00	2	1	1	2	HK		S	4.83987	-1.25341	27.7737	27.9939	0.417941	3	5.40637	5.56974	0.505042	3	-0.686909	-0.523543	0.505042	3	PASS	PASS	PASS	PASS	PASS	PASS	PASS
628	Interact_cDNA1_upper_280411_XYYP_CS	K12	GP_BOK	28.2578	4	149	13	677.1	NA	3	Stress	30	Wild	12	10	1899-12-31 00:21:00	2	1	1	4	HK		S	5.5382	-0.555079	27.9705	28.0303	0.321331	3	5.59661	5.5382	0.284533	3	-0.496677	-0.555079	0.284533	3	PASS	PASS	PASS	PASS	PASS	PASS	PASS
629	Interact_cDNA1_upper_280411_XYYP_CS	K13	GP_BOK	27.2664	5	106	9	664.84	NA	3	Stress	6	Hybr	14	10.7	1899-12-31 00:22:00	3	1	1	5	HK		S	5.33215	-0.761136	27.2947	27.2664	0.649769	3	5.34187	5.33215	0.60192	3	-0.751411	-0.761136	0.60192	3	PASS	PASS	PASS	PASS	PASS	PASS	PASS
630	Interact_cDNA1_upper_280411_XYYP_CS	K14	GP_BOK	27.506	7	47	4	1275.2	NA	3	Stress	2	Hybr	23	12.3	1899-12-31 00:08:00	1	1	1	7	HK		S	5.21356	-0.879721	27.5794	27.5799	0.0731416	3	5.29129	5.24909	0.105376	3	-0.801989	-0.844194	0.105376	3	PASS	PASS	PASS	PASS	PASS	PASS	PASS
631	Interact_cDNA1_upper_280411_XYYP_CS	K15	GP_BOK	27.9582	5	106	9	664.84	NA	3	Stress	6	Hybr	14	10.7	1899-12-31 00:22:00	3	1	1	5	HK		S	5.9486	-0.144687	27.2947	27.2664	0.649769	3	5.34187	5.33215	0.60192	3	-0.751411	-0.761136	0.60192	3	PASS	PASS	PASS	PASS	PASS	PASS	PASS
632	Interact_cDNA1_upper_280411_XYYP_CS	K16	GP_BOK	27.6522	7	47	4	1275.2	NA	3	Stress	2	Hybr	23	12.3	1899-12-31 00:08:00	1	1	1	7	HK		S	5.41123	-0.682052	27.5794	27.5799	0.0731416	3	5.29129	5.24909	0.105376	3	-0.801989	-0.844194	0.105376	3	PASS	PASS	PASS	PASS	PASS	PASS	PASS
633	Interact_cDNA1_upper_280411_XYYP_CS	K17	GP_BOK	26.6596	5	106	9	664.84	NA	3	Stress	6	Hybr	14	10.7	1899-12-31 00:22:00	3	1	1	5	HK		S	4.74488	-1.34841	27.2947	27.2664	0.649769	3	5.34187	5.33215	0.60192	3	-0.751411	-0.761136	0.60192	3	PASS	PASS	PASS	PASS	PASS	PASS	PASS
634	Interact_cDNA1_upper_280411_XYYP_CS	K18	GP_BOK	27.5799	7	47	4	1275.2	NA	3	Stress	2	Hybr	23	12.3	1899-12-31 00:08:00	1	1	1	7	HK		S	5.24909	-0.844194	27.5794	27.5799	0.0731416	3	5.29129	5.24909	0.105376	3	-0.801989	-0.844194	0.105376	3	PASS	PASS	PASS	PASS	PASS	PASS	PASS
635	Interact_cDNA1_upper_280411_XYYP_CS	K19	GP_BOK	27.2834	6	163	14	1268.16	NA	3	Stress	9	Farm	36	14.4	1899-12-31 00:20:00	1	1	1	6	HK		S	5.2557	-0.837581	27.5288	27.4607	0.285624	3	5.25106	5.2557	0.255024	3	-0.842222	-0.837581	0.255024	3	PASS	PASS	PASS	PASS	PASS	PASS	PASS
636	Interact_cDNA1_upper_280411_XYYP_CS	K2	GP_BOK	27.0304	3	43	4	1098.86	NA	4	Stress	17	Farm	31	13.4	1899-12-31 00:04:00	2	1	1	3	HK		S	5.01547	-1.07782	27.1582	27.0304	0.394806	3	4.96824	5.01547	0.177557	3	-1.12504	-1.07782	0.177557	3	PASS	PASS	PASS	PASS	PASS	PASS	PASS
637	Interact_cDNA1_upper_280411_XYYP_CS	K20	GP_BOK	27.9571	8	101	9	1323.52	10	1	Control	30	Wild	27	12.8	1899-12-31 00:27:00	1	1	1	8	HK		S	6.00302	-0.090266	28.1676	28.2341	0.186337	3	6.01981	6.00302	0.117543	3	-0.0734697	-0.090266	0.117543	3	PASS	PASS	PASS	PASS	PASS	PASS	PASS
638	Interact_cDNA1_upper_280411_XYYP_CS	K21	GP_BOK	27.8423	6	163	14	1268.16	NA	3	Stress	9	Farm	36	14.4	1899-12-31 00:20:00	1	1	1	6	HK		S	5.50373	-0.589551	27.5288	27.4607	0.285624	3	5.25106	5.2557	0.255024	3	-0.842222	-0.837581	0.255024	3	PASS	PASS	PASS	PASS	PASS	PASS	PASS
639	Interact_cDNA1_upper_280411_XYYP_CS	K22	GP_BOK	28.2341	8	101	9	1323.52	10	1	Control	30	Wild	27	12.8	1899-12-31 00:27:00	1	1	1	8	HK		S	6.14485	0.051568	28.1676	28.2341	0.186337	3	6.01981	6.00302	0.117543	3	-0.0734697	-0.090266	0.117543	3	PASS	PASS	PASS	PASS	PASS	PASS	PASS
640	Interact_cDNA1_upper_280411_XYYP_CS	K23	GP_BOK	27.4607	6	163	14	1268.16	NA	3	Stress	9	Farm	36	14.4	1899-12-31 00:20:00	1	1	1	6	HK		S	4.99375	-1.09953	27.5288	27.4607	0.285624	3	5.25106	5.2557	0.255024	3	-0.842222	-0.837581	0.255024	3	PASS	PASS	PASS	PASS	PASS	PASS	PASS
641	Interact_cDNA1_upper_280411_XYYP_CS	K24	GP_BOK	28.3116	8	101	9	1323.52	10	1	Control	30	Wild	27	12.8	1899-12-31 00:27:00	1	1	1	8	HK		S	5.91157	-0.181711	28.1676	28.2341	0.186337	3	6.01981	6.00302	0.117543	3	-0.0734697	-0.090266	0.117543	3	PASS	PASS	PASS	PASS	PASS	PASS	PASS
642	Interact_cDNA1_upper_280411_XYYP_CS	K3	GP_BOK	28.2906	1	120	10	1067.89	NA	1	Control	26	Wild	20	11.5	1899-12-31 00:26:00	1	1	1	1	HK		S	6.15813	0.064849	28.0892	28.2613	0.323779	3	5.93078	6.05743	0.310679	3	-0.162503	-0.035858	0.310679	3	PASS	PASS	PASS	PASS	PASS	PASS	PASS
643	Interact_cDNA1_upper_280411_XYYP_CS	K4	GP_BOK	27.6011	3	43	4	1098.86	NA	4	Stress	17	Farm	31	13.4	1899-12-31 00:04:00	2	1	1	3	HK		S	5.11742	-0.975867	27.1582	27.0304	0.394806	3	4.96824	5.01547	0.177557	3	-1.12504	-1.07782	0.177557	3	PASS	PASS	PASS	PASS	PASS	PASS	PASS
644	Interact_cDNA1_upper_280411_XYYP_CS	K5	GP_BOK	27.7157	1	120	10	1067.89	NA	1	Control	26	Wild	20	11.5	1899-12-31 00:26:00	1	1	1	1	HK		S	5.57678	-0.516501	28.0892	28.2613	0.323779	3	5.93078	6.05743	0.310679	3	-0.162503	-0.035858	0.310679	3	PASS	PASS	PASS	PASS	PASS	PASS	PASS
645	Interact_cDNA1_upper_280411_XYYP_CS	K6	GP_BOK	26.8431	3	43	4	1098.86	NA	4	Stress	17	Farm	31	13.4	1899-12-31 00:04:00	2	1	1	3	HK		S	4.77185	-1.32143	27.1582	27.0304	0.394806	3	4.96824	5.01547	0.177557	3	-1.12504	-1.07782	0.177557	3	PASS	PASS	PASS	PASS	PASS	PASS	PASS
646	Interact_cDNA1_upper_280411_XYYP_CS	K7	GP_BOK	28.0355	2	122	11	2683.31	9.1	1	Control	15	Farm	58	16.3	1899-12-31 00:17:00	2	1	1	2	HK		S	5.80951	-0.283771	27.7737	27.9939	0.417941	3	5.40637	5.56974	0.505042	3	-0.686909	-0.523543	0.505042	3	PASS	PASS	PASS	PASS	PASS	PASS	PASS
647	Interact_cDNA1_upper_280411_XYYP_CS	K8	GP_BOK	27.6235	4	149	13	677.1	NA	3	Stress	30	Wild	12	10	1899-12-31 00:21:00	2	1	1	4	HK		S	5.34581	-0.747478	27.9705	28.0303	0.321331	3	5.59661	5.5382	0.284533	3	-0.496677	-0.555079	0.284533	3	PASS	PASS	PASS	PASS	PASS	PASS	PASS
648	Interact_cDNA1_upper_280411_XYYP_CS	K9	GP_BOK	27.9939	2	122	11	2683.31	9.1	1	Control	15	Farm	58	16.3	1899-12-31 00:17:00	2	1	1	2	HK		S	5.56974	-0.523543	27.7737	27.9939	0.417941	3	5.40637	5.56974	0.505042	3	-0.686909	-0.523543	0.505042	3	PASS	PASS	PASS	PASS	PASS	PASS	PASS
649	Interact_cDNA1_upper_280411_XYYP_CS	L1	GP_BOK	27.098	9	95	8	1079.07	NA	3	Stress	20	Hybr	28	13.2	1899-12-31 00:23:00	3	1	1	9	HK		S	5.53407	-0.55921	27.0603	27.098	0.207066	3	5.41568	5.3819	0.105634	3	-0.677602	-0.711383	0.105634	3	PASS	PASS	PASS	PASS	PASS	PASS	PASS
650	Interact_cDNA1_upper_280411_XYYP_CS	L10	GP_BOK	27.7469	12	169	15	1814.1	NA	2	Control	4	Hybr	36	14.4	1899-12-31 00:05:00	2	1	1	12	HK		S	5.64476	-0.448524	27.9563	27.7776	0.336444	3	5.76781	5.79037	0.113469	3	-0.325471	-0.302913	0.113469	3	PASS	PASS	PASS	PASS	PASS	PASS	PASS
651	Interact_cDNA1_upper_280411_XYYP_CS	L11	GP_BOK	27.7982	10	136	12	765.38	NA	2	Control	15	Farm	49	15.3	1899-12-31 00:23:00	1	1	1	10	HK		S	5.90515	-0.188133	28.0687	28.1142	0.250928	3	6.13439	6.13924	0.226853	3	0.041107	0.045958	0.226853	3	PASS	PASS	PASS	PASS	PASS	PASS	PASS
652	Interact_cDNA1_upper_280411_XYYP_CS	L12	GP_BOK	28.3444	12	169	15	1814.1	NA	2	Control	4	Hybr	36	14.4	1899-12-31 00:05:00	2	1	1	12	HK		S	5.79037	-0.302913	27.9563	27.7776	0.336444	3	5.76781	5.79037	0.113469	3	-0.325471	-0.302913	0.113469	3	PASS	PASS	PASS	PASS	PASS	PASS	PASS
653	Interact_cDNA1_upper_280411_XYYP_CS	L13	GP_BOK	27.0836	13	61	6	1070.46	NA	1	Control	28	Wild	32	13.9	1899-12-31 00:05:00	3	1	1	13	HK		S	5.61077	-0.482517	27.1481	27.0836	0.44504	3	5.60544	5.61077	0.434452	3	-0.487845	-0.482517	0.434452	3	PASS	PASS	PASS	PASS	PASS	PASS	PASS
654	Interact_cDNA1_upper_280411_XYYP_CS	L14	GP_BOK	27.8312	PK	NA	NA	NA	NA	NA	NA	NA	NA	NA	NA	NA	NA	NA	NA	PK	PK	PK	PK	5.76138	NA	27.9825	28.034	0.133315	3	5.91145	5.98623	0.129966	3	NA	NA	NA	3	PASS	PASS	NA	NA	NA	NA	PASS
655	Interact_cDNA1_upper_280411_XYYP_CS	L15	GP_BOK	27.6219	13	61	6	1070.46	NA	1	Control	28	Wild	32	13.9	1899-12-31 00:05:00	3	1	1	13	HK		S	6.0372	-0.056081	27.1481	27.0836	0.44504	3	5.60544	5.61077	0.434452	3	-0.487845	-0.482517	0.434452	3	PASS	PASS	PASS	PASS	PASS	PASS	PASS
656	Interact_cDNA1_upper_280411_XYYP_CS	L16	GP_BOK	28.0824	PK	NA	NA	NA	NA	NA	NA	NA	NA	NA	NA	NA	NA	NA	NA	PK	PK	PK	PK	5.98623	NA	27.9825	28.034	0.133315	3	5.91145	5.98623	0.129966	3	NA	NA	NA	3	PASS	PASS	NA	NA	NA	NA	PASS
657	Interact_cDNA1_upper_280411_XYYP_CS	L17	GP_BOK	26.7389	13	61	6	1070.46	NA	1	Control	28	Wild	32	13.9	1899-12-31 00:05:00	3	1	1	13	HK		S	5.16835	-0.924936	27.1481	27.0836	0.44504	3	5.60544	5.61077	0.434452	3	-0.487845	-0.482517	0.434452	3	PASS	PASS	PASS	PASS	PASS	PASS	PASS
658	Interact_cDNA1_upper_280411_XYYP_CS	L18	GP_BOK	28.034	PK	NA	NA	NA	NA	NA	NA	NA	NA	NA	NA	NA	NA	NA	NA	PK	PK	PK	PK	5.98675	NA	27.9825	28.034	0.133315	3	5.91145	5.98623	0.129966	3	NA	NA	NA	3	PASS	PASS	NA	NA	NA	NA	PASS
659	Interact_cDNA1_upper_280411_XYYP_CS	L19	GP_BOK	27.2983	14	164	14	1007.46	NA	2	Control	21	Wild	13	10.6	1899-12-31 00:18:00	3	1	1	14	HK		S	5.87029	-0.222995	27.7632	27.9685	0.403548	3	6.04502	6.00853	0.195551	3	-0.048261	-0.084754	0.195551	3	PASS	PASS	PASS	PASS	PASS	PASS	PASS
660	Interact_cDNA1_upper_280411_XYYP_CS	L2	GP_BOK	27.3835	11	29	3	889.4	9.8	3	Stress	9	Farm	33	13.7	1899-12-31 00:11:00	2	1	1	11	HK		S	5.86031	-0.232971	27.4069	27.3835	0.171985	3	5.77667	5.80033	0.0976423	3	-0.31661	-0.292952	0.0976423	3	PASS	PASS	PASS	PASS	PASS	PASS	PASS
661	Interact_cDNA1_upper_280411_XYYP_CS	L20	GP_BOK	40	NTC	NA	NA	NA	NA	NA	NA	NA	NA	NA	NA	NA	NA	NA	NA	NTC	NTC	NTC	NTC	0	NA	40	40	NA	1	0	0	NA	1	NA	NA	NA	1	FAIL	PASS	NA	NA	NA	NA	FAIL
662	Interact_cDNA1_upper_280411_XYYP_CS	L21	GP_BOK	27.9685	14	164	14	1007.46	NA	2	Control	21	Wild	13	10.6	1899-12-31 00:18:00	3	1	1	14	HK		S	6.25625	0.162966	27.7632	27.9685	0.403548	3	6.04502	6.00853	0.195551	3	-0.048261	-0.084754	0.195551	3	PASS	PASS	PASS	PASS	PASS	PASS	PASS
663	Interact_cDNA1_upper_280411_XYYP_CS	L22	GP_BOK	40	nRT1	NA	NA	NA	NA	NA	NA	NA	NA	NA	NA	NA	NA	NA	NA	1	HK		nRT	0	NA	40	40	NA	1	0	0	NA	1	NA	NA	NA	1	FAIL	PASS	NA	NA	NA	NA	FAIL
664	Interact_cDNA1_upper_280411_XYYP_CS	L23	GP_BOK	28.0229	14	164	14	1007.46	NA	2	Control	21	Wild	13	10.6	1899-12-31 00:18:00	3	1	1	14	HK		S	6.00853	-0.084754	27.7632	27.9685	0.403548	3	6.04502	6.00853	0.195551	3	-0.048261	-0.084754	0.195551	3	PASS	PASS	PASS	PASS	PASS	PASS	PASS
665	Interact_cDNA1_upper_280411_XYYP_CS	L24	GP_BOK	40	nRT14	NA	NA	NA	NA	NA	NA	NA	NA	NA	NA	NA	NA	NA	NA	14	HK		nRT	0	NA	40	40	NA	1	0	0	NA	1	NA	NA	NA	1	FAIL	PASS	NA	NA	NA	NA	FAIL
666	Interact_cDNA1_upper_280411_XYYP_CS	L3	GP_BOK	27.2459	9	95	8	1079.07	NA	3	Stress	20	Hybr	28	13.2	1899-12-31 00:23:00	3	1	1	9	HK		S	5.3819	-0.711383	27.0603	27.098	0.207066	3	5.41568	5.3819	0.105634	3	-0.677602	-0.711383	0.105634	3	PASS	PASS	PASS	PASS	PASS	PASS	PASS
667	Interact_cDNA1_upper_280411_XYYP_CS	L4	GP_BOK	27.2478	11	29	3	889.4	9.8	3	Stress	9	Farm	33	13.7	1899-12-31 00:11:00	2	1	1	11	HK		S	5.66938	-0.423908	27.4069	27.3835	0.171985	3	5.77667	5.80033	0.0976423	3	-0.31661	-0.292952	0.0976423	3	PASS	PASS	PASS	PASS	PASS	PASS	PASS
668	Interact_cDNA1_upper_280411_XYYP_CS	L5	GP_BOK	26.837	9	95	8	1079.07	NA	3	Stress	20	Hybr	28	13.2	1899-12-31 00:23:00	3	1	1	9	HK		S	5.33107	-0.762214	27.0603	27.098	0.207066	3	5.41568	5.3819	0.105634	3	-0.677602	-0.711383	0.105634	3	PASS	PASS	PASS	PASS	PASS	PASS	PASS
669	Interact_cDNA1_upper_280411_XYYP_CS	L6	GP_BOK	27.5894	11	29	3	889.4	9.8	3	Stress	9	Farm	33	13.7	1899-12-31 00:11:00	2	1	1	11	HK		S	5.80033	-0.292952	27.4069	27.3835	0.171985	3	5.77667	5.80033	0.0976423	3	-0.31661	-0.292952	0.0976423	3	PASS	PASS	PASS	PASS	PASS	PASS	PASS
670	Interact_cDNA1_upper_280411_XYYP_CS	L7	GP_BOK	28.1142	10	136	12	765.38	NA	2	Control	15	Farm	49	15.3	1899-12-31 00:23:00	1	1	1	10	HK		S	6.13924	0.045958	28.0687	28.1142	0.250928	3	6.13439	6.13924	0.226853	3	0.041107	0.045958	0.226853	3	PASS	PASS	PASS	PASS	PASS	PASS	PASS
671	Interact_cDNA1_upper_280411_XYYP_CS	L8	GP_BOK	27.7776	12	169	15	1814.1	NA	2	Control	4	Hybr	36	14.4	1899-12-31 00:05:00	2	1	1	12	HK		S	5.86831	-0.224975	27.9563	27.7776	0.336444	3	5.76781	5.79037	0.113469	3	-0.325471	-0.302913	0.113469	3	PASS	PASS	PASS	PASS	PASS	PASS	PASS
672	Interact_cDNA1_upper_280411_XYYP_CS	L9	GP_BOK	28.2938	10	136	12	765.38	NA	2	Control	15	Farm	49	15.3	1899-12-31 00:23:00	1	1	1	10	HK		S	6.35878	0.265496	28.0687	28.1142	0.250928	3	6.13439	6.13924	0.226853	3	0.041107	0.045958	0.226853	3	PASS	PASS	PASS	PASS	PASS	PASS	PASS
673	Interact_cDNA1_upper_280411_XYYP_CS	M1	IGF1_BOK	30.8543	1	120	10	1067.89	NA	1	Control	26	Wild	20	11.5	1899-12-31 00:26:00	1	1	1	1	HK		S	8.65044	0.179176	31.0266	30.9662	0.209097	3	8.86815	8.82728	0.240762	3	0.396886	0.356014	0.240762	3	PASS	PASS	PASS	PASS	PASS	PASS	PASS
674	Interact_cDNA1_upper_280411_XYYP_CS	M10	IGF1_BOK	31.4761	4	149	13	677.1	NA	3	Stress	30	Wild	12	10	1899-12-31 00:21:00	2	1	1	4	HK		S	9.35166	0.880396	31.8287	31.8708	0.333578	3	9.45484	9.41977	0.124476	3	0.983573	0.9485	0.124476	3	PASS	PASS	PASS	PASS	PASS	PASS	PASS
675	Interact_cDNA1_upper_280411_XYYP_CS	M11	IGF1_BOK	30.8624	2	122	11	2683.31	9.1	1	Control	15	Farm	58	16.3	1899-12-31 00:17:00	2	1	1	2	HK		S	8.41051	-0.060757	30.9994	30.8624	0.253813	3	8.63208	8.61759	0.22916	3	0.160815	0.146326	0.22916	3	PASS	PASS	PASS	PASS	PASS	PASS	PASS
676	Interact_cDNA1_upper_280411_XYYP_CS	M12	IGF1_BOK	32.1393	4	149	13	677.1	NA	3	Stress	30	Wild	12	10	1899-12-31 00:21:00	2	1	1	4	HK		S	9.41977	0.9485	31.8287	31.8708	0.333578	3	9.45484	9.41977	0.124476	3	0.983573	0.9485	0.124476	3	PASS	PASS	PASS	PASS	PASS	PASS	PASS
677	Interact_cDNA1_upper_280411_XYYP_CS	M13	IGF1_BOK	31.1127	5	106	9	664.84	NA	3	Stress	6	Hybr	14	10.7	1899-12-31 00:22:00	3	1	1	5	HK		S	9.17852	0.707256	30.9901	30.9695	0.113696	3	9.03726	8.97341	0.122526	3	0.565992	0.502145	0.122526	3	PASS	PASS	PASS	PASS	PASS	PASS	PASS
678	Interact_cDNA1_upper_280411_XYYP_CS	M14	IGF1_BOK	30.4955	7	47	4	1275.2	NA	3	Stress	2	Hybr	23	12.3	1899-12-31 00:08:00	1	1	1	7	HK		S	8.2031	-0.268167	30.5594	30.5621	0.0625596	3	8.27127	8.28967	0.061089	3	-0.199994	-0.181598	0.061089	3	PASS	PASS	PASS	PASS	PASS	PASS	PASS
679	Interact_cDNA1_upper_280411_XYYP_CS	M15	IGF1_BOK	30.9695	5	106	9	664.84	NA	3	Stress	6	Hybr	14	10.7	1899-12-31 00:22:00	3	1	1	5	HK		S	8.95984	0.488576	30.9901	30.9695	0.113696	3	9.03726	8.97341	0.122526	3	0.565992	0.502145	0.122526	3	PASS	PASS	PASS	PASS	PASS	PASS	PASS
680	Interact_cDNA1_upper_280411_XYYP_CS	M16	IGF1_BOK	30.5621	7	47	4	1275.2	NA	3	Stress	2	Hybr	23	12.3	1899-12-31 00:08:00	1	1	1	7	HK		S	8.32105	-0.150217	30.5594	30.5621	0.0625596	3	8.27127	8.28967	0.061089	3	-0.199994	-0.181598	0.061089	3	PASS	PASS	PASS	PASS	PASS	PASS	PASS
681	Interact_cDNA1_upper_280411_XYYP_CS	M17	IGF1_BOK	30.8882	5	106	9	664.84	NA	3	Stress	6	Hybr	14	10.7	1899-12-31 00:22:00	3	1	1	5	HK		S	8.97341	0.502145	30.9901	30.9695	0.113696	3	9.03726	8.97341	0.122526	3	0.565992	0.502145	0.122526	3	PASS	PASS	PASS	PASS	PASS	PASS	PASS
682	Interact_cDNA1_upper_280411_XYYP_CS	M18	IGF1_BOK	30.6205	7	47	4	1275.2	NA	3	Stress	2	Hybr	23	12.3	1899-12-31 00:08:00	1	1	1	7	HK		S	8.28967	-0.181598	30.5594	30.5621	0.0625596	3	8.27127	8.28967	0.061089	3	-0.199994	-0.181598	0.061089	3	PASS	PASS	PASS	PASS	PASS	PASS	PASS
683	Interact_cDNA1_upper_280411_XYYP_CS	M19	IGF1_BOK	31.3402	6	163	14	1268.16	NA	3	Stress	9	Farm	36	14.4	1899-12-31 00:20:00	1	1	1	6	HK		S	9.31253	0.841264	30.7926	31.2224	0.848456	3	8.51488	8.88379	1.03277	3	0.0436087	0.412518	1.03277	3	PASS	PASS	PASS	FAIL	PASS	PASS	FAIL
684	Interact_cDNA1_upper_280411_XYYP_CS	M2	IGF1_BOK	30.3638	3	43	4	1098.86	NA	4	Stress	17	Farm	31	13.4	1899-12-31 00:04:00	2	1	1	3	HK		S	8.34885	-0.122415	30.5716	30.5702	0.208421	3	8.38162	8.34885	0.1049	3	-0.089649	-0.122415	0.1049	3	PASS	PASS	PASS	PASS	PASS	PASS	PASS
685	Interact_cDNA1_upper_280411_XYYP_CS	M20	IGF1_BOK	31.2131	8	101	9	1323.52	10	1	Control	30	Wild	27	12.8	1899-12-31 00:27:00	1	1	1	8	HK		S	9.25894	0.787674	31.1554	31.1365	0.0509495	3	9.00757	9.04717	0.273337	3	0.536301	0.575907	0.273337	3	PASS	PASS	PASS	PASS	PASS	PASS	PASS
686	Interact_cDNA1_upper_280411_XYYP_CS	M21	IGF1_BOK	31.2224	6	163	14	1268.16	NA	3	Stress	9	Farm	36	14.4	1899-12-31 00:20:00	1	1	1	6	HK		S	8.88379	0.412518	30.7926	31.2224	0.848456	3	8.51488	8.88379	1.03277	3	0.0436087	0.412518	1.03277	3	PASS	PASS	PASS	FAIL	PASS	PASS	FAIL
687	Interact_cDNA1_upper_280411_XYYP_CS	M22	IGF1_BOK	31.1365	8	101	9	1323.52	10	1	Control	30	Wild	27	12.8	1899-12-31 00:27:00	1	1	1	8	HK		S	9.04717	0.575907	31.1554	31.1365	0.0509495	3	9.00757	9.04717	0.273337	3	0.536301	0.575907	0.273337	3	PASS	PASS	PASS	PASS	PASS	PASS	PASS
688	Interact_cDNA1_upper_280411_XYYP_CS	M23	IGF1_BOK	29.8153	6	163	14	1268.16	NA	3	Stress	9	Farm	36	14.4	1899-12-31 00:20:00	1	1	1	6	HK		S	7.34831	-1.12296	30.7926	31.2224	0.848456	3	8.51488	8.88379	1.03277	3	0.0436087	0.412518	1.03277	3	PASS	PASS	PASS	FAIL	PASS	PASS	FAIL
689	Interact_cDNA1_upper_280411_XYYP_CS	M24	IGF1_BOK	31.1166	8	101	9	1323.52	10	1	Control	30	Wild	27	12.8	1899-12-31 00:27:00	1	1	1	8	HK		S	8.71659	0.245322	31.1554	31.1365	0.0509495	3	9.00757	9.04717	0.273337	3	0.536301	0.575907	0.273337	3	PASS	PASS	PASS	PASS	PASS	PASS	PASS
690	Interact_cDNA1_upper_280411_XYYP_CS	M3	IGF1_BOK	31.2592	1	120	10	1067.89	NA	1	Control	26	Wild	20	11.5	1899-12-31 00:26:00	1	1	1	1	HK		S	9.12674	0.655468	31.0266	30.9662	0.209097	3	8.86815	8.82728	0.240762	3	0.396886	0.356014	0.240762	3	PASS	PASS	PASS	PASS	PASS	PASS	PASS
691	Interact_cDNA1_upper_280411_XYYP_CS	M4	IGF1_BOK	30.7807	3	43	4	1098.86	NA	4	Stress	17	Farm	31	13.4	1899-12-31 00:04:00	2	1	1	3	HK		S	8.29701	-0.174255	30.5716	30.5702	0.208421	3	8.38162	8.34885	0.1049	3	-0.089649	-0.122415	0.1049	3	PASS	PASS	PASS	PASS	PASS	PASS	PASS
692	Interact_cDNA1_upper_280411_XYYP_CS	M5	IGF1_BOK	30.9662	1	120	10	1067.89	NA	1	Control	26	Wild	20	11.5	1899-12-31 00:26:00	1	1	1	1	HK		S	8.82728	0.356014	31.0266	30.9662	0.209097	3	8.86815	8.82728	0.240762	3	0.396886	0.356014	0.240762	3	PASS	PASS	PASS	PASS	PASS	PASS	PASS
693	Interact_cDNA1_upper_280411_XYYP_CS	M6	IGF1_BOK	30.5702	3	43	4	1098.86	NA	4	Stress	17	Farm	31	13.4	1899-12-31 00:04:00	2	1	1	3	HK		S	8.49899	0.027723	30.5716	30.5702	0.208421	3	8.38162	8.34885	0.1049	3	-0.089649	-0.122415	0.1049	3	PASS	PASS	PASS	PASS	PASS	PASS	PASS
694	Interact_cDNA1_upper_280411_XYYP_CS	M7	IGF1_BOK	30.8436	2	122	11	2683.31	9.1	1	Control	15	Farm	58	16.3	1899-12-31 00:17:00	2	1	1	2	HK		S	8.61759	0.146326	30.9994	30.8624	0.253813	3	8.63208	8.61759	0.22916	3	0.160815	0.146326	0.22916	3	PASS	PASS	PASS	PASS	PASS	PASS	PASS
695	Interact_cDNA1_upper_280411_XYYP_CS	M8	IGF1_BOK	31.8708	4	149	13	677.1	NA	3	Stress	30	Wild	12	10	1899-12-31 00:21:00	2	1	1	4	HK		S	9.59309	1.12182	31.8287	31.8708	0.333578	3	9.45484	9.41977	0.124476	3	0.983573	0.9485	0.124476	3	PASS	PASS	PASS	PASS	PASS	PASS	PASS
696	Interact_cDNA1_upper_280411_XYYP_CS	M9	IGF1_BOK	31.2923	2	122	11	2683.31	9.1	1	Control	15	Farm	58	16.3	1899-12-31 00:17:00	2	1	1	2	HK		S	8.86814	0.396876	30.9994	30.8624	0.253813	3	8.63208	8.61759	0.22916	3	0.160815	0.146326	0.22916	3	PASS	PASS	PASS	PASS	PASS	PASS	PASS
697	Interact_cDNA1_upper_280411_XYYP_CS	N1	IGF1_BOK	30.2622	9	95	8	1079.07	NA	3	Stress	20	Hybr	28	13.2	1899-12-31 00:23:00	3	1	1	9	HK		S	8.69829	0.227018	30.1754	30.2622	0.310409	3	8.53081	8.56919	0.1896	3	0.059543	0.097921	0.1896	3	PASS	PASS	PASS	PASS	PASS	PASS	PASS
698	Interact_cDNA1_upper_280411_XYYP_CS	N10	IGF1_BOK	30.14	12	169	15	1814.1	NA	2	Control	4	Hybr	36	14.4	1899-12-31 00:05:00	2	1	1	12	HK		S	8.03793	-0.433338	30.5078	30.4196	0.418863	3	8.31931	8.40972	0.248818	3	-0.151955	-0.061544	0.248818	3	PASS	PASS	PASS	PASS	PASS	PASS	PASS
699	Interact_cDNA1_upper_280411_XYYP_CS	N11	IGF1_BOK	30.5527	10	136	12	765.38	NA	2	Control	15	Farm	49	15.3	1899-12-31 00:23:00	1	1	1	10	HK		S	8.65964	0.188375	30.5342	30.5527	0.164052	3	8.5999	8.65964	0.190407	3	0.128634	0.188375	0.190407	3	PASS	PASS	PASS	PASS	PASS	PASS	PASS
700	Interact_cDNA1_upper_280411_XYYP_CS	N12	IGF1_BOK	30.9637	12	169	15	1814.1	NA	2	Control	4	Hybr	36	14.4	1899-12-31 00:05:00	2	1	1	12	HK		S	8.40972	-0.061544	30.5078	30.4196	0.418863	3	8.31931	8.40972	0.248818	3	-0.151955	-0.061544	0.248818	3	PASS	PASS	PASS	PASS	PASS	PASS	PASS
701	Interact_cDNA1_upper_280411_XYYP_CS	N13	IGF1_BOK	29.9145	13	61	6	1070.46	NA	1	Control	28	Wild	32	13.9	1899-12-31 00:05:00	3	1	1	13	HK		S	8.44173	-0.029538	29.8391	29.9145	0.234541	3	8.29645	8.44173	0.251858	3	-0.174814	-0.029538	0.251858	3	PASS	PASS	PASS	PASS	PASS	PASS	PASS
702	Interact_cDNA1_upper_280411_XYYP_CS	N14	IGF1_BOK	30.6071	PK	NA	NA	NA	NA	NA	NA	NA	NA	NA	NA	NA	NA	NA	NA	PK	PK	PK	PK	8.53732	NA	30.6542	30.6071	0.178839	3	8.58308	8.53732	0.154826	3	NA	NA	NA	3	PASS	PASS	NA	NA	NA	NA	PASS
703	Interact_cDNA1_upper_280411_XYYP_CS	N15	IGF1_BOK	30.0267	13	61	6	1070.46	NA	1	Control	28	Wild	32	13.9	1899-12-31 00:05:00	3	1	1	13	HK		S	8.442	-0.029269	29.8391	29.9145	0.234541	3	8.29645	8.44173	0.251858	3	-0.174814	-0.029538	0.251858	3	PASS	PASS	PASS	PASS	PASS	PASS	PASS
704	Interact_cDNA1_upper_280411_XYYP_CS	N16	IGF1_BOK	30.8518	PK	NA	NA	NA	NA	NA	NA	NA	NA	NA	NA	NA	NA	NA	NA	PK	PK	PK	PK	8.75562	NA	30.6542	30.6071	0.178839	3	8.58308	8.53732	0.154826	3	NA	NA	NA	3	PASS	PASS	NA	NA	NA	NA	PASS
705	Interact_cDNA1_upper_280411_XYYP_CS	N17	IGF1_BOK	29.5762	13	61	6	1070.46	NA	1	Control	28	Wild	32	13.9	1899-12-31 00:05:00	3	1	1	13	HK		S	8.00563	-0.465634	29.8391	29.9145	0.234541	3	8.29645	8.44173	0.251858	3	-0.174814	-0.029538	0.251858	3	PASS	PASS	PASS	PASS	PASS	PASS	PASS
706	Interact_cDNA1_upper_280411_XYYP_CS	N18	IGF1_BOK	30.5036	PK	NA	NA	NA	NA	NA	NA	NA	NA	NA	NA	NA	NA	NA	NA	PK	PK	PK	PK	8.45628	NA	30.6542	30.6071	0.178839	3	8.58308	8.53732	0.154826	3	NA	NA	NA	3	PASS	PASS	NA	NA	NA	NA	PASS
707	Interact_cDNA1_upper_280411_XYYP_CS	N19	IGF1_BOK	30.6161	14	164	14	1007.46	NA	2	Control	21	Wild	13	10.6	1899-12-31 00:18:00	3	1	1	14	HK		S	9.18809	0.716821	30.824	30.719	0.275765	3	9.10576	9.12242	0.0918079	3	0.634489	0.651157	0.0918079	3	PASS	PASS	PASS	PASS	PASS	PASS	PASS
708	Interact_cDNA1_upper_280411_XYYP_CS	N2	IGF1_BOK	30.2009	11	29	3	889.4	9.8	3	Stress	9	Farm	33	13.7	1899-12-31 00:11:00	2	1	1	11	HK		S	8.6777	0.206432	30.1845	30.2009	0.0852461	3	8.55432	8.51388	0.108941	3	0.083053	0.042611	0.108941	3	PASS	PASS	PASS	PASS	PASS	PASS	PASS
709	Interact_cDNA1_upper_280411_XYYP_CS	N20	IGF1_BOK	40	NTC	NA	NA	NA	NA	NA	NA	NA	NA	NA	NA	NA	NA	NA	NA	NTC	NTC	NTC	NTC	0	NA	40	40	NA	1	0	0	NA	1	NA	NA	NA	1	FAIL	PASS	NA	NA	NA	NA	FAIL
710	Interact_cDNA1_upper_280411_XYYP_CS	N21	IGF1_BOK	30.719	14	164	14	1007.46	NA	2	Control	21	Wild	13	10.6	1899-12-31 00:18:00	3	1	1	14	HK		S	9.00676	0.535489	30.824	30.719	0.275765	3	9.10576	9.12242	0.0918079	3	0.634489	0.651157	0.0918079	3	PASS	PASS	PASS	PASS	PASS	PASS	PASS
711	Interact_cDNA1_upper_280411_XYYP_CS	N22	IGF1_BOK	40	nRT1	NA	NA	NA	NA	NA	NA	NA	NA	NA	NA	NA	NA	NA	NA	1	HK		nRT	0	NA	40	40	NA	1	0	0	NA	1	NA	NA	NA	1	FAIL	PASS	NA	NA	NA	NA	FAIL
712	Interact_cDNA1_upper_280411_XYYP_CS	N23	IGF1_BOK	31.1368	14	164	14	1007.46	NA	2	Control	21	Wild	13	10.6	1899-12-31 00:18:00	3	1	1	14	HK		S	9.12242	0.651157	30.824	30.719	0.275765	3	9.10576	9.12242	0.0918079	3	0.634489	0.651157	0.0918079	3	PASS	PASS	PASS	PASS	PASS	PASS	PASS
713	Interact_cDNA1_upper_280411_XYYP_CS	N24	IGF1_BOK	40	nRT14	NA	NA	NA	NA	NA	NA	NA	NA	NA	NA	NA	NA	NA	NA	14	HK		nRT	0	NA	40	40	NA	1	0	0	NA	1	NA	NA	NA	1	FAIL	PASS	NA	NA	NA	NA	FAIL
714	Interact_cDNA1_upper_280411_XYYP_CS	N3	IGF1_BOK	30.4332	9	95	8	1079.07	NA	3	Stress	20	Hybr	28	13.2	1899-12-31 00:23:00	3	1	1	9	HK		S	8.56919	0.097921	30.1754	30.2622	0.310409	3	8.53081	8.56919	0.1896	3	0.059543	0.097921	0.1896	3	PASS	PASS	PASS	PASS	PASS	PASS	PASS
715	Interact_cDNA1_upper_280411_XYYP_CS	N4	IGF1_BOK	30.0923	11	29	3	889.4	9.8	3	Stress	9	Farm	33	13.7	1899-12-31 00:11:00	2	1	1	11	HK		S	8.51388	0.042611	30.1845	30.2009	0.0852461	3	8.55432	8.51388	0.108941	3	0.083053	0.042611	0.108941	3	PASS	PASS	PASS	PASS	PASS	PASS	PASS
716	Interact_cDNA1_upper_280411_XYYP_CS	N5	IGF1_BOK	29.8309	9	95	8	1079.07	NA	3	Stress	20	Hybr	28	13.2	1899-12-31 00:23:00	3	1	1	9	HK		S	8.32496	-0.14631	30.1754	30.2622	0.310409	3	8.53081	8.56919	0.1896	3	0.059543	0.097921	0.1896	3	PASS	PASS	PASS	PASS	PASS	PASS	PASS
717	Interact_cDNA1_upper_280411_XYYP_CS	N6	IGF1_BOK	30.2604	11	29	3	889.4	9.8	3	Stress	9	Farm	33	13.7	1899-12-31 00:11:00	2	1	1	11	HK		S	8.47138	0.000116	30.1845	30.2009	0.0852461	3	8.55432	8.51388	0.108941	3	0.083053	0.042611	0.108941	3	PASS	PASS	PASS	PASS	PASS	PASS	PASS
718	Interact_cDNA1_upper_280411_XYYP_CS	N7	IGF1_BOK	30.3617	10	136	12	765.38	NA	2	Control	15	Farm	49	15.3	1899-12-31 00:23:00	1	1	1	10	HK		S	8.38679	-0.084479	30.5342	30.5527	0.164052	3	8.5999	8.65964	0.190407	3	0.128634	0.188375	0.190407	3	PASS	PASS	PASS	PASS	PASS	PASS	PASS
719	Interact_cDNA1_upper_280411_XYYP_CS	N8	IGF1_BOK	30.4196	12	169	15	1814.1	NA	2	Control	4	Hybr	36	14.4	1899-12-31 00:05:00	2	1	1	12	HK		S	8.51028	0.039017	30.5078	30.4196	0.418863	3	8.31931	8.40972	0.248818	3	-0.151955	-0.061544	0.248818	3	PASS	PASS	PASS	PASS	PASS	PASS	PASS
720	Interact_cDNA1_upper_280411_XYYP_CS	N9	IGF1_BOK	30.6883	10	136	12	765.38	NA	2	Control	15	Farm	49	15.3	1899-12-31 00:23:00	1	1	1	10	HK		S	8.75328	0.282007	30.5342	30.5527	0.164052	3	8.5999	8.65964	0.190407	3	0.128634	0.188375	0.190407	3	PASS	PASS	PASS	PASS	PASS	PASS	PASS
721	Interact_cDNA1_upper_280411_XYYP_CS	O1	IGF1-R_BOK	28.441	1	120	10	1067.89	NA	1	Control	26	Wild	20	11.5	1899-12-31 00:26:00	1	1	1	1	HK		S	6.23712	-0.066305	28.3917	28.4214	0.0690334	3	6.2333	6.23712	0.0576059	3	-0.0701217	-0.066305	0.0576059	3	PASS	PASS	PASS	PASS	PASS	PASS	PASS
722	Interact_cDNA1_upper_280411_XYYP_CS	O10	IGF1-R_BOK	28.5008	4	149	13	677.1	NA	3	Stress	30	Wild	12	10	1899-12-31 00:21:00	2	1	1	4	HK		S	6.37627	0.072851	28.4402	28.5008	0.239546	3	6.06633	5.92417	0.268722	3	-0.237089	-0.379251	0.268722	3	PASS	PASS	PASS	PASS	PASS	PASS	PASS
723	Interact_cDNA1_upper_280411_XYYP_CS	O11	IGF1-R_BOK	28.6889	2	122	11	2683.31	9.1	1	Control	15	Farm	58	16.3	1899-12-31 00:17:00	2	1	1	2	HK		S	6.23705	-0.066376	28.5427	28.6889	0.310394	3	6.17536	6.23705	0.191914	3	-0.128064	-0.066376	0.191914	3	PASS	PASS	PASS	PASS	PASS	PASS	PASS
724	Interact_cDNA1_upper_280411_XYYP_CS	O12	IGF1-R_BOK	28.6437	4	149	13	677.1	NA	3	Stress	30	Wild	12	10	1899-12-31 00:21:00	2	1	1	4	HK		S	5.92417	-0.379251	28.4402	28.5008	0.239546	3	6.06633	5.92417	0.268722	3	-0.237089	-0.379251	0.268722	3	PASS	PASS	PASS	PASS	PASS	PASS	PASS
725	Interact_cDNA1_upper_280411_XYYP_CS	O13	IGF1-R_BOK	27.6502	5	106	9	664.84	NA	3	Stress	6	Hybr	14	10.7	1899-12-31 00:22:00	3	1	1	5	HK		S	5.71595	-0.587473	27.8048	27.6896	0.234588	3	5.85198	5.77486	0.186926	3	-0.451444	-0.528561	0.186926	3	PASS	PASS	PASS	PASS	PASS	PASS	PASS
726	Interact_cDNA1_upper_280411_XYYP_CS	O14	IGF1-R_BOK	28.2571	7	47	4	1275.2	NA	3	Stress	2	Hybr	23	12.3	1899-12-31 00:08:00	1	1	1	7	HK		S	5.96475	-0.338673	28.3612	28.2571	0.184721	3	6.07313	6.011	0.149462	3	-0.230296	-0.292424	0.149462	3	PASS	PASS	PASS	PASS	PASS	PASS	PASS
727	Interact_cDNA1_upper_280411_XYYP_CS	O15	IGF1-R_BOK	28.0748	5	106	9	664.84	NA	3	Stress	6	Hybr	14	10.7	1899-12-31 00:22:00	3	1	1	5	HK		S	6.06513	-0.238297	27.8048	27.6896	0.234588	3	5.85198	5.77486	0.186926	3	-0.451444	-0.528561	0.186926	3	PASS	PASS	PASS	PASS	PASS	PASS	PASS
728	Interact_cDNA1_upper_280411_XYYP_CS	O16	IGF1-R_BOK	28.252	7	47	4	1275.2	NA	3	Stress	2	Hybr	23	12.3	1899-12-31 00:08:00	1	1	1	7	HK		S	6.011	-0.292424	28.3612	28.2571	0.184721	3	6.07313	6.011	0.149462	3	-0.230296	-0.292424	0.149462	3	PASS	PASS	PASS	PASS	PASS	PASS	PASS
729	Interact_cDNA1_upper_280411_XYYP_CS	O17	IGF1-R_BOK	27.6896	5	106	9	664.84	NA	3	Stress	6	Hybr	14	10.7	1899-12-31 00:22:00	3	1	1	5	HK		S	5.77486	-0.528561	27.8048	27.6896	0.234588	3	5.85198	5.77486	0.186926	3	-0.451444	-0.528561	0.186926	3	PASS	PASS	PASS	PASS	PASS	PASS	PASS
730	Interact_cDNA1_upper_280411_XYYP_CS	O18	IGF1-R_BOK	28.5745	7	47	4	1275.2	NA	3	Stress	2	Hybr	23	12.3	1899-12-31 00:08:00	1	1	1	7	HK		S	6.24363	-0.05979	28.3612	28.2571	0.184721	3	6.07313	6.011	0.149462	3	-0.230296	-0.292424	0.149462	3	PASS	PASS	PASS	PASS	PASS	PASS	PASS
731	Interact_cDNA1_upper_280411_XYYP_CS	O19	IGF1-R_BOK	28.1679	6	163	14	1268.16	NA	3	Stress	9	Farm	36	14.4	1899-12-31 00:20:00	1	1	1	6	HK		S	6.1402	-0.163223	28.4652	28.5258	0.272066	3	6.1874	6.1402	0.157588	3	-0.116021	-0.163223	0.157588	3	PASS	PASS	PASS	PASS	PASS	PASS	PASS
732	Interact_cDNA1_upper_280411_XYYP_CS	O2	IGF1-R_BOK	28.2508	3	43	4	1098.86	NA	4	Stress	17	Farm	31	13.4	1899-12-31 00:04:00	2	1	1	3	HK		S	6.23581	-0.067609	28.3908	28.39	0.140448	3	6.20085	6.23581	0.138686	3	-0.102571	-0.067609	0.138686	3	PASS	PASS	PASS	PASS	PASS	PASS	PASS
733	Interact_cDNA1_upper_280411_XYYP_CS	O20	IGF1-R_BOK	27.7606	8	101	9	1323.52	10	1	Control	30	Wild	27	12.8	1899-12-31 00:27:00	1	1	1	8	HK		S	5.80652	-0.496901	28.0771	28.0703	0.319927	3	5.92932	5.98103	0.106785	3	-0.374104	-0.322395	0.106785	3	PASS	PASS	PASS	PASS	PASS	PASS	PASS
734	Interact_cDNA1_upper_280411_XYYP_CS	O21	IGF1-R_BOK	28.7018	6	163	14	1268.16	NA	3	Stress	9	Farm	36	14.4	1899-12-31 00:20:00	1	1	1	6	HK		S	6.3632	0.059773	28.4652	28.5258	0.272066	3	6.1874	6.1402	0.157588	3	-0.116021	-0.163223	0.157588	3	PASS	PASS	PASS	PASS	PASS	PASS	PASS
735	Interact_cDNA1_upper_280411_XYYP_CS	O22	IGF1-R_BOK	28.0703	8	101	9	1323.52	10	1	Control	30	Wild	27	12.8	1899-12-31 00:27:00	1	1	1	8	HK		S	5.98103	-0.322395	28.0771	28.0703	0.319927	3	5.92932	5.98103	0.106785	3	-0.374104	-0.322395	0.106785	3	PASS	PASS	PASS	PASS	PASS	PASS	PASS
736	Interact_cDNA1_upper_280411_XYYP_CS	O23	IGF1-R_BOK	28.5258	6	163	14	1268.16	NA	3	Stress	9	Farm	36	14.4	1899-12-31 00:20:00	1	1	1	6	HK		S	6.05881	-0.244614	28.4652	28.5258	0.272066	3	6.1874	6.1402	0.157588	3	-0.116021	-0.163223	0.157588	3	PASS	PASS	PASS	PASS	PASS	PASS	PASS
737	Interact_cDNA1_upper_280411_XYYP_CS	O24	IGF1-R_BOK	28.4004	8	101	9	1323.52	10	1	Control	30	Wild	27	12.8	1899-12-31 00:27:00	1	1	1	8	HK		S	6.00041	-0.303017	28.0771	28.0703	0.319927	3	5.92932	5.98103	0.106785	3	-0.374104	-0.322395	0.106785	3	PASS	PASS	PASS	PASS	PASS	PASS	PASS
738	Interact_cDNA1_upper_280411_XYYP_CS	O3	IGF1-R_BOK	28.4214	1	120	10	1067.89	NA	1	Control	26	Wild	20	11.5	1899-12-31 00:26:00	1	1	1	1	HK		S	6.2889	-0.014519	28.3917	28.4214	0.0690334	3	6.2333	6.23712	0.0576059	3	-0.0701217	-0.066305	0.0576059	3	PASS	PASS	PASS	PASS	PASS	PASS	PASS
739	Interact_cDNA1_upper_280411_XYYP_CS	O4	IGF1-R_BOK	28.5317	3	43	4	1098.86	NA	4	Stress	17	Farm	31	13.4	1899-12-31 00:04:00	2	1	1	3	HK		S	6.04803	-0.255392	28.3908	28.39	0.140448	3	6.20085	6.23581	0.138686	3	-0.102571	-0.067609	0.138686	3	PASS	PASS	PASS	PASS	PASS	PASS	PASS
740	Interact_cDNA1_upper_280411_XYYP_CS	O5	IGF1-R_BOK	28.3128	1	120	10	1067.89	NA	1	Control	26	Wild	20	11.5	1899-12-31 00:26:00	1	1	1	1	HK		S	6.17388	-0.129541	28.3917	28.4214	0.0690334	3	6.2333	6.23712	0.0576059	3	-0.0701217	-0.066305	0.0576059	3	PASS	PASS	PASS	PASS	PASS	PASS	PASS
741	Interact_cDNA1_upper_280411_XYYP_CS	O6	IGF1-R_BOK	28.39	3	43	4	1098.86	NA	4	Stress	17	Farm	31	13.4	1899-12-31 00:04:00	2	1	1	3	HK		S	6.31871	0.015288	28.3908	28.39	0.140448	3	6.20085	6.23581	0.138686	3	-0.102571	-0.067609	0.138686	3	PASS	PASS	PASS	PASS	PASS	PASS	PASS
742	Interact_cDNA1_upper_280411_XYYP_CS	O7	IGF1-R_BOK	28.1862	2	122	11	2683.31	9.1	1	Control	15	Farm	58	16.3	1899-12-31 00:17:00	2	1	1	2	HK		S	5.96019	-0.343237	28.5427	28.6889	0.310394	3	6.17536	6.23705	0.191914	3	-0.128064	-0.066376	0.191914	3	PASS	PASS	PASS	PASS	PASS	PASS	PASS
743	Interact_cDNA1_upper_280411_XYYP_CS	O8	IGF1-R_BOK	28.1762	4	149	13	677.1	NA	3	Stress	30	Wild	12	10	1899-12-31 00:21:00	2	1	1	4	HK		S	5.89855	-0.404868	28.4402	28.5008	0.239546	3	6.06633	5.92417	0.268722	3	-0.237089	-0.379251	0.268722	3	PASS	PASS	PASS	PASS	PASS	PASS	PASS
744	Interact_cDNA1_upper_280411_XYYP_CS	O9	IGF1-R_BOK	28.753	2	122	11	2683.31	9.1	1	Control	15	Farm	58	16.3	1899-12-31 00:17:00	2	1	1	2	HK		S	6.32884	0.02542	28.5427	28.6889	0.310394	3	6.17536	6.23705	0.191914	3	-0.128064	-0.066376	0.191914	3	PASS	PASS	PASS	PASS	PASS	PASS	PASS
745	Interact_cDNA1_upper_280411_XYYP_CS	P1	IGF1-R_BOK	27.3199	9	95	8	1079.07	NA	3	Stress	20	Hybr	28	13.2	1899-12-31 00:23:00	3	1	1	9	HK		S	5.75605	-0.547373	27.3548	27.3199	0.178251	3	5.7102	5.69066	0.0398545	3	-0.593226	-0.61276	0.0398545	3	PASS	PASS	PASS	PASS	PASS	PASS	PASS
746	Interact_cDNA1_upper_280411_XYYP_CS	P10	IGF1-R_BOK	28.3436	12	169	15	1814.1	NA	2	Control	4	Hybr	36	14.4	1899-12-31 00:05:00	2	1	1	12	HK		S	6.24146	-0.061964	28.5987	28.3436	0.498796	3	6.4102	6.36971	0.192205	3	0.106773	0.066288	0.192205	3	PASS	PASS	PASS	PASS	PASS	PASS	PASS
747	Interact_cDNA1_upper_280411_XYYP_CS	P11	IGF1-R_BOK	28.3696	10	136	12	765.38	NA	2	Control	15	Farm	49	15.3	1899-12-31 00:23:00	1	1	1	10	HK		S	6.47657	0.173143	28.3145	28.3164	0.0559508	3	6.38022	6.3414	0.0839584	3	0.076799	0.037975	0.0839584	3	PASS	PASS	PASS	PASS	PASS	PASS	PASS
748	Interact_cDNA1_upper_280411_XYYP_CS	P12	IGF1-R_BOK	29.1734	12	169	15	1814.1	NA	2	Control	4	Hybr	36	14.4	1899-12-31 00:05:00	2	1	1	12	HK		S	6.61942	0.315996	28.5987	28.3436	0.498796	3	6.4102	6.36971	0.192205	3	0.106773	0.066288	0.192205	3	PASS	PASS	PASS	PASS	PASS	PASS	PASS
749	Interact_cDNA1_upper_280411_XYYP_CS	P13	IGF1-R_BOK	27.5601	13	61	6	1070.46	NA	1	Control	28	Wild	32	13.9	1899-12-31 00:05:00	3	1	1	13	HK		S	6.08733	-0.216092	27.5533	27.5601	0.0414036	3	6.01061	6.00614	0.0745881	3	-0.292815	-0.297287	0.0745881	3	PASS	PASS	PASS	PASS	PASS	PASS	PASS
750	Interact_cDNA1_upper_280411_XYYP_CS	P14	IGF1-R_BOK	27.9711	PK	NA	NA	NA	NA	NA	NA	NA	NA	NA	NA	NA	NA	NA	NA	PK	PK	PK	PK	5.90133	NA	28.313	28.4669	0.296562	3	6.24189	6.37065	0.297847	3	NA	NA	NA	3	PASS	PASS	NA	NA	NA	NA	PASS
751	Interact_cDNA1_upper_280411_XYYP_CS	P15	IGF1-R_BOK	27.5908	13	61	6	1070.46	NA	1	Control	28	Wild	32	13.9	1899-12-31 00:05:00	3	1	1	13	HK		S	6.00614	-0.297287	27.5533	27.5601	0.0414036	3	6.01061	6.00614	0.0745881	3	-0.292815	-0.297287	0.0745881	3	PASS	PASS	PASS	PASS	PASS	PASS	PASS
752	Interact_cDNA1_upper_280411_XYYP_CS	P16	IGF1-R_BOK	28.4669	PK	NA	NA	NA	NA	NA	NA	NA	NA	NA	NA	NA	NA	NA	NA	PK	PK	PK	PK	6.37065	NA	28.313	28.4669	0.296562	3	6.24189	6.37065	0.297847	3	NA	NA	NA	3	PASS	PASS	NA	NA	NA	NA	PASS
753	Interact_cDNA1_upper_280411_XYYP_CS	P17	IGF1-R_BOK	27.5089	13	61	6	1070.46	NA	1	Control	28	Wild	32	13.9	1899-12-31 00:05:00	3	1	1	13	HK		S	5.93836	-0.365067	27.5533	27.5601	0.0414036	3	6.01061	6.00614	0.0745881	3	-0.292815	-0.297287	0.0745881	3	PASS	PASS	PASS	PASS	PASS	PASS	PASS
754	Interact_cDNA1_upper_280411_XYYP_CS	P18	IGF1-R_BOK	28.501	PK	NA	NA	NA	NA	NA	NA	NA	NA	NA	NA	NA	NA	NA	NA	PK	PK	PK	PK	6.4537	NA	28.313	28.4669	0.296562	3	6.24189	6.37065	0.297847	3	NA	NA	NA	3	PASS	PASS	NA	NA	NA	NA	PASS
755	Interact_cDNA1_upper_280411_XYYP_CS	P19	IGF1-R_BOK	27.8208	14	164	14	1007.46	NA	2	Control	21	Wild	13	10.6	1899-12-31 00:18:00	3	1	1	14	HK		S	6.3928	0.089375	28.3008	28.3465	0.458838	3	6.5826	6.63431	0.169956	3	0.27918	0.33089	0.169956	3	PASS	PASS	PASS	PASS	PASS	PASS	PASS
756	Interact_cDNA1_upper_280411_XYYP_CS	P2	IGF1-R_BOK	27.6346	11	29	3	889.4	9.8	3	Stress	9	Farm	33	13.7	1899-12-31 00:11:00	2	1	1	11	HK		S	6.11137	-0.192053	27.7172	27.6346	0.366686	3	6.08703	6.11137	0.255188	3	-0.216398	-0.192053	0.255188	3	PASS	PASS	PASS	PASS	PASS	PASS	PASS
757	Interact_cDNA1_upper_280411_XYYP_CS	P20	IGF1-R_BOK	40	NTC	NA	NA	NA	NA	NA	NA	NA	NA	NA	NA	NA	NA	NA	NA	NTC	NTC	NTC	NTC	0	NA	40	40	NA	1	0	0	NA	1	NA	NA	NA	1	FAIL	PASS	NA	NA	NA	NA	FAIL
758	Interact_cDNA1_upper_280411_XYYP_CS	P21	IGF1-R_BOK	28.3465	14	164	14	1007.46	NA	2	Control	21	Wild	13	10.6	1899-12-31 00:18:00	3	1	1	14	HK		S	6.63431	0.33089	28.3008	28.3465	0.458838	3	6.5826	6.63431	0.169956	3	0.27918	0.33089	0.169956	3	PASS	PASS	PASS	PASS	PASS	PASS	PASS
759	Interact_cDNA1_upper_280411_XYYP_CS	P22	IGF1-R_BOK	40	nRT1	NA	NA	NA	NA	NA	NA	NA	NA	NA	NA	NA	NA	NA	NA	1	HK		nRT	0	NA	40	40	NA	1	0	0	NA	1	NA	NA	NA	1	FAIL	PASS	NA	NA	NA	NA	FAIL
760	Interact_cDNA1_upper_280411_XYYP_CS	P23	IGF1-R_BOK	28.7351	14	164	14	1007.46	NA	2	Control	21	Wild	13	10.6	1899-12-31 00:18:00	3	1	1	14	HK		S	6.7207	0.417275	28.3008	28.3465	0.458838	3	6.5826	6.63431	0.169956	3	0.27918	0.33089	0.169956	3	PASS	PASS	PASS	PASS	PASS	PASS	PASS
761	Interact_cDNA1_upper_280411_XYYP_CS	P24	IGF1-R_BOK	40	nRT14	NA	NA	NA	NA	NA	NA	NA	NA	NA	NA	NA	NA	NA	NA	14	HK		nRT	0	NA	40	40	NA	1	0	0	NA	1	NA	NA	NA	1	FAIL	PASS	NA	NA	NA	NA	FAIL
762	Interact_cDNA1_upper_280411_XYYP_CS	P3	IGF1-R_BOK	27.5479	9	95	8	1079.07	NA	3	Stress	20	Hybr	28	13.2	1899-12-31 00:23:00	3	1	1	9	HK		S	5.68388	-0.619545	27.3548	27.3199	0.178251	3	5.7102	5.69066	0.0398545	3	-0.593226	-0.61276	0.0398545	3	PASS	PASS	PASS	PASS	PASS	PASS	PASS
763	Interact_cDNA1_upper_280411_XYYP_CS	P4	IGF1-R_BOK	27.399	11	29	3	889.4	9.8	3	Stress	9	Farm	33	13.7	1899-12-31 00:11:00	2	1	1	11	HK		S	5.82054	-0.482886	27.7172	27.6346	0.366686	3	6.08703	6.11137	0.255188	3	-0.216398	-0.192053	0.255188	3	PASS	PASS	PASS	PASS	PASS	PASS	PASS
764	Interact_cDNA1_upper_280411_XYYP_CS	P5	IGF1-R_BOK	27.1966	9	95	8	1079.07	NA	3	Stress	20	Hybr	28	13.2	1899-12-31 00:23:00	3	1	1	9	HK		S	5.69066	-0.61276	27.3548	27.3199	0.178251	3	5.7102	5.69066	0.0398545	3	-0.593226	-0.61276	0.0398545	3	PASS	PASS	PASS	PASS	PASS	PASS	PASS
765	Interact_cDNA1_upper_280411_XYYP_CS	P6	IGF1-R_BOK	28.1182	11	29	3	889.4	9.8	3	Stress	9	Farm	33	13.7	1899-12-31 00:11:00	2	1	1	11	HK		S	6.32917	0.025746	27.7172	27.6346	0.366686	3	6.08703	6.11137	0.255188	3	-0.216398	-0.192053	0.255188	3	PASS	PASS	PASS	PASS	PASS	PASS	PASS
766	Interact_cDNA1_upper_280411_XYYP_CS	P7	IGF1-R_BOK	28.3164	10	136	12	765.38	NA	2	Control	15	Farm	49	15.3	1899-12-31 00:23:00	1	1	1	10	HK		S	6.3414	0.037975	28.3145	28.3164	0.0559508	3	6.38022	6.3414	0.0839584	3	0.076799	0.037975	0.0839584	3	PASS	PASS	PASS	PASS	PASS	PASS	PASS
767	Interact_cDNA1_upper_280411_XYYP_CS	P8	IGF1-R_BOK	28.279	12	169	15	1814.1	NA	2	Control	4	Hybr	36	14.4	1899-12-31 00:05:00	2	1	1	12	HK		S	6.36971	0.066288	28.5987	28.3436	0.498796	3	6.4102	6.36971	0.192205	3	0.106773	0.066288	0.192205	3	PASS	PASS	PASS	PASS	PASS	PASS	PASS
768	Interact_cDNA1_upper_280411_XYYP_CS	P9	IGF1-R_BOK	28.2577	10	136	12	765.38	NA	2	Control	15	Farm	49	15.3	1899-12-31 00:23:00	1	1	1	10	HK		S	6.3227	0.019279	28.3145	28.3164	0.0559508	3	6.38022	6.3414	0.0839584	3	0.076799	0.037975	0.0839584	3	PASS	PASS	PASS	PASS	PASS	PASS	PASS
769	Interact_cDNA2_lower_280411_XYYM_CS	A1	EF1a_VIC	40	43	159	14	1015.3	NA	1	Control	19	Farm	49	15.6	1899-12-31 00:21:00	2	1	2	43	HK		S	0	0	40	40	0	3	0	0	0	3	0	0	0	3	FAIL	FAIL	FAIL	PASS	PASS	PASS	FAIL
770	Interact_cDNA2_lower_280411_XYYM_CS	A10	EF1a_VIC	21.6668	46	172	15	495.45	9.1	2	Control	25	Wild	7	8.3	1899-12-31 00:07:00	1	1	2	46	HK		S	0	0	21.6753	21.6668	0.108432	3	0	0	0	3	0	0	0	3	PASS	PASS	PASS	PASS	PASS	PASS	PASS
771	Interact_cDNA2_lower_280411_XYYM_CS	A11	EF1a_VIC	21.7196	44	92	8	261.83	9.5	2	Control	29	Wild	11	9.5	1899-12-31 00:15:00	1	1	2	44	HK		S	0	0	21.5897	21.6286	0.153125	3	0	0	0	3	0	0	0	3	PASS	PASS	PASS	PASS	PASS	PASS	PASS
772	Interact_cDNA2_lower_280411_XYYM_CS	A12	EF1a_VIC	21.7877	46	172	15	495.45	9.1	2	Control	25	Wild	7	8.3	1899-12-31 00:07:00	1	1	2	46	HK		S	0	0	21.6753	21.6668	0.108432	3	0	0	0	3	0	0	0	3	PASS	PASS	PASS	PASS	PASS	PASS	PASS
773	Interact_cDNA2_lower_280411_XYYM_CS	A13	EF1a_VIC	21.6341	47	114	10	255.73	9.7	4	Stress	8	Hybr	13	10.4	1899-12-31 00:22:00	1	1	2	47	HK		S	0	0	21.6657	21.6341	0.175369	3	0	0	0	3	0	0	0	3	PASS	PASS	PASS	PASS	PASS	PASS	PASS
774	Interact_cDNA2_lower_280411_XYYM_CS	A14	EF1a_VIC	21.7272	49	160	14	1007.66	9.6	4	Stress	9	Farm	34	14	1899-12-31 00:09:00	3	1	2	49	HK		S	0	0	21.6996	21.7272	0.4777	3	0	0	0	3	0	0	0	3	PASS	PASS	PASS	PASS	PASS	PASS	PASS
775	Interact_cDNA2_lower_280411_XYYM_CS	A15	EF1a_VIC	21.8548	47	114	10	255.73	9.7	4	Stress	8	Hybr	13	10.4	1899-12-31 00:22:00	1	1	2	47	HK		S	0	0	21.6657	21.6341	0.175369	3	0	0	0	3	0	0	0	3	PASS	PASS	PASS	PASS	PASS	PASS	PASS
776	Interact_cDNA2_lower_280411_XYYM_CS	A16	EF1a_VIC	21.2087	49	160	14	1007.66	9.6	4	Stress	9	Farm	34	14	1899-12-31 00:09:00	3	1	2	49	HK		S	0	0	21.6996	21.7272	0.4777	3	0	0	0	3	0	0	0	3	PASS	PASS	PASS	PASS	PASS	PASS	PASS
777	Interact_cDNA2_lower_280411_XYYM_CS	A17	EF1a_VIC	21.5084	47	114	10	255.73	9.7	4	Stress	8	Hybr	13	10.4	1899-12-31 00:22:00	1	1	2	47	HK		S	0	0	21.6657	21.6341	0.175369	3	0	0	0	3	0	0	0	3	PASS	PASS	PASS	PASS	PASS	PASS	PASS
778	Interact_cDNA2_lower_280411_XYYM_CS	A18	EF1a_VIC	22.1629	49	160	14	1007.66	9.6	4	Stress	9	Farm	34	14	1899-12-31 00:09:00	3	1	2	49	HK		S	0	0	21.6996	21.7272	0.4777	3	0	0	0	3	0	0	0	3	PASS	PASS	PASS	PASS	PASS	PASS	PASS
779	Interact_cDNA2_lower_280411_XYYM_CS	A19	EF1a_VIC	21.7297	48	9	1	478.21	9	1	Control	14	Hybr	19	11.7	1899-12-31 00:10:00	1	1	2	48	HK		S	0	0	21.9441	21.9794	0.199088	3	0	0	0	3	0	0	0	3	PASS	PASS	PASS	PASS	PASS	PASS	PASS
780	Interact_cDNA2_lower_280411_XYYM_CS	A2	EF1a_VIC	21.4609	45	31	3	803.86	NA	3	Stress	2	Hybr	26	13	1899-12-31 00:08:00	2	1	2	45	HK		S	0	0	21.6198	21.6208	0.158471	3	0	0	0	3	0	0	0	3	PASS	PASS	PASS	PASS	PASS	PASS	PASS
781	Interact_cDNA2_lower_280411_XYYM_CS	A20	EF1a_VIC	21.882	50	152	13	832.89	NA	2	Control	14	Hybr	34	14.9	1899-12-31 00:18:00	2	1	2	50	HK		S	0	0	22.1368	22.2615	0.22067	3	0	0	0	3	0	0	0	3	PASS	PASS	PASS	PASS	PASS	PASS	PASS
782	Interact_cDNA2_lower_280411_XYYM_CS	A21	EF1a_VIC	22.1231	48	9	1	478.21	9	1	Control	14	Hybr	19	11.7	1899-12-31 00:10:00	1	1	2	48	HK		S	0	0	21.9441	21.9794	0.199088	3	0	0	0	3	0	0	0	3	PASS	PASS	PASS	PASS	PASS	PASS	PASS
783	Interact_cDNA2_lower_280411_XYYM_CS	A22	EF1a_VIC	22.2615	50	152	13	832.89	NA	2	Control	14	Hybr	34	14.9	1899-12-31 00:18:00	2	1	2	50	HK		S	0	0	22.1368	22.2615	0.22067	3	0	0	0	3	0	0	0	3	PASS	PASS	PASS	PASS	PASS	PASS	PASS
784	Interact_cDNA2_lower_280411_XYYM_CS	A23	EF1a_VIC	21.9794	48	9	1	478.21	9	1	Control	14	Hybr	19	11.7	1899-12-31 00:10:00	1	1	2	48	HK		S	0	0	21.9441	21.9794	0.199088	3	0	0	0	3	0	0	0	3	PASS	PASS	PASS	PASS	PASS	PASS	PASS
785	Interact_cDNA2_lower_280411_XYYM_CS	A24	EF1a_VIC	22.2669	50	152	13	832.89	NA	2	Control	14	Hybr	34	14.9	1899-12-31 00:18:00	2	1	2	50	HK		S	0	0	22.1368	22.2615	0.22067	3	0	0	0	3	0	0	0	3	PASS	PASS	PASS	PASS	PASS	PASS	PASS
786	Interact_cDNA2_lower_280411_XYYM_CS	A3	EF1a_VIC	40	43	159	14	1015.3	NA	1	Control	19	Farm	49	15.6	1899-12-31 00:21:00	2	1	2	43	HK		S	0	0	40	40	0	3	0	0	0	3	0	0	0	3	FAIL	FAIL	FAIL	PASS	PASS	PASS	FAIL
787	Interact_cDNA2_lower_280411_XYYM_CS	A4	EF1a_VIC	21.6208	45	31	3	803.86	NA	3	Stress	2	Hybr	26	13	1899-12-31 00:08:00	2	1	2	45	HK		S	0	0	21.6198	21.6208	0.158471	3	0	0	0	3	0	0	0	3	PASS	PASS	PASS	PASS	PASS	PASS	PASS
788	Interact_cDNA2_lower_280411_XYYM_CS	A5	EF1a_VIC	40	43	159	14	1015.3	NA	1	Control	19	Farm	49	15.6	1899-12-31 00:21:00	2	1	2	43	HK		S	0	0	40	40	0	3	0	0	0	3	0	0	0	3	FAIL	FAIL	FAIL	PASS	PASS	PASS	FAIL
789	Interact_cDNA2_lower_280411_XYYM_CS	A6	EF1a_VIC	21.7778	45	31	3	803.86	NA	3	Stress	2	Hybr	26	13	1899-12-31 00:08:00	2	1	2	45	HK		S	0	0	21.6198	21.6208	0.158471	3	0	0	0	3	0	0	0	3	PASS	PASS	PASS	PASS	PASS	PASS	PASS
790	Interact_cDNA2_lower_280411_XYYM_CS	A7	EF1a_VIC	21.4209	44	92	8	261.83	9.5	2	Control	29	Wild	11	9.5	1899-12-31 00:15:00	1	1	2	44	HK		S	0	0	21.5897	21.6286	0.153125	3	0	0	0	3	0	0	0	3	PASS	PASS	PASS	PASS	PASS	PASS	PASS
791	Interact_cDNA2_lower_280411_XYYM_CS	A8	EF1a_VIC	21.5714	46	172	15	495.45	9.1	2	Control	25	Wild	7	8.3	1899-12-31 00:07:00	1	1	2	46	HK		S	0	0	21.6753	21.6668	0.108432	3	0	0	0	3	0	0	0	3	PASS	PASS	PASS	PASS	PASS	PASS	PASS
792	Interact_cDNA2_lower_280411_XYYM_CS	A9	EF1a_VIC	21.6286	44	92	8	261.83	9.5	2	Control	29	Wild	11	9.5	1899-12-31 00:15:00	1	1	2	44	HK		S	0	0	21.5897	21.6286	0.153125	3	0	0	0	3	0	0	0	3	PASS	PASS	PASS	PASS	PASS	PASS	PASS
793	Interact_cDNA2_lower_280411_XYYM_CS	B1	EF1a_VIC	21.7958	51	127	11	693.53	NA	4	Stress	6	Hybr	23	12.3	1899-12-31 00:18:00	2	1	2	51	HK		S	0	0	21.807	21.7958	0.310902	3	0	0	0	3	0	0	0	3	PASS	PASS	PASS	PASS	PASS	PASS	PASS
794	Interact_cDNA2_lower_280411_XYYM_CS	B10	EF1a_VIC	21.4769	54	26	3	516.56	NA	2	Control	11	Farm	38	14.4	1899-12-31 00:21:00	2	1	2	54	HK		S	0	0	21.4606	21.4769	0.0405188	3	0	0	0	3	0	0	0	3	PASS	PASS	PASS	PASS	PASS	PASS	PASS
795	Interact_cDNA2_lower_280411_XYYM_CS	B11	EF1a_VIC	29.8236	52	121	11	773.59	NA	3	Stress	25	Wild	22	12.3	1899-12-31 00:21:00	2	1	2	52	HK		S	0	0	29.609	29.6725	0.252478	3	0	0	0	3	0	0	0	3	PASS	FAIL	FAIL	PASS	PASS	PASS	FAIL
796	Interact_cDNA2_lower_280411_XYYM_CS	B12	EF1a_VIC	21.4903	54	26	3	516.56	NA	2	Control	11	Farm	38	14.4	1899-12-31 00:21:00	2	1	2	54	HK		S	0	0	21.4606	21.4769	0.0405188	3	0	0	0	3	0	0	0	3	PASS	PASS	PASS	PASS	PASS	PASS	PASS
797	Interact_cDNA2_lower_280411_XYYM_CS	B13	EF1a_VIC	20.8958	55	65	6	389.57	9.7	4	Stress	2	Hybr	11	9.7	1899-12-31 00:09:00	2	1	2	55	HK		S	0	0	21.1931	21.1151	0.343124	3	0	0	0	3	0	0	0	3	PASS	PASS	PASS	PASS	PASS	PASS	PASS
798	Interact_cDNA2_lower_280411_XYYM_CS	B14	EF1a_VIC	22.0933	PK	NA	NA	NA	NA	NA	NA	NA	NA	NA	NA	NA	NA	NA	NA	PK	PK	PK	PK	0	NA	22.0349	22.0874	0.0961273	3	0	0	0	3	NA	NA	NA	3	PASS	PASS	NA	NA	NA	NA	PASS
799	Interact_cDNA2_lower_280411_XYYM_CS	B15	EF1a_VIC	21.5686	55	65	6	389.57	9.7	4	Stress	2	Hybr	11	9.7	1899-12-31 00:09:00	2	1	2	55	HK		S	0	0	21.1931	21.1151	0.343124	3	0	0	0	3	0	0	0	3	PASS	PASS	PASS	PASS	PASS	PASS	PASS
800	Interact_cDNA2_lower_280411_XYYM_CS	B16	EF1a_VIC	22.0874	PK	NA	NA	NA	NA	NA	NA	NA	NA	NA	NA	NA	NA	NA	NA	PK	PK	PK	PK	0	NA	22.0349	22.0874	0.0961273	3	0	0	0	3	NA	NA	NA	3	PASS	PASS	NA	NA	NA	NA	PASS
801	Interact_cDNA2_lower_280411_XYYM_CS	B17	EF1a_VIC	21.1151	55	65	6	389.57	9.7	4	Stress	2	Hybr	11	9.7	1899-12-31 00:09:00	2	1	2	55	HK		S	0	0	21.1931	21.1151	0.343124	3	0	0	0	3	0	0	0	3	PASS	PASS	PASS	PASS	PASS	PASS	PASS
802	Interact_cDNA2_lower_280411_XYYM_CS	B18	EF1a_VIC	21.924	PK	NA	NA	NA	NA	NA	NA	NA	NA	NA	NA	NA	NA	NA	NA	PK	PK	PK	PK	0	NA	22.0349	22.0874	0.0961273	3	0	0	0	3	NA	NA	NA	3	PASS	PASS	NA	NA	NA	NA	PASS
803	Interact_cDNA2_lower_280411_XYYM_CS	B19	EF1a_VIC	20.9388	56	93	8	298.34	9.7	3	Stress	12	Hybr	18	10.9	1899-12-31 00:13:00	2	1	2	56	HK		S	0	0	21.3278	21.4249	0.350609	3	0	0	0	3	0	0	0	3	PASS	PASS	PASS	PASS	PASS	PASS	PASS
804	Interact_cDNA2_lower_280411_XYYM_CS	B2	EF1a_VIC	20.9268	53	42	4	844.7	NA	3	Stress	28	Wild	25	12.6	1899-12-31 00:17:00	2	1	2	53	HK		S	0	0	21.0312	21.0415	0.0996603	3	0	0	0	3	0	0	0	3	PASS	PASS	PASS	PASS	PASS	PASS	PASS
805	Interact_cDNA2_lower_280411_XYYM_CS	B20	EF1a_VIC	40	NTC	NA	NA	NA	NA	NA	NA	NA	NA	NA	NA	NA	NA	NA	NA	NTC	NTC	NTC	NTC	0	NA	40	40	NA	1	0	0	NA	1	NA	NA	NA	1	FAIL	PASS	NA	NA	NA	NA	FAIL
806	Interact_cDNA2_lower_280411_XYYM_CS	B21	EF1a_VIC	21.6196	56	93	8	298.34	9.7	3	Stress	12	Hybr	18	10.9	1899-12-31 00:13:00	2	1	2	56	HK		S	0	0	21.3278	21.4249	0.350609	3	0	0	0	3	0	0	0	3	PASS	PASS	PASS	PASS	PASS	PASS	PASS
807	Interact_cDNA2_lower_280411_XYYM_CS	B22	EF1a_VIC	40	nRT43	NA	NA	NA	NA	NA	NA	NA	NA	NA	NA	NA	NA	NA	NA	43	HK		nRT	0	NA	40	40	NA	1	0	0	NA	1	NA	NA	NA	1	FAIL	PASS	NA	NA	NA	NA	FAIL
808	Interact_cDNA2_lower_280411_XYYM_CS	B23	EF1a_VIC	21.4249	56	93	8	298.34	9.7	3	Stress	12	Hybr	18	10.9	1899-12-31 00:13:00	2	1	2	56	HK		S	0	0	21.3278	21.4249	0.350609	3	0	0	0	3	0	0	0	3	PASS	PASS	PASS	PASS	PASS	PASS	PASS
809	Interact_cDNA2_lower_280411_XYYM_CS	B24	EF1a_VIC	40	nRT56	NA	NA	NA	NA	NA	NA	NA	NA	NA	NA	NA	NA	NA	NA	56	HK		nRT	0	NA	40	40	NA	1	0	0	NA	1	NA	NA	NA	1	FAIL	PASS	NA	NA	NA	NA	FAIL
810	Interact_cDNA2_lower_280411_XYYM_CS	B3	EF1a_VIC	22.1234	51	127	11	693.53	NA	4	Stress	6	Hybr	23	12.3	1899-12-31 00:18:00	2	1	2	51	HK		S	0	0	21.807	21.7958	0.310902	3	0	0	0	3	0	0	0	3	PASS	PASS	PASS	PASS	PASS	PASS	PASS
811	Interact_cDNA2_lower_280411_XYYM_CS	B4	EF1a_VIC	21.0415	53	42	4	844.7	NA	3	Stress	28	Wild	25	12.6	1899-12-31 00:17:00	2	1	2	53	HK		S	0	0	21.0312	21.0415	0.0996603	3	0	0	0	3	0	0	0	3	PASS	PASS	PASS	PASS	PASS	PASS	PASS
812	Interact_cDNA2_lower_280411_XYYM_CS	B5	EF1a_VIC	21.5019	51	127	11	693.53	NA	4	Stress	6	Hybr	23	12.3	1899-12-31 00:18:00	2	1	2	51	HK		S	0	0	21.807	21.7958	0.310902	3	0	0	0	3	0	0	0	3	PASS	PASS	PASS	PASS	PASS	PASS	PASS
813	Interact_cDNA2_lower_280411_XYYM_CS	B6	EF1a_VIC	21.1253	53	42	4	844.7	NA	3	Stress	28	Wild	25	12.6	1899-12-31 00:17:00	2	1	2	53	HK		S	0	0	21.0312	21.0415	0.0996603	3	0	0	0	3	0	0	0	3	PASS	PASS	PASS	PASS	PASS	PASS	PASS
814	Interact_cDNA2_lower_280411_XYYM_CS	B7	EF1a_VIC	29.3308	52	121	11	773.59	NA	3	Stress	25	Wild	22	12.3	1899-12-31 00:21:00	2	1	2	52	HK		S	0	0	29.609	29.6725	0.252478	3	0	0	0	3	0	0	0	3	PASS	FAIL	FAIL	PASS	PASS	PASS	FAIL
815	Interact_cDNA2_lower_280411_XYYM_CS	B8	EF1a_VIC	21.4144	54	26	3	516.56	NA	2	Control	11	Farm	38	14.4	1899-12-31 00:21:00	2	1	2	54	HK		S	0	0	21.4606	21.4769	0.0405188	3	0	0	0	3	0	0	0	3	PASS	PASS	PASS	PASS	PASS	PASS	PASS
816	Interact_cDNA2_lower_280411_XYYM_CS	B9	EF1a_VIC	29.6725	52	121	11	773.59	NA	3	Stress	25	Wild	22	12.3	1899-12-31 00:21:00	2	1	2	52	HK		S	0	0	29.609	29.6725	0.252478	3	0	0	0	3	0	0	0	3	PASS	FAIL	FAIL	PASS	PASS	PASS	FAIL
817	Interact_cDNA2_lower_280411_XYYM_CS	C1	HSP70_BOK	40	43	159	14	1015.3	NA	1	Control	19	Farm	49	15.6	1899-12-31 00:21:00	2	1	2	43	HK		S	0	2.05557	40	40	0	3	0	0	0	3	2.05557	2.05557	0	3	FAIL	PASS	FAIL	PASS	FAIL	FAIL	FAIL
818	Interact_cDNA2_lower_280411_XYYM_CS	C10	HSP70_BOK	20.0056	46	172	15	495.45	9.1	2	Control	25	Wild	7	8.3	1899-12-31 00:07:00	1	1	2	46	HK		S	-1.66115	0.394419	19.8992	19.9069	0.11054	3	-1.77613	-1.78643	0.110185	3	0.279444	0.26914	0.110185	3	PASS	PASS	PASS	PASS	PASS	PASS	PASS
819	Interact_cDNA2_lower_280411_XYYM_CS	C11	HSP70_BOK	19.4237	44	92	8	261.83	9.5	2	Control	29	Wild	11	9.5	1899-12-31 00:15:00	1	1	2	44	HK		S	-2.29589	-0.240315	19.4278	19.4237	0.117796	3	-2.16194	-2.10886	0.116831	3	-0.106367	-0.053284	0.116831	3	PASS	PASS	PASS	PASS	PASS	PASS	PASS
820	Interact_cDNA2_lower_280411_XYYM_CS	C12	HSP70_BOK	19.9069	46	172	15	495.45	9.1	2	Control	25	Wild	7	8.3	1899-12-31 00:07:00	1	1	2	46	HK		S	-1.8808	0.174773	19.8992	19.9069	0.11054	3	-1.77613	-1.78643	0.110185	3	0.279444	0.26914	0.110185	3	PASS	PASS	PASS	PASS	PASS	PASS	PASS
821	Interact_cDNA2_lower_280411_XYYM_CS	C13	HSP70_BOK	20.0656	47	114	10	255.73	9.7	4	Stress	8	Hybr	13	10.4	1899-12-31 00:22:00	1	1	2	47	HK		S	-1.56844	0.48713	20.2008	20.1763	0.148979	3	-1.46491	-1.49424	0.120894	3	0.590662	0.561335	0.120894	3	PASS	PASS	PASS	PASS	PASS	PASS	PASS
822	Interact_cDNA2_lower_280411_XYYM_CS	C14	HSP70_BOK	19.0537	49	160	14	1007.66	9.6	4	Stress	9	Farm	34	14	1899-12-31 00:09:00	3	1	2	49	HK		S	-2.67353	-0.617955	19.6599	19.9	0.528761	3	-2.03969	-2.13685	0.687588	3	0.0158837	-0.081279	0.687588	3	PASS	PASS	PASS	PASS	PASS	PASS	PASS
823	Interact_cDNA2_lower_280411_XYYM_CS	C15	HSP70_BOK	20.3605	47	114	10	255.73	9.7	4	Stress	8	Hybr	13	10.4	1899-12-31 00:22:00	1	1	2	47	HK		S	-1.49424	0.561335	20.2008	20.1763	0.148979	3	-1.46491	-1.49424	0.120894	3	0.590662	0.561335	0.120894	3	PASS	PASS	PASS	PASS	PASS	PASS	PASS
824	Interact_cDNA2_lower_280411_XYYM_CS	C16	HSP70_BOK	19.9	49	160	14	1007.66	9.6	4	Stress	9	Farm	34	14	1899-12-31 00:09:00	3	1	2	49	HK		S	-1.30869	0.746885	19.6599	19.9	0.528761	3	-2.03969	-2.13685	0.687588	3	0.0158837	-0.081279	0.687588	3	PASS	PASS	PASS	PASS	PASS	PASS	PASS
825	Interact_cDNA2_lower_280411_XYYM_CS	C17	HSP70_BOK	20.1763	47	114	10	255.73	9.7	4	Stress	8	Hybr	13	10.4	1899-12-31 00:22:00	1	1	2	47	HK		S	-1.33205	0.723522	20.2008	20.1763	0.148979	3	-1.46491	-1.49424	0.120894	3	0.590662	0.561335	0.120894	3	PASS	PASS	PASS	PASS	PASS	PASS	PASS
826	Interact_cDNA2_lower_280411_XYYM_CS	C18	HSP70_BOK	20.026	49	160	14	1007.66	9.6	4	Stress	9	Farm	34	14	1899-12-31 00:09:00	3	1	2	49	HK		S	-2.13685	-0.081279	19.6599	19.9	0.528761	3	-2.03969	-2.13685	0.687588	3	0.0158837	-0.081279	0.687588	3	PASS	PASS	PASS	PASS	PASS	PASS	PASS
827	Interact_cDNA2_lower_280411_XYYM_CS	C19	HSP70_BOK	20.0251	48	9	1	478.21	9	1	Control	14	Hybr	19	11.7	1899-12-31 00:10:00	1	1	2	48	HK		S	-1.7046	0.35097	20.1045	20.0536	0.113652	3	-1.83964	-1.88849	0.118421	3	0.215938	0.167085	0.118421	3	PASS	PASS	PASS	PASS	PASS	PASS	PASS
828	Interact_cDNA2_lower_280411_XYYM_CS	C2	HSP70_BOK	19.5709	45	31	3	803.86	NA	3	Stress	2	Hybr	26	13	1899-12-31 00:08:00	2	1	2	45	HK		S	-1.88997	0.165599	19.5666	19.5709	0.0377192	3	-2.05321	-2.09382	0.147186	3	0.002369	-0.038249	0.147186	3	PASS	PASS	PASS	PASS	PASS	PASS	PASS
829	Interact_cDNA2_lower_280411_XYYM_CS	C20	HSP70_BOK	19.852	50	152	13	832.89	NA	2	Control	14	Hybr	34	14.9	1899-12-31 00:18:00	2	1	2	50	HK		S	-2.03003	0.025546	20.0738	20.046	0.236943	3	-2.063	-2.03003	0.144285	3	-0.00742167	0.025546	0.144285	3	PASS	PASS	PASS	PASS	PASS	PASS	PASS
830	Interact_cDNA2_lower_280411_XYYM_CS	C21	HSP70_BOK	20.2347	48	9	1	478.21	9	1	Control	14	Hybr	19	11.7	1899-12-31 00:10:00	1	1	2	48	HK		S	-1.88849	0.167085	20.1045	20.0536	0.113652	3	-1.83964	-1.88849	0.118421	3	0.215938	0.167085	0.118421	3	PASS	PASS	PASS	PASS	PASS	PASS	PASS
831	Interact_cDNA2_lower_280411_XYYM_CS	C22	HSP70_BOK	20.3234	50	152	13	832.89	NA	2	Control	14	Hybr	34	14.9	1899-12-31 00:18:00	2	1	2	50	HK		S	-1.93805	0.117526	20.0738	20.046	0.236943	3	-2.063	-2.03003	0.144285	3	-0.00742167	0.025546	0.144285	3	PASS	PASS	PASS	PASS	PASS	PASS	PASS
832	Interact_cDNA2_lower_280411_XYYM_CS	C23	HSP70_BOK	20.0536	48	9	1	478.21	9	1	Control	14	Hybr	19	11.7	1899-12-31 00:10:00	1	1	2	48	HK		S	-1.92582	0.129759	20.1045	20.0536	0.113652	3	-1.83964	-1.88849	0.118421	3	0.215938	0.167085	0.118421	3	PASS	PASS	PASS	PASS	PASS	PASS	PASS
833	Interact_cDNA2_lower_280411_XYYM_CS	C24	HSP70_BOK	20.046	50	152	13	832.89	NA	2	Control	14	Hybr	34	14.9	1899-12-31 00:18:00	2	1	2	50	HK		S	-2.22091	-0.165337	20.0738	20.046	0.236943	3	-2.063	-2.03003	0.144285	3	-0.00742167	0.025546	0.144285	3	PASS	PASS	PASS	PASS	PASS	PASS	PASS
834	Interact_cDNA2_lower_280411_XYYM_CS	C3	HSP70_BOK	40	43	159	14	1015.3	NA	1	Control	19	Farm	49	15.6	1899-12-31 00:21:00	2	1	2	43	HK		S	0	2.05557	40	40	0	3	0	0	0	3	2.05557	2.05557	0	3	FAIL	PASS	FAIL	PASS	FAIL	FAIL	FAIL
835	Interact_cDNA2_lower_280411_XYYM_CS	C4	HSP70_BOK	19.527	45	31	3	803.86	NA	3	Stress	2	Hybr	26	13	1899-12-31 00:08:00	2	1	2	45	HK		S	-2.09382	-0.038249	19.5666	19.5709	0.0377192	3	-2.05321	-2.09382	0.147186	3	0.002369	-0.038249	0.147186	3	PASS	PASS	PASS	PASS	PASS	PASS	PASS
836	Interact_cDNA2_lower_280411_XYYM_CS	C5	HSP70_BOK	40	43	159	14	1015.3	NA	1	Control	19	Farm	49	15.6	1899-12-31 00:21:00	2	1	2	43	HK		S	0	2.05557	40	40	0	3	0	0	0	3	2.05557	2.05557	0	3	FAIL	PASS	FAIL	PASS	FAIL	FAIL	FAIL
837	Interact_cDNA2_lower_280411_XYYM_CS	C6	HSP70_BOK	19.602	45	31	3	803.86	NA	3	Stress	2	Hybr	26	13	1899-12-31 00:08:00	2	1	2	45	HK		S	-2.17582	-0.120243	19.5666	19.5709	0.0377192	3	-2.05321	-2.09382	0.147186	3	0.002369	-0.038249	0.147186	3	PASS	PASS	PASS	PASS	PASS	PASS	PASS
838	Interact_cDNA2_lower_280411_XYYM_CS	C7	HSP70_BOK	19.312	44	92	8	261.83	9.5	2	Control	29	Wild	11	9.5	1899-12-31 00:15:00	1	1	2	44	HK		S	-2.10886	-0.053284	19.4278	19.4237	0.117796	3	-2.16194	-2.10886	0.116831	3	-0.106367	-0.053284	0.116831	3	PASS	PASS	PASS	PASS	PASS	PASS	PASS
839	Interact_cDNA2_lower_280411_XYYM_CS	C8	HSP70_BOK	19.7849	46	172	15	495.45	9.1	2	Control	25	Wild	7	8.3	1899-12-31 00:07:00	1	1	2	46	HK		S	-1.78643	0.26914	19.8992	19.9069	0.11054	3	-1.77613	-1.78643	0.110185	3	0.279444	0.26914	0.110185	3	PASS	PASS	PASS	PASS	PASS	PASS	PASS
840	Interact_cDNA2_lower_280411_XYYM_CS	C9	HSP70_BOK	19.5475	44	92	8	261.83	9.5	2	Control	29	Wild	11	9.5	1899-12-31 00:15:00	1	1	2	44	HK		S	-2.08108	-0.025503	19.4278	19.4237	0.117796	3	-2.16194	-2.10886	0.116831	3	-0.106367	-0.053284	0.116831	3	PASS	PASS	PASS	PASS	PASS	PASS	PASS
841	Interact_cDNA2_lower_280411_XYYM_CS	D1	HSP70_BOK	19.8158	51	127	11	693.53	NA	4	Stress	6	Hybr	23	12.3	1899-12-31 00:18:00	2	1	2	51	HK		S	-1.97998	0.075592	19.865	19.8158	0.125705	3	-1.94204	-1.97998	0.195268	3	0.113533	0.075592	0.195268	3	PASS	PASS	PASS	PASS	PASS	PASS	PASS
842	Interact_cDNA2_lower_280411_XYYM_CS	D10	HSP70_BOK	19.6712	54	26	3	516.56	NA	2	Control	11	Farm	38	14.4	1899-12-31 00:21:00	2	1	2	54	HK		S	-1.8057	0.249875	19.5621	19.6335	0.157563	3	-1.89851	-1.85683	0.119242	3	0.157066	0.198744	0.119242	3	PASS	PASS	PASS	PASS	PASS	PASS	PASS
843	Interact_cDNA2_lower_280411_XYYM_CS	D11	HSP70_BOK	27.7843	52	121	11	773.59	NA	3	Stress	25	Wild	22	12.3	1899-12-31 00:21:00	2	1	2	52	HK		S	-2.03932	0.016254	27.9292	27.7843	0.254451	3	-1.67972	-1.55039	0.315481	3	0.375849	0.505182	0.315481	3	PASS	PASS	FAIL	PASS	PASS	PASS	FAIL
844	Interact_cDNA2_lower_280411_XYYM_CS	D12	HSP70_BOK	19.6335	54	26	3	516.56	NA	2	Control	11	Farm	38	14.4	1899-12-31 00:21:00	2	1	2	54	HK		S	-1.85683	0.198744	19.5621	19.6335	0.157563	3	-1.89851	-1.85683	0.119242	3	0.157066	0.198744	0.119242	3	PASS	PASS	PASS	PASS	PASS	PASS	PASS
845	Interact_cDNA2_lower_280411_XYYM_CS	D13	HSP70_BOK	19.7674	55	65	6	389.57	9.7	4	Stress	2	Hybr	11	9.7	1899-12-31 00:09:00	2	1	2	55	HK		S	-1.12836	0.927217	19.8051	19.7674	0.173414	3	-1.38804	-1.46147	0.231865	3	0.66753	0.594108	0.231865	3	PASS	PASS	PASS	PASS	FAIL	FAIL	FAIL
846	Interact_cDNA2_lower_280411_XYYM_CS	D14	HSP70_BOK	20.4006	PK	NA	NA	NA	NA	NA	NA	NA	NA	NA	NA	NA	NA	NA	NA	PK	PK	PK	PK	-1.69274	NA	20.416	20.4006	0.182551	3	-1.61888	-1.68227	0.118986	3	NA	NA	NA	3	PASS	PASS	NA	NA	NA	NA	PASS
847	Interact_cDNA2_lower_280411_XYYM_CS	D15	HSP70_BOK	19.9942	55	65	6	389.57	9.7	4	Stress	2	Hybr	11	9.7	1899-12-31 00:09:00	2	1	2	55	HK		S	-1.57431	0.481264	19.8051	19.7674	0.173414	3	-1.38804	-1.46147	0.231865	3	0.66753	0.594108	0.231865	3	PASS	PASS	PASS	PASS	PASS	PASS	PASS
848	Interact_cDNA2_lower_280411_XYYM_CS	D16	HSP70_BOK	20.6058	PK	NA	NA	NA	NA	NA	NA	NA	NA	NA	NA	NA	NA	NA	NA	PK	PK	PK	PK	-1.48161	NA	20.416	20.4006	0.182551	3	-1.61888	-1.68227	0.118986	3	NA	NA	NA	3	PASS	PASS	NA	NA	NA	NA	PASS
849	Interact_cDNA2_lower_280411_XYYM_CS	D17	HSP70_BOK	19.6536	55	65	6	389.57	9.7	4	Stress	2	Hybr	11	9.7	1899-12-31 00:09:00	2	1	2	55	HK		S	-1.46147	0.594108	19.8051	19.7674	0.173414	3	-1.38804	-1.46147	0.231865	3	0.66753	0.594108	0.231865	3	PASS	PASS	PASS	PASS	PASS	PASS	PASS
850	Interact_cDNA2_lower_280411_XYYM_CS	D18	HSP70_BOK	20.2417	PK	NA	NA	NA	NA	NA	NA	NA	NA	NA	NA	NA	NA	NA	NA	PK	PK	PK	PK	-1.68227	NA	20.416	20.4006	0.182551	3	-1.61888	-1.68227	0.118986	3	NA	NA	NA	3	PASS	PASS	NA	NA	NA	NA	PASS
851	Interact_cDNA2_lower_280411_XYYM_CS	D19	HSP70_BOK	19.2745	56	93	8	298.34	9.7	3	Stress	12	Hybr	18	10.9	1899-12-31 00:13:00	2	1	2	56	HK		S	-1.66435	0.391225	19.2728	19.2745	0.256269	3	-2.05498	-2.09136	0.373774	3	0.000593333	-0.035782	0.373774	3	PASS	PASS	PASS	PASS	PASS	PASS	PASS
852	Interact_cDNA2_lower_280411_XYYM_CS	D2	HSP70_BOK	19.2158	53	42	4	844.7	NA	3	Stress	28	Wild	25	12.6	1899-12-31 00:17:00	2	1	2	53	HK		S	-1.71106	0.344514	19.931	19.2842	1.18003	3	-1.10023	-1.71106	1.17241	3	0.955348	0.344514	1.17241	3	PASS	PASS	PASS	FAIL	PASS	PASS	FAIL
853	Interact_cDNA2_lower_280411_XYYM_CS	D20	HSP70_BOK	40	NTC	NA	NA	NA	NA	NA	NA	NA	NA	NA	NA	NA	NA	NA	NA	NTC	NTC	NTC	NTC	0	NA	40	40	NA	1	0	0	NA	1	NA	NA	NA	1	FAIL	PASS	NA	NA	NA	NA	FAIL
854	Interact_cDNA2_lower_280411_XYYM_CS	D21	HSP70_BOK	19.5282	56	93	8	298.34	9.7	3	Stress	12	Hybr	18	10.9	1899-12-31 00:13:00	2	1	2	56	HK		S	-2.09136	-0.035782	19.2728	19.2745	0.256269	3	-2.05498	-2.09136	0.373774	3	0.000593333	-0.035782	0.373774	3	PASS	PASS	PASS	PASS	PASS	PASS	PASS
855	Interact_cDNA2_lower_280411_XYYM_CS	D22	HSP70_BOK	33.9606	nRT43	NA	NA	NA	NA	NA	NA	NA	NA	NA	NA	NA	NA	NA	NA	43	HK		nRT	-6.03941	NA	33.9606	33.9606	NA	1	-6.03941	-6.03941	NA	1	NA	NA	NA	1	PASS	PASS	NA	NA	NA	NA	PASS
856	Interact_cDNA2_lower_280411_XYYM_CS	D23	HSP70_BOK	19.0157	56	93	8	298.34	9.7	3	Stress	12	Hybr	18	10.9	1899-12-31 00:13:00	2	1	2	56	HK		S	-2.40924	-0.353663	19.2728	19.2745	0.256269	3	-2.05498	-2.09136	0.373774	3	0.000593333	-0.035782	0.373774	3	PASS	PASS	PASS	PASS	PASS	PASS	PASS
857	Interact_cDNA2_lower_280411_XYYM_CS	D24	HSP70_BOK	29.2073	nRT56	NA	NA	NA	NA	NA	NA	NA	NA	NA	NA	NA	NA	NA	NA	56	HK		nRT	-10.7927	NA	29.2073	29.2073	NA	1	-10.7927	-10.7927	NA	1	NA	NA	NA	1	PASS	PASS	NA	NA	NA	NA	PASS
858	Interact_cDNA2_lower_280411_XYYM_CS	D3	HSP70_BOK	20.0079	51	127	11	693.53	NA	4	Stress	6	Hybr	23	12.3	1899-12-31 00:18:00	2	1	2	51	HK		S	-2.11555	-0.05998	19.865	19.8158	0.125705	3	-1.94204	-1.97998	0.195268	3	0.113533	0.075592	0.195268	3	PASS	PASS	PASS	PASS	PASS	PASS	PASS
859	Interact_cDNA2_lower_280411_XYYM_CS	D4	HSP70_BOK	21.293	53	42	4	844.7	NA	3	Stress	28	Wild	25	12.6	1899-12-31 00:17:00	2	1	2	53	HK		S	0.251477	2.30705	19.931	19.2842	1.18003	3	-1.10023	-1.71106	1.17241	3	0.955348	0.344514	1.17241	3	PASS	PASS	PASS	FAIL	FAIL	FAIL	FAIL
860	Interact_cDNA2_lower_280411_XYYM_CS	D5	HSP70_BOK	19.7713	51	127	11	693.53	NA	4	Stress	6	Hybr	23	12.3	1899-12-31 00:18:00	2	1	2	51	HK		S	-1.73059	0.324987	19.865	19.8158	0.125705	3	-1.94204	-1.97998	0.195268	3	0.113533	0.075592	0.195268	3	PASS	PASS	PASS	PASS	PASS	PASS	PASS
861	Interact_cDNA2_lower_280411_XYYM_CS	D6	HSP70_BOK	19.2842	53	42	4	844.7	NA	3	Stress	28	Wild	25	12.6	1899-12-31 00:17:00	2	1	2	53	HK		S	-1.84109	0.214479	19.931	19.2842	1.18003	3	-1.10023	-1.71106	1.17241	3	0.955348	0.344514	1.17241	3	PASS	PASS	PASS	FAIL	PASS	PASS	FAIL
862	Interact_cDNA2_lower_280411_XYYM_CS	D7	HSP70_BOK	27.7804	52	121	11	773.59	NA	3	Stress	25	Wild	22	12.3	1899-12-31 00:21:00	2	1	2	52	HK		S	-1.55039	0.505182	27.9292	27.7843	0.254451	3	-1.67972	-1.55039	0.315481	3	0.375849	0.505182	0.315481	3	PASS	PASS	FAIL	PASS	PASS	PASS	FAIL
863	Interact_cDNA2_lower_280411_XYYM_CS	D8	HSP70_BOK	19.3814	54	26	3	516.56	NA	2	Control	11	Farm	38	14.4	1899-12-31 00:21:00	2	1	2	54	HK		S	-2.033	0.022579	19.5621	19.6335	0.157563	3	-1.89851	-1.85683	0.119242	3	0.157066	0.198744	0.119242	3	PASS	PASS	PASS	PASS	PASS	PASS	PASS
864	Interact_cDNA2_lower_280411_XYYM_CS	D9	HSP70_BOK	28.2231	52	121	11	773.59	NA	3	Stress	25	Wild	22	12.3	1899-12-31 00:21:00	2	1	2	52	HK		S	-1.44946	0.606111	27.9292	27.7843	0.254451	3	-1.67972	-1.55039	0.315481	3	0.375849	0.505182	0.315481	3	PASS	PASS	FAIL	PASS	PASS	PASS	FAIL
865	Interact_cDNA2_lower_280411_XYYM_CS	E1	GluRed_BOK	40	43	159	14	1015.3	NA	1	Control	19	Farm	49	15.6	1899-12-31 00:21:00	2	1	2	43	HK		S	0	-2.09301	40	40	0	3	0	0	0	3	-2.09301	-2.09301	0	3	FAIL	PASS	FAIL	PASS	FAIL	FAIL	FAIL
866	Interact_cDNA2_lower_280411_XYYM_CS	E10	GluRed_BOK	23.3976	46	172	15	495.45	9.1	2	Control	25	Wild	7	8.3	1899-12-31 00:07:00	1	1	2	46	HK		S	1.73084	-0.362163	23.427	23.3976	0.179659	3	1.75168	1.73084	0.071968	3	-0.341331	-0.362163	0.071968	3	PASS	PASS	PASS	PASS	PASS	PASS	PASS
867	Interact_cDNA2_lower_280411_XYYM_CS	E11	GluRed_BOK	23.7226	44	92	8	261.83	9.5	2	Control	29	Wild	11	9.5	1899-12-31 00:15:00	1	1	2	44	HK		S	2.00293	-0.09008	23.6778	23.7226	0.276201	3	2.08806	2.00293	0.184939	3	-0.00494933	-0.09008	0.184939	3	PASS	PASS	PASS	PASS	PASS	PASS	PASS
868	Interact_cDNA2_lower_280411_XYYM_CS	E12	GluRed_BOK	23.6195	46	172	15	495.45	9.1	2	Control	25	Wild	7	8.3	1899-12-31 00:07:00	1	1	2	46	HK		S	1.83176	-0.261245	23.427	23.3976	0.179659	3	1.75168	1.73084	0.071968	3	-0.341331	-0.362163	0.071968	3	PASS	PASS	PASS	PASS	PASS	PASS	PASS
869	Interact_cDNA2_lower_280411_XYYM_CS	E13	GluRed_BOK	23.7352	47	114	10	255.73	9.7	4	Stress	8	Hybr	13	10.4	1899-12-31 00:22:00	1	1	2	47	HK		S	2.10113	0.008119	23.9439	23.9224	0.220311	3	2.2782	2.31945	0.160468	3	0.185187	0.226445	0.160468	3	PASS	PASS	PASS	PASS	PASS	PASS	PASS
870	Interact_cDNA2_lower_280411_XYYM_CS	E14	GluRed_BOK	22.7385	49	160	14	1007.66	9.6	4	Stress	9	Farm	34	14	1899-12-31 00:09:00	3	1	2	49	HK		S	1.0113	-1.0817	28.7804	23.6027	9.72606	3	7.08083	1.43985	10.1439	3	4.98783	-0.653161	10.1439	3	PASS	PASS	PASS	FAIL	PASS	PASS	FAIL
871	Interact_cDNA2_lower_280411_XYYM_CS	E15	GluRed_BOK	24.1742	47	114	10	255.73	9.7	4	Stress	8	Hybr	13	10.4	1899-12-31 00:22:00	1	1	2	47	HK		S	2.31945	0.226445	23.9439	23.9224	0.220311	3	2.2782	2.31945	0.160468	3	0.185187	0.226445	0.160468	3	PASS	PASS	PASS	PASS	PASS	PASS	PASS
872	Interact_cDNA2_lower_280411_XYYM_CS	E16	GluRed_BOK	40	49	160	14	1007.66	9.6	4	Stress	9	Farm	34	14	1899-12-31 00:09:00	3	1	2	49	HK		S	18.7913	16.6983	28.7804	23.6027	9.72606	3	7.08083	1.43985	10.1439	3	4.98783	-0.653161	10.1439	3	FAIL	PASS	FAIL	FAIL	FAIL	FAIL	FAIL
873	Interact_cDNA2_lower_280411_XYYM_CS	E17	GluRed_BOK	23.9224	47	114	10	255.73	9.7	4	Stress	8	Hybr	13	10.4	1899-12-31 00:22:00	1	1	2	47	HK		S	2.41401	0.320998	23.9439	23.9224	0.220311	3	2.2782	2.31945	0.160468	3	0.185187	0.226445	0.160468	3	PASS	PASS	PASS	PASS	PASS	PASS	PASS
874	Interact_cDNA2_lower_280411_XYYM_CS	E18	GluRed_BOK	23.6027	49	160	14	1007.66	9.6	4	Stress	9	Farm	34	14	1899-12-31 00:09:00	3	1	2	49	HK		S	1.43985	-0.653161	28.7804	23.6027	9.72606	3	7.08083	1.43985	10.1439	3	4.98783	-0.653161	10.1439	3	PASS	PASS	PASS	FAIL	PASS	PASS	FAIL
875	Interact_cDNA2_lower_280411_XYYM_CS	E19	GluRed_BOK	23.3399	48	9	1	478.21	9	1	Control	14	Hybr	19	11.7	1899-12-31 00:10:00	1	1	2	48	HK		S	1.61017	-0.482836	23.6204	23.6196	0.28094	3	1.67633	1.6402	0.0898409	3	-0.41668	-0.452804	0.0898409	3	PASS	PASS	PASS	PASS	PASS	PASS	PASS
876	Interact_cDNA2_lower_280411_XYYM_CS	E2	GluRed_BOK	22.9528	45	31	3	803.86	NA	3	Stress	2	Hybr	26	13	1899-12-31 00:08:00	2	1	2	45	HK		S	1.49185	-0.601162	22.88	22.9528	0.308074	3	1.26017	1.49185	0.429802	3	-0.832839	-0.601162	0.429802	3	PASS	PASS	PASS	PASS	PASS	PASS	PASS
877	Interact_cDNA2_lower_280411_XYYM_CS	E20	GluRed_BOK	23.6493	50	152	13	832.89	NA	2	Control	14	Hybr	34	14.9	1899-12-31 00:18:00	2	1	2	50	HK		S	1.76727	-0.325739	24.4284	24.4	0.793668	3	2.29159	2.13857	0.615273	3	0.198583	0.045562	0.615273	3	PASS	PASS	PASS	FAIL	PASS	PASS	FAIL
878	Interact_cDNA2_lower_280411_XYYM_CS	E21	GluRed_BOK	23.9018	48	9	1	478.21	9	1	Control	14	Hybr	19	11.7	1899-12-31 00:10:00	1	1	2	48	HK		S	1.77861	-0.3144	23.6204	23.6196	0.28094	3	1.67633	1.6402	0.0898409	3	-0.41668	-0.452804	0.0898409	3	PASS	PASS	PASS	PASS	PASS	PASS	PASS
879	Interact_cDNA2_lower_280411_XYYM_CS	E22	GluRed_BOK	24.4	50	152	13	832.89	NA	2	Control	14	Hybr	34	14.9	1899-12-31 00:18:00	2	1	2	50	HK		S	2.13857	0.045562	24.4284	24.4	0.793668	3	2.29159	2.13857	0.615273	3	0.198583	0.045562	0.615273	3	PASS	PASS	PASS	FAIL	PASS	PASS	FAIL
880	Interact_cDNA2_lower_280411_XYYM_CS	E23	GluRed_BOK	23.6196	48	9	1	478.21	9	1	Control	14	Hybr	19	11.7	1899-12-31 00:10:00	1	1	2	48	HK		S	1.6402	-0.452804	23.6204	23.6196	0.28094	3	1.67633	1.6402	0.0898409	3	-0.41668	-0.452804	0.0898409	3	PASS	PASS	PASS	PASS	PASS	PASS	PASS
881	Interact_cDNA2_lower_280411_XYYM_CS	E24	GluRed_BOK	25.2358	50	152	13	832.89	NA	2	Control	14	Hybr	34	14.9	1899-12-31 00:18:00	2	1	2	50	HK		S	2.96893	0.875925	24.4284	24.4	0.793668	3	2.29159	2.13857	0.615273	3	0.198583	0.045562	0.615273	3	PASS	PASS	PASS	FAIL	PASS	PASS	FAIL
882	Interact_cDNA2_lower_280411_XYYM_CS	E3	GluRed_BOK	40	43	159	14	1015.3	NA	1	Control	19	Farm	49	15.6	1899-12-31 00:21:00	2	1	2	43	HK		S	0	-2.09301	40	40	0	3	0	0	0	3	-2.09301	-2.09301	0	3	FAIL	PASS	FAIL	PASS	FAIL	FAIL	FAIL
883	Interact_cDNA2_lower_280411_XYYM_CS	E4	GluRed_BOK	23.1452	45	31	3	803.86	NA	3	Stress	2	Hybr	26	13	1899-12-31 00:08:00	2	1	2	45	HK		S	1.52443	-0.56858	22.88	22.9528	0.308074	3	1.26017	1.49185	0.429802	3	-0.832839	-0.601162	0.429802	3	PASS	PASS	PASS	PASS	PASS	PASS	PASS
884	Interact_cDNA2_lower_280411_XYYM_CS	E5	GluRed_BOK	40	43	159	14	1015.3	NA	1	Control	19	Farm	49	15.6	1899-12-31 00:21:00	2	1	2	43	HK		S	0	-2.09301	40	40	0	3	0	0	0	3	-2.09301	-2.09301	0	3	FAIL	PASS	FAIL	PASS	FAIL	FAIL	FAIL
885	Interact_cDNA2_lower_280411_XYYM_CS	E6	GluRed_BOK	22.5421	45	31	3	803.86	NA	3	Stress	2	Hybr	26	13	1899-12-31 00:08:00	2	1	2	45	HK		S	0.764233	-1.32878	22.88	22.9528	0.308074	3	1.26017	1.49185	0.429802	3	-0.832839	-0.601162	0.429802	3	PASS	PASS	PASS	PASS	PASS	PASS	PASS
886	Interact_cDNA2_lower_280411_XYYM_CS	E7	GluRed_BOK	23.3819	44	92	8	261.83	9.5	2	Control	29	Wild	11	9.5	1899-12-31 00:15:00	1	1	2	44	HK		S	1.96102	-0.131992	23.6778	23.7226	0.276201	3	2.08806	2.00293	0.184939	3	-0.00494933	-0.09008	0.184939	3	PASS	PASS	PASS	PASS	PASS	PASS	PASS
887	Interact_cDNA2_lower_280411_XYYM_CS	E8	GluRed_BOK	23.2638	46	172	15	495.45	9.1	2	Control	25	Wild	7	8.3	1899-12-31 00:07:00	1	1	2	46	HK		S	1.69242	-0.400585	23.427	23.3976	0.179659	3	1.75168	1.73084	0.071968	3	-0.341331	-0.362163	0.071968	3	PASS	PASS	PASS	PASS	PASS	PASS	PASS
888	Interact_cDNA2_lower_280411_XYYM_CS	E9	GluRed_BOK	23.9288	44	92	8	261.83	9.5	2	Control	29	Wild	11	9.5	1899-12-31 00:15:00	1	1	2	44	HK		S	2.30023	0.207224	23.6778	23.7226	0.276201	3	2.08806	2.00293	0.184939	3	-0.00494933	-0.09008	0.184939	3	PASS	PASS	PASS	PASS	PASS	PASS	PASS
889	Interact_cDNA2_lower_280411_XYYM_CS	F1	GluRed_BOK	23.3789	51	127	11	693.53	NA	4	Stress	6	Hybr	23	12.3	1899-12-31 00:18:00	2	1	2	51	HK		S	1.58317	-0.509842	23.4482	23.3789	0.403181	3	1.64118	1.58317	0.101285	3	-0.451824	-0.509842	0.101285	3	PASS	PASS	PASS	PASS	PASS	PASS	PASS
890	Interact_cDNA2_lower_280411_XYYM_CS	F10	GluRed_BOK	23.7083	54	26	3	516.56	NA	2	Control	11	Farm	38	14.4	1899-12-31 00:21:00	2	1	2	54	HK		S	2.23139	0.138385	23.4324	23.3909	0.257709	3	1.97182	1.90053	0.232287	3	-0.121191	-0.192478	0.232287	3	PASS	PASS	PASS	PASS	PASS	PASS	PASS
891	Interact_cDNA2_lower_280411_XYYM_CS	F11	GluRed_BOK	29.9583	52	121	11	773.59	NA	3	Stress	25	Wild	22	12.3	1899-12-31 00:21:00	2	1	2	52	HK		S	0.134648	-1.95836	30.4122	30.5994	0.39515	3	0.803242	1.00649	0.593665	3	-1.28977	-1.08652	0.593665	3	PASS	PASS	FAIL	PASS	FAIL	FAIL	FAIL
892	Interact_cDNA2_lower_280411_XYYM_CS	F12	GluRed_BOK	23.3909	54	26	3	516.56	NA	2	Control	11	Farm	38	14.4	1899-12-31 00:21:00	2	1	2	54	HK		S	1.90053	-0.192478	23.4324	23.3909	0.257709	3	1.97182	1.90053	0.232287	3	-0.121191	-0.192478	0.232287	3	PASS	PASS	PASS	PASS	PASS	PASS	PASS
893	Interact_cDNA2_lower_280411_XYYM_CS	F13	GluRed_BOK	23.0533	55	65	6	389.57	9.7	4	Stress	2	Hybr	11	9.7	1899-12-31 00:09:00	2	1	2	55	HK		S	2.15758	0.064568	28.7565	23.2163	9.73746	3	7.56342	2.15758	9.41203	3	5.47041	0.064568	9.41203	3	PASS	PASS	PASS	FAIL	PASS	PASS	FAIL
894	Interact_cDNA2_lower_280411_XYYM_CS	F14	GluRed_BOK	23.9707	PK	NA	NA	NA	NA	NA	NA	NA	NA	NA	NA	NA	NA	NA	NA	PK	PK	PK	PK	1.87737	NA	29.2363	23.9707	9.32237	3	7.20139	1.87737	9.27621	3	NA	NA	NA	3	PASS	PASS	NA	NA	NA	NA	PASS
895	Interact_cDNA2_lower_280411_XYYM_CS	F15	GluRed_BOK	40	55	65	6	389.57	9.7	4	Stress	2	Hybr	11	9.7	1899-12-31 00:09:00	2	1	2	55	HK		S	18.4314	16.3384	28.7565	23.2163	9.73746	3	7.56342	2.15758	9.41203	3	5.47041	0.064568	9.41203	3	FAIL	PASS	FAIL	FAIL	FAIL	FAIL	FAIL
896	Interact_cDNA2_lower_280411_XYYM_CS	F16	GluRed_BOK	40	PK	NA	NA	NA	NA	NA	NA	NA	NA	NA	NA	NA	NA	NA	NA	PK	PK	PK	PK	17.9126	NA	29.2363	23.9707	9.32237	3	7.20139	1.87737	9.27621	3	NA	NA	NA	3	FAIL	PASS	NA	NA	NA	NA	FAIL
897	Interact_cDNA2_lower_280411_XYYM_CS	F17	GluRed_BOK	23.2163	55	65	6	389.57	9.7	4	Stress	2	Hybr	11	9.7	1899-12-31 00:09:00	2	1	2	55	HK		S	2.10123	0.008222	28.7565	23.2163	9.73746	3	7.56342	2.15758	9.41203	3	5.47041	0.064568	9.41203	3	PASS	PASS	PASS	FAIL	PASS	PASS	FAIL
898	Interact_cDNA2_lower_280411_XYYM_CS	F18	GluRed_BOK	23.7382	PK	NA	NA	NA	NA	NA	NA	NA	NA	NA	NA	NA	NA	NA	NA	PK	PK	PK	PK	1.81422	NA	29.2363	23.9707	9.32237	3	7.20139	1.87737	9.27621	3	NA	NA	NA	3	PASS	PASS	NA	NA	NA	NA	PASS
899	Interact_cDNA2_lower_280411_XYYM_CS	F19	GluRed_BOK	23.1618	56	93	8	298.34	9.7	3	Stress	12	Hybr	18	10.9	1899-12-31 00:13:00	2	1	2	56	HK		S	2.22296	0.129951	23.1881	23.1749	0.0348087	3	1.86031	1.74997	0.32199	3	-0.232702	-0.343037	0.32199	3	PASS	PASS	PASS	PASS	PASS	PASS	PASS
900	Interact_cDNA2_lower_280411_XYYM_CS	F2	GluRed_BOK	22.4047	53	42	4	844.7	NA	3	Stress	28	Wild	25	12.6	1899-12-31 00:17:00	2	1	2	53	HK		S	1.47786	-0.615143	22.6454	22.5562	0.295544	3	1.61416	1.51471	0.204992	3	-0.478846	-0.578296	0.204992	3	PASS	PASS	PASS	PASS	PASS	PASS	PASS
901	Interact_cDNA2_lower_280411_XYYM_CS	F20	GluRed_BOK	40	NTC	NA	NA	NA	NA	NA	NA	NA	NA	NA	NA	NA	NA	NA	NA	NTC	NTC	NTC	NTC	0	NA	40	40	NA	1	0	0	NA	1	NA	NA	NA	1	FAIL	PASS	NA	NA	NA	NA	FAIL
902	Interact_cDNA2_lower_280411_XYYM_CS	F21	GluRed_BOK	23.2276	56	93	8	298.34	9.7	3	Stress	12	Hybr	18	10.9	1899-12-31 00:13:00	2	1	2	56	HK		S	1.60799	-0.485019	23.1881	23.1749	0.0348087	3	1.86031	1.74997	0.32199	3	-0.232702	-0.343037	0.32199	3	PASS	PASS	PASS	PASS	PASS	PASS	PASS
903	Interact_cDNA2_lower_280411_XYYM_CS	F22	GluRed_BOK	40	nRT43	NA	NA	NA	NA	NA	NA	NA	NA	NA	NA	NA	NA	NA	NA	43	HK		nRT	0	NA	40	40	NA	1	0	0	NA	1	NA	NA	NA	1	FAIL	PASS	NA	NA	NA	NA	FAIL
904	Interact_cDNA2_lower_280411_XYYM_CS	F23	GluRed_BOK	23.1749	56	93	8	298.34	9.7	3	Stress	12	Hybr	18	10.9	1899-12-31 00:13:00	2	1	2	56	HK		S	1.74997	-0.343037	23.1881	23.1749	0.0348087	3	1.86031	1.74997	0.32199	3	-0.232702	-0.343037	0.32199	3	PASS	PASS	PASS	PASS	PASS	PASS	PASS
905	Interact_cDNA2_lower_280411_XYYM_CS	F24	GluRed_BOK	40	nRT56	NA	NA	NA	NA	NA	NA	NA	NA	NA	NA	NA	NA	NA	NA	56	HK		nRT	0	NA	40	40	NA	1	0	0	NA	1	NA	NA	NA	1	FAIL	PASS	NA	NA	NA	NA	FAIL
906	Interact_cDNA2_lower_280411_XYYM_CS	F3	GluRed_BOK	23.8815	51	127	11	693.53	NA	4	Stress	6	Hybr	23	12.3	1899-12-31 00:18:00	2	1	2	51	HK		S	1.75814	-0.334872	23.4482	23.3789	0.403181	3	1.64118	1.58317	0.101285	3	-0.451824	-0.509842	0.101285	3	PASS	PASS	PASS	PASS	PASS	PASS	PASS
907	Interact_cDNA2_lower_280411_XYYM_CS	F4	GluRed_BOK	22.5562	53	42	4	844.7	NA	3	Stress	28	Wild	25	12.6	1899-12-31 00:17:00	2	1	2	53	HK		S	1.51471	-0.578296	22.6454	22.5562	0.295544	3	1.61416	1.51471	0.204992	3	-0.478846	-0.578296	0.204992	3	PASS	PASS	PASS	PASS	PASS	PASS	PASS
908	Interact_cDNA2_lower_280411_XYYM_CS	F5	GluRed_BOK	23.0842	51	127	11	693.53	NA	4	Stress	6	Hybr	23	12.3	1899-12-31 00:18:00	2	1	2	51	HK		S	1.58225	-0.510759	23.4482	23.3789	0.403181	3	1.64118	1.58317	0.101285	3	-0.451824	-0.509842	0.101285	3	PASS	PASS	PASS	PASS	PASS	PASS	PASS
909	Interact_cDNA2_lower_280411_XYYM_CS	F6	GluRed_BOK	22.9753	53	42	4	844.7	NA	3	Stress	28	Wild	25	12.6	1899-12-31 00:17:00	2	1	2	53	HK		S	1.84991	-0.243099	22.6454	22.5562	0.295544	3	1.61416	1.51471	0.204992	3	-0.478846	-0.578296	0.204992	3	PASS	PASS	PASS	PASS	PASS	PASS	PASS
910	Interact_cDNA2_lower_280411_XYYM_CS	F7	GluRed_BOK	30.5994	52	121	11	773.59	NA	3	Stress	25	Wild	22	12.3	1899-12-31 00:21:00	2	1	2	52	HK		S	1.26859	-0.824417	30.4122	30.5994	0.39515	3	0.803242	1.00649	0.593665	3	-1.28977	-1.08652	0.593665	3	PASS	PASS	FAIL	PASS	PASS	PASS	FAIL
911	Interact_cDNA2_lower_280411_XYYM_CS	F8	GluRed_BOK	23.1979	54	26	3	516.56	NA	2	Control	11	Farm	38	14.4	1899-12-31 00:21:00	2	1	2	54	HK		S	1.78353	-0.309481	23.4324	23.3909	0.257709	3	1.97182	1.90053	0.232287	3	-0.121191	-0.192478	0.232287	3	PASS	PASS	PASS	PASS	PASS	PASS	PASS
912	Interact_cDNA2_lower_280411_XYYM_CS	F9	GluRed_BOK	30.679	52	121	11	773.59	NA	3	Stress	25	Wild	22	12.3	1899-12-31 00:21:00	2	1	2	52	HK		S	1.00649	-1.08652	30.4122	30.5994	0.39515	3	0.803242	1.00649	0.593665	3	-1.28977	-1.08652	0.593665	3	PASS	PASS	FAIL	PASS	PASS	PASS	FAIL
913	Interact_cDNA2_lower_280411_XYYM_CS	G1	Cu/ZnSOD_BOK	40	43	159	14	1015.3	NA	1	Control	19	Farm	49	15.6	1899-12-31 00:21:00	2	1	2	43	HK		S	0	-3.41698	40	40	0	3	0	0	0	3	-3.41698	-3.41698	0	3	FAIL	PASS	FAIL	PASS	FAIL	FAIL	FAIL
914	Interact_cDNA2_lower_280411_XYYM_CS	G10	Cu/ZnSOD_BOK	26.396	46	172	15	495.45	9.1	2	Control	25	Wild	7	8.3	1899-12-31 00:07:00	1	1	2	46	HK		S	4.72925	1.31227	26.0849	25.9328	0.269492	3	4.40957	4.36144	0.298541	3	0.992592	0.944463	0.298541	3	PASS	PASS	PASS	PASS	PASS	PASS	PASS
915	Interact_cDNA2_lower_280411_XYYM_CS	G11	Cu/ZnSOD_BOK	24.5313	44	92	8	261.83	9.5	2	Control	29	Wild	11	9.5	1899-12-31 00:15:00	1	1	2	44	HK		S	2.81166	-0.605322	24.8962	24.8955	0.365239	3	3.30649	3.47463	0.435806	3	-0.110492	0.057649	0.435806	3	PASS	PASS	PASS	PASS	PASS	PASS	PASS
916	Interact_cDNA2_lower_280411_XYYM_CS	G12	Cu/ZnSOD_BOK	25.9258	46	172	15	495.45	9.1	2	Control	25	Wild	7	8.3	1899-12-31 00:07:00	1	1	2	46	HK		S	4.13802	0.721039	26.0849	25.9328	0.269492	3	4.40957	4.36144	0.298541	3	0.992592	0.944463	0.298541	3	PASS	PASS	PASS	PASS	PASS	PASS	PASS
917	Interact_cDNA2_lower_280411_XYYM_CS	G13	Cu/ZnSOD_BOK	25.5846	47	114	10	255.73	9.7	4	Stress	8	Hybr	13	10.4	1899-12-31 00:22:00	1	1	2	47	HK		S	3.95053	0.53355	25.7144	25.5971	0.214141	3	4.04871	4.08878	0.0855078	3	0.631734	0.671801	0.0855078	3	PASS	PASS	PASS	PASS	PASS	PASS	PASS
918	Interact_cDNA2_lower_280411_XYYM_CS	G14	Cu/ZnSOD_BOK	23.5904	49	160	14	1007.66	9.6	4	Stress	9	Farm	34	14	1899-12-31 00:09:00	3	1	2	49	HK		S	1.86322	-1.55376	24.3336	24.3435	0.738284	3	2.63405	2.18068	1.072	3	-0.782932	-1.2363	1.072	3	PASS	PASS	FAIL	FAIL	PASS	PASS	FAIL
919	Interact_cDNA2_lower_280411_XYYM_CS	G15	Cu/ZnSOD_BOK	25.9616	47	114	10	255.73	9.7	4	Stress	8	Hybr	13	10.4	1899-12-31 00:22:00	1	1	2	47	HK		S	4.10683	0.689852	25.7144	25.5971	0.214141	3	4.04871	4.08878	0.0855078	3	0.631734	0.671801	0.0855078	3	PASS	PASS	PASS	PASS	PASS	PASS	PASS
920	Interact_cDNA2_lower_280411_XYYM_CS	G16	Cu/ZnSOD_BOK	25.0669	49	160	14	1007.66	9.6	4	Stress	9	Farm	34	14	1899-12-31 00:09:00	3	1	2	49	HK		S	3.85824	0.441258	24.3336	24.3435	0.738284	3	2.63405	2.18068	1.072	3	-0.782932	-1.2363	1.072	3	PASS	PASS	PASS	FAIL	PASS	PASS	FAIL
921	Interact_cDNA2_lower_280411_XYYM_CS	G17	Cu/ZnSOD_BOK	25.5971	47	114	10	255.73	9.7	4	Stress	8	Hybr	13	10.4	1899-12-31 00:22:00	1	1	2	47	HK		S	4.08878	0.671801	25.7144	25.5971	0.214141	3	4.04871	4.08878	0.0855078	3	0.631734	0.671801	0.0855078	3	PASS	PASS	PASS	PASS	PASS	PASS	PASS
922	Interact_cDNA2_lower_280411_XYYM_CS	G18	Cu/ZnSOD_BOK	24.3435	49	160	14	1007.66	9.6	4	Stress	9	Farm	34	14	1899-12-31 00:09:00	3	1	2	49	HK		S	2.18068	-1.2363	24.3336	24.3435	0.738284	3	2.63405	2.18068	1.072	3	-0.782932	-1.2363	1.072	3	PASS	PASS	PASS	FAIL	PASS	PASS	FAIL
923	Interact_cDNA2_lower_280411_XYYM_CS	G19	Cu/ZnSOD_BOK	26.0247	48	9	1	478.21	9	1	Control	14	Hybr	19	11.7	1899-12-31 00:10:00	1	1	2	48	HK		S	4.29501	0.878029	25.8097	25.7804	0.201913	3	3.86563	3.65721	0.371907	3	0.448649	0.240236	0.371907	3	PASS	PASS	PASS	PASS	PASS	PASS	PASS
924	Interact_cDNA2_lower_280411_XYYM_CS	G2	Cu/ZnSOD_BOK	24.7895	45	31	3	803.86	NA	3	Stress	2	Hybr	26	13	1899-12-31 00:08:00	2	1	2	45	HK		S	3.32857	-0.088404	24.7751	24.7895	0.247544	3	3.15529	3.32857	0.358668	3	-0.261687	-0.088404	0.358668	3	PASS	PASS	PASS	PASS	PASS	PASS	PASS
925	Interact_cDNA2_lower_280411_XYYM_CS	G20	Cu/ZnSOD_BOK	28.1858	50	152	13	832.89	NA	2	Control	14	Hybr	34	14.9	1899-12-31 00:18:00	2	1	2	50	HK		S	6.30378	2.8868	26.1784	25.6651	1.80627	3	4.04162	3.40363	2.02019	3	0.62464	-0.013345	2.02019	3	PASS	PASS	FAIL	FAIL	FAIL	FAIL	FAIL
926	Interact_cDNA2_lower_280411_XYYM_CS	G21	Cu/ZnSOD_BOK	25.7804	48	9	1	478.21	9	1	Control	14	Hybr	19	11.7	1899-12-31 00:10:00	1	1	2	48	HK		S	3.65721	0.240236	25.8097	25.7804	0.201913	3	3.86563	3.65721	0.371907	3	0.448649	0.240236	0.371907	3	PASS	PASS	PASS	PASS	PASS	PASS	PASS
927	Interact_cDNA2_lower_280411_XYYM_CS	G22	Cu/ZnSOD_BOK	25.6651	50	152	13	832.89	NA	2	Control	14	Hybr	34	14.9	1899-12-31 00:18:00	2	1	2	50	HK		S	3.40363	-0.013345	26.1784	25.6651	1.80627	3	4.04162	3.40363	2.02019	3	0.62464	-0.013345	2.02019	3	PASS	PASS	PASS	FAIL	PASS	PASS	FAIL
928	Interact_cDNA2_lower_280411_XYYM_CS	G23	Cu/ZnSOD_BOK	25.6241	48	9	1	478.21	9	1	Control	14	Hybr	19	11.7	1899-12-31 00:10:00	1	1	2	48	HK		S	3.64466	0.227683	25.8097	25.7804	0.201913	3	3.86563	3.65721	0.371907	3	0.448649	0.240236	0.371907	3	PASS	PASS	PASS	PASS	PASS	PASS	PASS
929	Interact_cDNA2_lower_280411_XYYM_CS	G24	Cu/ZnSOD_BOK	24.6844	50	152	13	832.89	NA	2	Control	14	Hybr	34	14.9	1899-12-31 00:18:00	2	1	2	50	HK		S	2.41744	-0.999538	26.1784	25.6651	1.80627	3	4.04162	3.40363	2.02019	3	0.62464	-0.013345	2.02019	3	PASS	PASS	PASS	FAIL	PASS	PASS	FAIL
930	Interact_cDNA2_lower_280411_XYYM_CS	G3	Cu/ZnSOD_BOK	40	43	159	14	1015.3	NA	1	Control	19	Farm	49	15.6	1899-12-31 00:21:00	2	1	2	43	HK		S	0	-3.41698	40	40	0	3	0	0	0	3	-3.41698	-3.41698	0	3	FAIL	PASS	FAIL	PASS	FAIL	FAIL	FAIL
931	Interact_cDNA2_lower_280411_XYYM_CS	G4	Cu/ZnSOD_BOK	25.0152	45	31	3	803.86	NA	3	Stress	2	Hybr	26	13	1899-12-31 00:08:00	2	1	2	45	HK		S	3.39442	-0.022563	24.7751	24.7895	0.247544	3	3.15529	3.32857	0.358668	3	-0.261687	-0.088404	0.358668	3	PASS	PASS	PASS	PASS	PASS	PASS	PASS
932	Interact_cDNA2_lower_280411_XYYM_CS	G5	Cu/ZnSOD_BOK	40	43	159	14	1015.3	NA	1	Control	19	Farm	49	15.6	1899-12-31 00:21:00	2	1	2	43	HK		S	0	-3.41698	40	40	0	3	0	0	0	3	-3.41698	-3.41698	0	3	FAIL	PASS	FAIL	PASS	FAIL	FAIL	FAIL
933	Interact_cDNA2_lower_280411_XYYM_CS	G6	Cu/ZnSOD_BOK	24.5207	45	31	3	803.86	NA	3	Stress	2	Hybr	26	13	1899-12-31 00:08:00	2	1	2	45	HK		S	2.74289	-0.674093	24.7751	24.7895	0.247544	3	3.15529	3.32857	0.358668	3	-0.261687	-0.088404	0.358668	3	PASS	PASS	PASS	PASS	PASS	PASS	PASS
934	Interact_cDNA2_lower_280411_XYYM_CS	G7	Cu/ZnSOD_BOK	24.8955	44	92	8	261.83	9.5	2	Control	29	Wild	11	9.5	1899-12-31 00:15:00	1	1	2	44	HK		S	3.47463	0.057649	24.8962	24.8955	0.365239	3	3.30649	3.47463	0.435806	3	-0.110492	0.057649	0.435806	3	PASS	PASS	PASS	PASS	PASS	PASS	PASS
935	Interact_cDNA2_lower_280411_XYYM_CS	G8	Cu/ZnSOD_BOK	25.9328	46	172	15	495.45	9.1	2	Control	25	Wild	7	8.3	1899-12-31 00:07:00	1	1	2	46	HK		S	4.36144	0.944463	26.0849	25.9328	0.269492	3	4.40957	4.36144	0.298541	3	0.992592	0.944463	0.298541	3	PASS	PASS	PASS	PASS	PASS	PASS	PASS
936	Interact_cDNA2_lower_280411_XYYM_CS	G9	Cu/ZnSOD_BOK	25.2618	44	92	8	261.83	9.5	2	Control	29	Wild	11	9.5	1899-12-31 00:15:00	1	1	2	44	HK		S	3.63318	0.216198	24.8962	24.8955	0.365239	3	3.30649	3.47463	0.435806	3	-0.110492	0.057649	0.435806	3	PASS	PASS	PASS	PASS	PASS	PASS	PASS
937	Interact_cDNA2_lower_280411_XYYM_CS	H1	Cu/ZnSOD_BOK	25.6371	51	127	11	693.53	NA	4	Stress	6	Hybr	23	12.3	1899-12-31 00:18:00	2	1	2	51	HK		S	3.84136	0.424377	25.6149	25.6371	0.611531	3	3.80787	3.84136	0.301875	3	0.390889	0.424377	0.301875	3	PASS	PASS	PASS	PASS	PASS	PASS	PASS
938	Interact_cDNA2_lower_280411_XYYM_CS	H10	Cu/ZnSOD_BOK	25.4596	54	26	3	516.56	NA	2	Control	11	Farm	38	14.4	1899-12-31 00:21:00	2	1	2	54	HK		S	3.98264	0.56566	25.2041	25.3816	0.376911	3	3.74358	3.96719	0.400748	3	0.326605	0.550209	0.400748	3	PASS	PASS	PASS	PASS	PASS	PASS	PASS
939	Interact_cDNA2_lower_280411_XYYM_CS	H11	Cu/ZnSOD_BOK	34.9946	52	121	11	773.59	NA	3	Stress	25	Wild	22	12.3	1899-12-31 00:21:00	2	1	2	52	HK		S	5.17103	1.75405	36.8476	35.5482	2.74405	3	7.23863	6.21737	2.72571	3	3.82165	2.80039	2.72571	3	PASS	PASS	FAIL	FAIL	FAIL	FAIL	FAIL
940	Interact_cDNA2_lower_280411_XYYM_CS	H12	Cu/ZnSOD_BOK	24.7713	54	26	3	516.56	NA	2	Control	11	Farm	38	14.4	1899-12-31 00:21:00	2	1	2	54	HK		S	3.28093	-0.136053	25.2041	25.3816	0.376911	3	3.74358	3.96719	0.400748	3	0.326605	0.550209	0.400748	3	PASS	PASS	PASS	PASS	PASS	PASS	PASS
941	Interact_cDNA2_lower_280411_XYYM_CS	H13	Cu/ZnSOD_BOK	25.6585	55	65	6	389.57	9.7	4	Stress	2	Hybr	11	9.7	1899-12-31 00:09:00	2	1	2	55	HK		S	4.76276	1.34578	25.2957	25.6585	0.706558	3	4.1026	4.17866	0.70128	3	0.685626	0.76168	0.70128	3	PASS	PASS	PASS	FAIL	PASS	PASS	FAIL
942	Interact_cDNA2_lower_280411_XYYM_CS	H14	Cu/ZnSOD_BOK	25.9146	PK	NA	NA	NA	NA	NA	NA	NA	NA	NA	NA	NA	NA	NA	NA	PK	PK	PK	PK	3.82126	NA	25.6131	25.5357	0.271267	3	3.57815	3.61176	0.261544	3	NA	NA	NA	3	PASS	PASS	NA	NA	NA	NA	PASS
943	Interact_cDNA2_lower_280411_XYYM_CS	H15	Cu/ZnSOD_BOK	25.7472	55	65	6	389.57	9.7	4	Stress	2	Hybr	11	9.7	1899-12-31 00:09:00	2	1	2	55	HK		S	4.17866	0.76168	25.2957	25.6585	0.706558	3	4.1026	4.17866	0.70128	3	0.685626	0.76168	0.70128	3	PASS	PASS	PASS	FAIL	PASS	PASS	FAIL
944	Interact_cDNA2_lower_280411_XYYM_CS	H16	Cu/ZnSOD_BOK	25.3889	PK	NA	NA	NA	NA	NA	NA	NA	NA	NA	NA	NA	NA	NA	NA	PK	PK	PK	PK	3.30142	NA	25.6131	25.5357	0.271267	3	3.57815	3.61176	0.261544	3	NA	NA	NA	3	PASS	PASS	NA	NA	NA	NA	PASS
945	Interact_cDNA2_lower_280411_XYYM_CS	H17	Cu/ZnSOD_BOK	24.4815	55	65	6	389.57	9.7	4	Stress	2	Hybr	11	9.7	1899-12-31 00:09:00	2	1	2	55	HK		S	3.3664	-0.050581	25.2957	25.6585	0.706558	3	4.1026	4.17866	0.70128	3	0.685626	0.76168	0.70128	3	PASS	PASS	PASS	FAIL	PASS	PASS	FAIL
946	Interact_cDNA2_lower_280411_XYYM_CS	H18	Cu/ZnSOD_BOK	25.5357	PK	NA	NA	NA	NA	NA	NA	NA	NA	NA	NA	NA	NA	NA	NA	PK	PK	PK	PK	3.61176	NA	25.6131	25.5357	0.271267	3	3.57815	3.61176	0.261544	3	NA	NA	NA	3	PASS	PASS	NA	NA	NA	NA	PASS
947	Interact_cDNA2_lower_280411_XYYM_CS	H19	Cu/ZnSOD_BOK	24.3233	56	93	8	298.34	9.7	3	Stress	12	Hybr	18	10.9	1899-12-31 00:13:00	2	1	2	56	HK		S	3.3845	-0.032475	24.2038	24.3233	0.456013	3	2.87598	2.96849	0.560534	3	-0.540998	-0.448486	0.560534	3	PASS	PASS	PASS	PASS	PASS	PASS	PASS
948	Interact_cDNA2_lower_280411_XYYM_CS	H2	Cu/ZnSOD_BOK	24.7117	53	42	4	844.7	NA	3	Stress	28	Wild	25	12.6	1899-12-31 00:17:00	2	1	2	53	HK		S	3.78486	0.367881	24.8256	24.7117	0.217402	3	3.79437	3.78486	0.235774	3	0.37739	0.367881	0.235774	3	PASS	PASS	PASS	PASS	PASS	PASS	PASS
949	Interact_cDNA2_lower_280411_XYYM_CS	H20	Cu/ZnSOD_BOK	40	NTC	NA	NA	NA	NA	NA	NA	NA	NA	NA	NA	NA	NA	NA	NA	NTC	NTC	NTC	NTC	0	NA	40	40	NA	1	0	0	NA	1	NA	NA	NA	1	FAIL	PASS	NA	NA	NA	NA	FAIL
950	Interact_cDNA2_lower_280411_XYYM_CS	H21	Cu/ZnSOD_BOK	24.5881	56	93	8	298.34	9.7	3	Stress	12	Hybr	18	10.9	1899-12-31 00:13:00	2	1	2	56	HK		S	2.96849	-0.448486	24.2038	24.3233	0.456013	3	2.87598	2.96849	0.560534	3	-0.540998	-0.448486	0.560534	3	PASS	PASS	PASS	PASS	PASS	PASS	PASS
951	Interact_cDNA2_lower_280411_XYYM_CS	H22	Cu/ZnSOD_BOK	40	nRT43	NA	NA	NA	NA	NA	NA	NA	NA	NA	NA	NA	NA	NA	NA	43	HK		nRT	0	NA	40	40	NA	1	0	0	NA	1	NA	NA	NA	1	FAIL	PASS	NA	NA	NA	NA	FAIL
952	Interact_cDNA2_lower_280411_XYYM_CS	H23	Cu/ZnSOD_BOK	23.6999	56	93	8	298.34	9.7	3	Stress	12	Hybr	18	10.9	1899-12-31 00:13:00	2	1	2	56	HK		S	2.27495	-1.14203	24.2038	24.3233	0.456013	3	2.87598	2.96849	0.560534	3	-0.540998	-0.448486	0.560534	3	PASS	PASS	PASS	PASS	PASS	PASS	PASS
953	Interact_cDNA2_lower_280411_XYYM_CS	H24	Cu/ZnSOD_BOK	40	nRT56	NA	NA	NA	NA	NA	NA	NA	NA	NA	NA	NA	NA	NA	NA	56	HK		nRT	0	NA	40	40	NA	1	0	0	NA	1	NA	NA	NA	1	FAIL	PASS	NA	NA	NA	NA	FAIL
954	Interact_cDNA2_lower_280411_XYYM_CS	H3	Cu/ZnSOD_BOK	26.215	51	127	11	693.53	NA	4	Stress	6	Hybr	23	12.3	1899-12-31 00:18:00	2	1	2	51	HK		S	4.0916	0.674623	25.6149	25.6371	0.611531	3	3.80787	3.84136	0.301875	3	0.390889	0.424377	0.301875	3	PASS	PASS	PASS	PASS	PASS	PASS	PASS
955	Interact_cDNA2_lower_280411_XYYM_CS	H4	Cu/ZnSOD_BOK	25.0763	53	42	4	844.7	NA	3	Stress	28	Wild	25	12.6	1899-12-31 00:17:00	2	1	2	53	HK		S	4.03475	0.617775	24.8256	24.7117	0.217402	3	3.79437	3.78486	0.235774	3	0.37739	0.367881	0.235774	3	PASS	PASS	PASS	PASS	PASS	PASS	PASS
956	Interact_cDNA2_lower_280411_XYYM_CS	H5	Cu/ZnSOD_BOK	24.9926	51	127	11	693.53	NA	4	Stress	6	Hybr	23	12.3	1899-12-31 00:18:00	2	1	2	51	HK		S	3.49065	0.073666	25.6149	25.6371	0.611531	3	3.80787	3.84136	0.301875	3	0.390889	0.424377	0.301875	3	PASS	PASS	PASS	PASS	PASS	PASS	PASS
957	Interact_cDNA2_lower_280411_XYYM_CS	H6	Cu/ZnSOD_BOK	24.6888	53	42	4	844.7	NA	3	Stress	28	Wild	25	12.6	1899-12-31 00:17:00	2	1	2	53	HK		S	3.56349	0.146515	24.8256	24.7117	0.217402	3	3.79437	3.78486	0.235774	3	0.37739	0.367881	0.235774	3	PASS	PASS	PASS	PASS	PASS	PASS	PASS
958	Interact_cDNA2_lower_280411_XYYM_CS	H7	Cu/ZnSOD_BOK	35.5482	52	121	11	773.59	NA	3	Stress	25	Wild	22	12.3	1899-12-31 00:21:00	2	1	2	52	HK		S	6.21737	2.80039	36.8476	35.5482	2.74405	3	7.23863	6.21737	2.72571	3	3.82165	2.80039	2.72571	3	PASS	PASS	FAIL	FAIL	FAIL	FAIL	FAIL
959	Interact_cDNA2_lower_280411_XYYM_CS	H8	Cu/ZnSOD_BOK	25.3816	54	26	3	516.56	NA	2	Control	11	Farm	38	14.4	1899-12-31 00:21:00	2	1	2	54	HK		S	3.96719	0.550209	25.2041	25.3816	0.376911	3	3.74358	3.96719	0.400748	3	0.326605	0.550209	0.400748	3	PASS	PASS	PASS	PASS	PASS	PASS	PASS
960	Interact_cDNA2_lower_280411_XYYM_CS	H9	Cu/ZnSOD_BOK	40	52	121	11	773.59	NA	3	Stress	25	Wild	22	12.3	1899-12-31 00:21:00	2	1	2	52	HK		S	10.3275	6.9105	36.8476	35.5482	2.74405	3	7.23863	6.21737	2.72571	3	3.82165	2.80039	2.72571	3	FAIL	PASS	FAIL	FAIL	FAIL	FAIL	FAIL
961	Interact_cDNA2_lower_280411_XYYM_CS	I1	MnSOD_BOK	40	43	159	14	1015.3	NA	1	Control	19	Farm	49	15.6	1899-12-31 00:21:00	2	1	2	43	HK		S	0	-6.43681	40	40	0	3	0	0	0	3	-6.43681	-6.43681	0	3	FAIL	PASS	FAIL	PASS	FAIL	FAIL	FAIL
962	Interact_cDNA2_lower_280411_XYYM_CS	I10	MnSOD_BOK	28.6981	46	172	15	495.45	9.1	2	Control	25	Wild	7	8.3	1899-12-31 00:07:00	1	1	2	46	HK		S	7.03135	0.594536	28.5747	28.599	0.13722	3	6.89938	7.02759	0.225339	3	0.462564	0.590783	0.225339	3	PASS	PASS	PASS	PASS	PASS	PASS	PASS
963	Interact_cDNA2_lower_280411_XYYM_CS	I11	MnSOD_BOK	27.8197	44	92	8	261.83	9.5	2	Control	29	Wild	11	9.5	1899-12-31 00:15:00	1	1	2	44	HK		S	6.10004	-0.336768	28.0187	28.0066	0.2053	3	6.42896	6.58569	0.284955	3	-0.007851	0.148876	0.284955	3	PASS	PASS	PASS	PASS	PASS	PASS	PASS
964	Interact_cDNA2_lower_280411_XYYM_CS	I12	MnSOD_BOK	28.4269	46	172	15	495.45	9.1	2	Control	25	Wild	7	8.3	1899-12-31 00:07:00	1	1	2	46	HK		S	6.63919	0.202374	28.5747	28.599	0.13722	3	6.89938	7.02759	0.225339	3	0.462564	0.590783	0.225339	3	PASS	PASS	PASS	PASS	PASS	PASS	PASS
965	Interact_cDNA2_lower_280411_XYYM_CS	I13	MnSOD_BOK	27.8338	47	114	10	255.73	9.7	4	Stress	8	Hybr	13	10.4	1899-12-31 00:22:00	1	1	2	47	HK		S	6.19975	-0.23706	27.8375	27.8338	0.458446	3	6.17179	6.19975	0.286249	3	-0.265021	-0.23706	0.286249	3	PASS	PASS	PASS	PASS	PASS	PASS	PASS
966	Interact_cDNA2_lower_280411_XYYM_CS	I14	MnSOD_BOK	26.9247	49	160	14	1007.66	9.6	4	Stress	9	Farm	34	14	1899-12-31 00:09:00	3	1	2	49	HK		S	5.19748	-1.23933	27.9004	28.3013	0.849464	3	6.20084	6.31236	0.952502	3	-0.235976	-0.124449	0.952502	3	PASS	PASS	FAIL	FAIL	FAIL	FAIL	FAIL
967	Interact_cDNA2_lower_280411_XYYM_CS	I15	MnSOD_BOK	28.2978	47	114	10	255.73	9.7	4	Stress	8	Hybr	13	10.4	1899-12-31 00:22:00	1	1	2	47	HK		S	6.44303	0.006222	27.8375	27.8338	0.458446	3	6.17179	6.19975	0.286249	3	-0.265021	-0.23706	0.286249	3	PASS	PASS	PASS	PASS	PASS	PASS	PASS
968	Interact_cDNA2_lower_280411_XYYM_CS	I16	MnSOD_BOK	28.3013	49	160	14	1007.66	9.6	4	Stress	9	Farm	34	14	1899-12-31 00:09:00	3	1	2	49	HK		S	7.09267	0.655853	27.9004	28.3013	0.849464	3	6.20084	6.31236	0.952502	3	-0.235976	-0.124449	0.952502	3	PASS	PASS	PASS	FAIL	PASS	PASS	FAIL
969	Interact_cDNA2_lower_280411_XYYM_CS	I17	MnSOD_BOK	27.3809	47	114	10	255.73	9.7	4	Stress	8	Hybr	13	10.4	1899-12-31 00:22:00	1	1	2	47	HK		S	5.87259	-0.564224	27.8375	27.8338	0.458446	3	6.17179	6.19975	0.286249	3	-0.265021	-0.23706	0.286249	3	PASS	PASS	PASS	PASS	PASS	PASS	PASS
970	Interact_cDNA2_lower_280411_XYYM_CS	I18	MnSOD_BOK	28.4752	49	160	14	1007.66	9.6	4	Stress	9	Farm	34	14	1899-12-31 00:09:00	3	1	2	49	HK		S	6.31236	-0.124449	27.9004	28.3013	0.849464	3	6.20084	6.31236	0.952502	3	-0.235976	-0.124449	0.952502	3	PASS	PASS	PASS	FAIL	PASS	PASS	FAIL
971	Interact_cDNA2_lower_280411_XYYM_CS	I19	MnSOD_BOK	27.4801	48	9	1	478.21	9	1	Control	14	Hybr	19	11.7	1899-12-31 00:10:00	1	1	2	48	HK		S	5.75041	-0.686404	28.2873	28.4712	0.732761	3	6.34321	6.49178	0.534246	3	-0.093599	0.054968	0.534246	3	PASS	PASS	PASS	FAIL	PASS	PASS	FAIL
972	Interact_cDNA2_lower_280411_XYYM_CS	I2	MnSOD_BOK	27.6913	45	31	3	803.86	NA	3	Stress	2	Hybr	26	13	1899-12-31 00:08:00	2	1	2	45	HK		S	6.23039	-0.206418	27.7563	27.7838	0.0565065	3	6.13645	6.16302	0.109671	3	-0.300362	-0.27379	0.109671	3	PASS	PASS	PASS	PASS	PASS	PASS	PASS
973	Interact_cDNA2_lower_280411_XYYM_CS	I20	MnSOD_BOK	28.0831	50	152	13	832.89	NA	2	Control	14	Hybr	34	14.9	1899-12-31 00:18:00	2	1	2	50	HK		S	6.20114	-0.235674	27.9719	28.0257	0.145834	3	5.83506	5.75874	0.334512	3	-0.601752	-0.678074	0.334512	3	PASS	PASS	PASS	PASS	PASS	PASS	PASS
974	Interact_cDNA2_lower_280411_XYYM_CS	I21	MnSOD_BOK	28.9106	48	9	1	478.21	9	1	Control	14	Hybr	19	11.7	1899-12-31 00:10:00	1	1	2	48	HK		S	6.78745	0.350639	28.2873	28.4712	0.732761	3	6.34321	6.49178	0.534246	3	-0.093599	0.054968	0.534246	3	PASS	PASS	PASS	FAIL	PASS	PASS	FAIL
975	Interact_cDNA2_lower_280411_XYYM_CS	I22	MnSOD_BOK	27.8068	50	152	13	832.89	NA	2	Control	14	Hybr	34	14.9	1899-12-31 00:18:00	2	1	2	50	HK		S	5.5453	-0.891508	27.9719	28.0257	0.145834	3	5.83506	5.75874	0.334512	3	-0.601752	-0.678074	0.334512	3	PASS	PASS	PASS	PASS	PASS	PASS	PASS
976	Interact_cDNA2_lower_280411_XYYM_CS	I23	MnSOD_BOK	28.4712	48	9	1	478.21	9	1	Control	14	Hybr	19	11.7	1899-12-31 00:10:00	1	1	2	48	HK		S	6.49178	0.054968	28.2873	28.4712	0.732761	3	6.34321	6.49178	0.534246	3	-0.093599	0.054968	0.534246	3	PASS	PASS	PASS	FAIL	PASS	PASS	FAIL
977	Interact_cDNA2_lower_280411_XYYM_CS	I24	MnSOD_BOK	28.0257	50	152	13	832.89	NA	2	Control	14	Hybr	34	14.9	1899-12-31 00:18:00	2	1	2	50	HK		S	5.75874	-0.678074	27.9719	28.0257	0.145834	3	5.83506	5.75874	0.334512	3	-0.601752	-0.678074	0.334512	3	PASS	PASS	PASS	PASS	PASS	PASS	PASS
978	Interact_cDNA2_lower_280411_XYYM_CS	I3	MnSOD_BOK	40	43	159	14	1015.3	NA	1	Control	19	Farm	49	15.6	1899-12-31 00:21:00	2	1	2	43	HK		S	0	-6.43681	40	40	0	3	0	0	0	3	-6.43681	-6.43681	0	3	FAIL	PASS	FAIL	PASS	FAIL	FAIL	FAIL
979	Interact_cDNA2_lower_280411_XYYM_CS	I4	MnSOD_BOK	27.7838	45	31	3	803.86	NA	3	Stress	2	Hybr	26	13	1899-12-31 00:08:00	2	1	2	45	HK		S	6.16302	-0.27379	27.7563	27.7838	0.0565065	3	6.13645	6.16302	0.109671	3	-0.300362	-0.27379	0.109671	3	PASS	PASS	PASS	PASS	PASS	PASS	PASS
980	Interact_cDNA2_lower_280411_XYYM_CS	I5	MnSOD_BOK	40	43	159	14	1015.3	NA	1	Control	19	Farm	49	15.6	1899-12-31 00:21:00	2	1	2	43	HK		S	0	-6.43681	40	40	0	3	0	0	0	3	-6.43681	-6.43681	0	3	FAIL	PASS	FAIL	PASS	FAIL	FAIL	FAIL
981	Interact_cDNA2_lower_280411_XYYM_CS	I6	MnSOD_BOK	27.7938	45	31	3	803.86	NA	3	Stress	2	Hybr	26	13	1899-12-31 00:08:00	2	1	2	45	HK		S	6.01593	-0.420877	27.7563	27.7838	0.0565065	3	6.13645	6.16302	0.109671	3	-0.300362	-0.27379	0.109671	3	PASS	PASS	PASS	PASS	PASS	PASS	PASS
982	Interact_cDNA2_lower_280411_XYYM_CS	I7	MnSOD_BOK	28.0066	44	92	8	261.83	9.5	2	Control	29	Wild	11	9.5	1899-12-31 00:15:00	1	1	2	44	HK		S	6.58569	0.148876	28.0187	28.0066	0.2053	3	6.42896	6.58569	0.284955	3	-0.007851	0.148876	0.284955	3	PASS	PASS	PASS	PASS	PASS	PASS	PASS
983	Interact_cDNA2_lower_280411_XYYM_CS	I8	MnSOD_BOK	28.599	46	172	15	495.45	9.1	2	Control	25	Wild	7	8.3	1899-12-31 00:07:00	1	1	2	46	HK		S	7.02759	0.590783	28.5747	28.599	0.13722	3	6.89938	7.02759	0.225339	3	0.462564	0.590783	0.225339	3	PASS	PASS	PASS	PASS	PASS	PASS	PASS
984	Interact_cDNA2_lower_280411_XYYM_CS	I9	MnSOD_BOK	28.2297	44	92	8	261.83	9.5	2	Control	29	Wild	11	9.5	1899-12-31 00:15:00	1	1	2	44	HK		S	6.60115	0.164339	28.0187	28.0066	0.2053	3	6.42896	6.58569	0.284955	3	-0.007851	0.148876	0.284955	3	PASS	PASS	PASS	PASS	PASS	PASS	PASS
985	Interact_cDNA2_lower_280411_XYYM_CS	J1	MnSOD_BOK	27.5058	51	127	11	693.53	NA	4	Stress	6	Hybr	23	12.3	1899-12-31 00:18:00	2	1	2	51	HK		S	5.71	-0.726809	27.8415	27.6992	0.425186	3	6.03451	6.19623	0.281029	3	-0.402305	-0.240584	0.281029	3	PASS	PASS	PASS	PASS	PASS	PASS	PASS
986	Interact_cDNA2_lower_280411_XYYM_CS	J10	MnSOD_BOK	28.3234	54	26	3	516.56	NA	2	Control	11	Farm	38	14.4	1899-12-31 00:21:00	2	1	2	54	HK		S	6.84651	0.409695	28.126	28.2669	0.29445	3	6.66541	6.84651	0.31889	3	0.228594	0.409695	0.31889	3	PASS	PASS	PASS	PASS	PASS	PASS	PASS
987	Interact_cDNA2_lower_280411_XYYM_CS	J11	MnSOD_BOK	37.171	52	121	11	773.59	NA	3	Stress	25	Wild	22	12.3	1899-12-31 00:21:00	2	1	2	52	HK		S	7.34741	0.910597	39.057	40	1.63331	3	9.44803	10.3275	1.8272	3	3.01122	3.89067	1.8272	3	PASS	PASS	FAIL	FAIL	FAIL	FAIL	FAIL
988	Interact_cDNA2_lower_280411_XYYM_CS	J12	MnSOD_BOK	27.7875	54	26	3	516.56	NA	2	Control	11	Farm	38	14.4	1899-12-31 00:21:00	2	1	2	54	HK		S	6.2972	-0.139612	28.126	28.2669	0.29445	3	6.66541	6.84651	0.31889	3	0.228594	0.409695	0.31889	3	PASS	PASS	PASS	PASS	PASS	PASS	PASS
989	Interact_cDNA2_lower_280411_XYYM_CS	J13	MnSOD_BOK	28.0844	55	65	6	389.57	9.7	4	Stress	2	Hybr	11	9.7	1899-12-31 00:09:00	2	1	2	55	HK		S	7.18861	0.751798	28.0349	28.0844	0.0860773	3	6.8418	6.82045	0.336648	3	0.404985	0.383639	0.336648	3	PASS	PASS	PASS	PASS	FAIL	FAIL	FAIL
990	Interact_cDNA2_lower_280411_XYYM_CS	J14	MnSOD_BOK	28.6103	PK	NA	NA	NA	NA	NA	NA	NA	NA	NA	NA	NA	NA	NA	NA	PK	PK	PK	PK	6.517	NA	28.6825	28.6343	0.104818	3	6.64755	6.54692	0.200768	3	NA	NA	NA	3	PASS	PASS	NA	NA	NA	NA	PASS
991	Interact_cDNA2_lower_280411_XYYM_CS	J15	MnSOD_BOK	28.0849	55	65	6	389.57	9.7	4	Stress	2	Hybr	11	9.7	1899-12-31 00:09:00	2	1	2	55	HK		S	6.51633	0.079517	28.0349	28.0844	0.0860773	3	6.8418	6.82045	0.336648	3	0.404985	0.383639	0.336648	3	PASS	PASS	PASS	PASS	PASS	PASS	PASS
992	Interact_cDNA2_lower_280411_XYYM_CS	J16	MnSOD_BOK	28.6343	PK	NA	NA	NA	NA	NA	NA	NA	NA	NA	NA	NA	NA	NA	NA	PK	PK	PK	PK	6.54692	NA	28.6825	28.6343	0.104818	3	6.64755	6.54692	0.200768	3	NA	NA	NA	3	PASS	PASS	NA	NA	NA	NA	PASS
993	Interact_cDNA2_lower_280411_XYYM_CS	J17	MnSOD_BOK	27.9355	55	65	6	389.57	9.7	4	Stress	2	Hybr	11	9.7	1899-12-31 00:09:00	2	1	2	55	HK		S	6.82045	0.383639	28.0349	28.0844	0.0860773	3	6.8418	6.82045	0.336648	3	0.404985	0.383639	0.336648	3	PASS	PASS	PASS	PASS	PASS	PASS	PASS
994	Interact_cDNA2_lower_280411_XYYM_CS	J18	MnSOD_BOK	28.8027	PK	NA	NA	NA	NA	NA	NA	NA	NA	NA	NA	NA	NA	NA	NA	PK	PK	PK	PK	6.87874	NA	28.6825	28.6343	0.104818	3	6.64755	6.54692	0.200768	3	NA	NA	NA	3	PASS	PASS	NA	NA	NA	NA	PASS
995	Interact_cDNA2_lower_280411_XYYM_CS	J19	MnSOD_BOK	26.9517	56	93	8	298.34	9.7	3	Stress	12	Hybr	18	10.9	1899-12-31 00:13:00	2	1	2	56	HK		S	6.01282	-0.423993	27.2602	27.2462	0.31579	3	5.93243	5.9632	0.0994098	3	-0.504381	-0.473612	0.0994098	3	PASS	PASS	FAIL	PASS	PASS	PASS	FAIL
996	Interact_cDNA2_lower_280411_XYYM_CS	J2	MnSOD_BOK	27.3449	53	42	4	844.7	NA	3	Stress	28	Wild	25	12.6	1899-12-31 00:17:00	2	1	2	53	HK		S	6.41811	-0.018706	27.5317	27.5094	0.198897	3	6.50049	6.46786	0.10266	3	0.0636767	0.031051	0.10266	3	PASS	PASS	PASS	PASS	PASS	PASS	PASS
997	Interact_cDNA2_lower_280411_XYYM_CS	J20	MnSOD_BOK	40	NTC	NA	NA	NA	NA	NA	NA	NA	NA	NA	NA	NA	NA	NA	NA	NTC	NTC	NTC	NTC	0	NA	40	40	NA	1	0	0	NA	1	NA	NA	NA	1	FAIL	PASS	NA	NA	NA	NA	FAIL
998	Interact_cDNA2_lower_280411_XYYM_CS	J21	MnSOD_BOK	27.5828	56	93	8	298.34	9.7	3	Stress	12	Hybr	18	10.9	1899-12-31 00:13:00	2	1	2	56	HK		S	5.9632	-0.473612	27.2602	27.2462	0.31579	3	5.93243	5.9632	0.0994098	3	-0.504381	-0.473612	0.0994098	3	PASS	PASS	PASS	PASS	PASS	PASS	PASS
999	Interact_cDNA2_lower_280411_XYYM_CS	J22	MnSOD_BOK	40	nRT43	NA	NA	NA	NA	NA	NA	NA	NA	NA	NA	NA	NA	NA	NA	43	HK		nRT	0	NA	40	40	NA	1	0	0	NA	1	NA	NA	NA	1	FAIL	PASS	NA	NA	NA	NA	FAIL
1000	Interact_cDNA2_lower_280411_XYYM_CS	J23	MnSOD_BOK	27.2462	56	93	8	298.34	9.7	3	Stress	12	Hybr	18	10.9	1899-12-31 00:13:00	2	1	2	56	HK		S	5.82127	-0.615537	27.2602	27.2462	0.31579	3	5.93243	5.9632	0.0994098	3	-0.504381	-0.473612	0.0994098	3	PASS	PASS	PASS	PASS	PASS	PASS	PASS
1001	Interact_cDNA2_lower_280411_XYYM_CS	J24	MnSOD_BOK	40	nRT56	NA	NA	NA	NA	NA	NA	NA	NA	NA	NA	NA	NA	NA	NA	56	HK		nRT	0	NA	40	40	NA	1	0	0	NA	1	NA	NA	NA	1	FAIL	PASS	NA	NA	NA	NA	FAIL
1002	Interact_cDNA2_lower_280411_XYYM_CS	J3	MnSOD_BOK	28.3196	51	127	11	693.53	NA	4	Stress	6	Hybr	23	12.3	1899-12-31 00:18:00	2	1	2	51	HK		S	6.19623	-0.240584	27.8415	27.6992	0.425186	3	6.03451	6.19623	0.281029	3	-0.402305	-0.240584	0.281029	3	PASS	PASS	PASS	PASS	PASS	PASS	PASS
1003	Interact_cDNA2_lower_280411_XYYM_CS	J4	MnSOD_BOK	27.5094	53	42	4	844.7	NA	3	Stress	28	Wild	25	12.6	1899-12-31 00:17:00	2	1	2	53	HK		S	6.46786	0.031051	27.5317	27.5094	0.198897	3	6.50049	6.46786	0.10266	3	0.0636767	0.031051	0.10266	3	PASS	PASS	PASS	PASS	PASS	PASS	PASS
1004	Interact_cDNA2_lower_280411_XYYM_CS	J5	MnSOD_BOK	27.6992	51	127	11	693.53	NA	4	Stress	6	Hybr	23	12.3	1899-12-31 00:18:00	2	1	2	51	HK		S	6.19729	-0.239523	27.8415	27.6992	0.425186	3	6.03451	6.19623	0.281029	3	-0.402305	-0.240584	0.281029	3	PASS	PASS	PASS	PASS	PASS	PASS	PASS
1005	Interact_cDNA2_lower_280411_XYYM_CS	J6	MnSOD_BOK	27.7408	53	42	4	844.7	NA	3	Stress	28	Wild	25	12.6	1899-12-31 00:17:00	2	1	2	53	HK		S	6.6155	0.178685	27.5317	27.5094	0.198897	3	6.50049	6.46786	0.10266	3	0.0636767	0.031051	0.10266	3	PASS	PASS	PASS	PASS	PASS	PASS	PASS
1006	Interact_cDNA2_lower_280411_XYYM_CS	J7	MnSOD_BOK	40	52	121	11	773.59	NA	3	Stress	25	Wild	22	12.3	1899-12-31 00:21:00	2	1	2	52	HK		S	10.6692	4.2324	39.057	40	1.63331	3	9.44803	10.3275	1.8272	3	3.01122	3.89067	1.8272	3	FAIL	PASS	FAIL	FAIL	FAIL	FAIL	FAIL
1007	Interact_cDNA2_lower_280411_XYYM_CS	J8	MnSOD_BOK	28.2669	54	26	3	516.56	NA	2	Control	11	Farm	38	14.4	1899-12-31 00:21:00	2	1	2	54	HK		S	6.85251	0.4157	28.126	28.2669	0.29445	3	6.66541	6.84651	0.31889	3	0.228594	0.409695	0.31889	3	PASS	PASS	PASS	PASS	PASS	PASS	PASS
1008	Interact_cDNA2_lower_280411_XYYM_CS	J9	MnSOD_BOK	40	52	121	11	773.59	NA	3	Stress	25	Wild	22	12.3	1899-12-31 00:21:00	2	1	2	52	HK		S	10.3275	3.89067	39.057	40	1.63331	3	9.44803	10.3275	1.8272	3	3.01122	3.89067	1.8272	3	FAIL	PASS	FAIL	FAIL	FAIL	FAIL	FAIL
1009	Interact_cDNA2_lower_280411_XYYM_CS	K1	GP_BOK	40	43	159	14	1015.3	NA	1	Control	19	Farm	49	15.6	1899-12-31 00:21:00	2	1	2	43	HK		S	0	-6.09328	40	40	0	3	0	0	0	3	-6.09328	-6.09328	0	3	FAIL	PASS	FAIL	PASS	FAIL	FAIL	FAIL
1010	Interact_cDNA2_lower_280411_XYYM_CS	K10	GP_BOK	28.1067	46	172	15	495.45	9.1	2	Control	25	Wild	7	8.3	1899-12-31 00:07:00	1	1	2	46	HK		S	6.43994	0.346651	28.2331	28.1067	0.238814	3	6.55777	6.43994	0.336302	3	0.464489	0.346651	0.336302	3	PASS	PASS	PASS	PASS	PASS	PASS	PASS
1011	Interact_cDNA2_lower_280411_XYYM_CS	K11	GP_BOK	27.4513	44	92	8	261.83	9.5	2	Control	29	Wild	11	9.5	1899-12-31 00:15:00	1	1	2	44	HK		S	5.73169	-0.361597	27.6981	27.651	0.273422	3	6.10842	6.23013	0.333004	3	0.0151403	0.136851	0.333004	3	PASS	PASS	PASS	PASS	PASS	PASS	PASS
1012	Interact_cDNA2_lower_280411_XYYM_CS	K12	GP_BOK	28.084	46	172	15	495.45	9.1	2	Control	25	Wild	7	8.3	1899-12-31 00:07:00	1	1	2	46	HK		S	6.29625	0.202964	28.2331	28.1067	0.238814	3	6.55777	6.43994	0.336302	3	0.464489	0.346651	0.336302	3	PASS	PASS	PASS	PASS	PASS	PASS	PASS
1013	Interact_cDNA2_lower_280411_XYYM_CS	K13	GP_BOK	27.5006	47	114	10	255.73	9.7	4	Stress	8	Hybr	13	10.4	1899-12-31 00:22:00	1	1	2	47	HK		S	5.86651	-0.22677	27.5597	27.5006	0.2116	3	5.89395	5.87556	0.0399411	3	-0.199333	-0.217719	0.0399411	3	PASS	PASS	PASS	PASS	PASS	PASS	PASS
1014	Interact_cDNA2_lower_280411_XYYM_CS	K14	GP_BOK	27.5706	49	160	14	1007.66	9.6	4	Stress	9	Farm	34	14	1899-12-31 00:09:00	3	1	2	49	HK		S	5.8434	-0.24988	27.8295	27.6576	0.37566	3	6.12995	6.09752	0.304055	3	0.0366617	0.004235	0.304055	3	PASS	PASS	PASS	PASS	PASS	PASS	PASS
1015	Interact_cDNA2_lower_280411_XYYM_CS	K15	GP_BOK	27.7946	47	114	10	255.73	9.7	4	Stress	8	Hybr	13	10.4	1899-12-31 00:22:00	1	1	2	47	HK		S	5.93977	-0.15351	27.5597	27.5006	0.2116	3	5.89395	5.87556	0.0399411	3	-0.199333	-0.217719	0.0399411	3	PASS	PASS	PASS	PASS	PASS	PASS	PASS
1016	Interact_cDNA2_lower_280411_XYYM_CS	K16	GP_BOK	27.6576	49	160	14	1007.66	9.6	4	Stress	9	Farm	34	14	1899-12-31 00:09:00	3	1	2	49	HK		S	6.44891	0.35563	27.8295	27.6576	0.37566	3	6.12995	6.09752	0.304055	3	0.0366617	0.004235	0.304055	3	PASS	PASS	PASS	PASS	PASS	PASS	PASS
1017	Interact_cDNA2_lower_280411_XYYM_CS	K17	GP_BOK	27.3839	47	114	10	255.73	9.7	4	Stress	8	Hybr	13	10.4	1899-12-31 00:22:00	1	1	2	47	HK		S	5.87556	-0.217719	27.5597	27.5006	0.2116	3	5.89395	5.87556	0.0399411	3	-0.199333	-0.217719	0.0399411	3	PASS	PASS	PASS	PASS	PASS	PASS	PASS
1018	Interact_cDNA2_lower_280411_XYYM_CS	K18	GP_BOK	28.2604	49	160	14	1007.66	9.6	4	Stress	9	Farm	34	14	1899-12-31 00:09:00	3	1	2	49	HK		S	6.09752	0.004235	27.8295	27.6576	0.37566	3	6.12995	6.09752	0.304055	3	0.0366617	0.004235	0.304055	3	PASS	PASS	PASS	PASS	PASS	PASS	PASS
1019	Interact_cDNA2_lower_280411_XYYM_CS	K19	GP_BOK	28.1933	48	9	1	478.21	9	1	Control	14	Hybr	19	11.7	1899-12-31 00:10:00	1	1	2	48	HK		S	6.46364	0.370358	28.3442	28.2763	0.193899	3	6.40009	6.43975	0.0901833	3	0.306803	0.346465	0.0901833	3	PASS	PASS	PASS	PASS	PASS	PASS	PASS
1020	Interact_cDNA2_lower_280411_XYYM_CS	K2	GP_BOK	26.959	45	31	3	803.86	NA	3	Stress	2	Hybr	26	13	1899-12-31 00:08:00	2	1	2	45	HK		S	5.49806	-0.595224	27.1096	27.0643	0.177617	3	5.48972	5.49806	0.199236	3	-0.603563	-0.595224	0.199236	3	PASS	PASS	PASS	PASS	PASS	PASS	PASS
1021	Interact_cDNA2_lower_280411_XYYM_CS	K20	GP_BOK	28.816	50	152	13	832.89	NA	2	Control	14	Hybr	34	14.9	1899-12-31 00:18:00	2	1	2	50	HK		S	6.93396	0.840678	28.9514	28.9859	0.121928	3	6.81462	6.79095	0.109438	3	0.721339	0.697662	0.109438	3	PASS	PASS	PASS	PASS	PASS	PASS	PASS
1022	Interact_cDNA2_lower_280411_XYYM_CS	K21	GP_BOK	28.5629	48	9	1	478.21	9	1	Control	14	Hybr	19	11.7	1899-12-31 00:10:00	1	1	2	48	HK		S	6.43975	0.346465	28.3442	28.2763	0.193899	3	6.40009	6.43975	0.0901833	3	0.306803	0.346465	0.0901833	3	PASS	PASS	PASS	PASS	PASS	PASS	PASS
1023	Interact_cDNA2_lower_280411_XYYM_CS	K22	GP_BOK	29.0524	50	152	13	832.89	NA	2	Control	14	Hybr	34	14.9	1899-12-31 00:18:00	2	1	2	50	HK		S	6.79095	0.697662	28.9514	28.9859	0.121928	3	6.81462	6.79095	0.109438	3	0.721339	0.697662	0.109438	3	PASS	PASS	PASS	PASS	PASS	PASS	PASS
1024	Interact_cDNA2_lower_280411_XYYM_CS	K23	GP_BOK	28.2763	48	9	1	478.21	9	1	Control	14	Hybr	19	11.7	1899-12-31 00:10:00	1	1	2	48	HK		S	6.29687	0.203586	28.3442	28.2763	0.193899	3	6.40009	6.43975	0.0901833	3	0.306803	0.346465	0.0901833	3	PASS	PASS	PASS	PASS	PASS	PASS	PASS
1025	Interact_cDNA2_lower_280411_XYYM_CS	K24	GP_BOK	28.9859	50	152	13	832.89	NA	2	Control	14	Hybr	34	14.9	1899-12-31 00:18:00	2	1	2	50	HK		S	6.71896	0.625678	28.9514	28.9859	0.121928	3	6.81462	6.79095	0.109438	3	0.721339	0.697662	0.109438	3	PASS	PASS	PASS	PASS	PASS	PASS	PASS
1026	Interact_cDNA2_lower_280411_XYYM_CS	K3	GP_BOK	40	43	159	14	1015.3	NA	1	Control	19	Farm	49	15.6	1899-12-31 00:21:00	2	1	2	43	HK		S	0	-6.09328	40	40	0	3	0	0	0	3	-6.09328	-6.09328	0	3	FAIL	PASS	FAIL	PASS	FAIL	FAIL	FAIL
1027	Interact_cDNA2_lower_280411_XYYM_CS	K4	GP_BOK	27.3054	45	31	3	803.86	NA	3	Stress	2	Hybr	26	13	1899-12-31 00:08:00	2	1	2	45	HK		S	5.68466	-0.408627	27.1096	27.0643	0.177617	3	5.48972	5.49806	0.199236	3	-0.603563	-0.595224	0.199236	3	PASS	PASS	PASS	PASS	PASS	PASS	PASS
1028	Interact_cDNA2_lower_280411_XYYM_CS	K5	GP_BOK	40	43	159	14	1015.3	NA	1	Control	19	Farm	49	15.6	1899-12-31 00:21:00	2	1	2	43	HK		S	0	-6.09328	40	40	0	3	0	0	0	3	-6.09328	-6.09328	0	3	FAIL	PASS	FAIL	PASS	FAIL	FAIL	FAIL
1029	Interact_cDNA2_lower_280411_XYYM_CS	K6	GP_BOK	27.0643	45	31	3	803.86	NA	3	Stress	2	Hybr	26	13	1899-12-31 00:08:00	2	1	2	45	HK		S	5.28645	-0.806838	27.1096	27.0643	0.177617	3	5.48972	5.49806	0.199236	3	-0.603563	-0.595224	0.199236	3	PASS	PASS	PASS	PASS	PASS	PASS	PASS
1030	Interact_cDNA2_lower_280411_XYYM_CS	K7	GP_BOK	27.651	44	92	8	261.83	9.5	2	Control	29	Wild	11	9.5	1899-12-31 00:15:00	1	1	2	44	HK		S	6.23013	0.136851	27.6981	27.651	0.273422	3	6.10842	6.23013	0.333004	3	0.0151403	0.136851	0.333004	3	PASS	PASS	PASS	PASS	PASS	PASS	PASS
1031	Interact_cDNA2_lower_280411_XYYM_CS	K8	GP_BOK	28.5085	46	172	15	495.45	9.1	2	Control	25	Wild	7	8.3	1899-12-31 00:07:00	1	1	2	46	HK		S	6.93714	0.843853	28.2331	28.1067	0.238814	3	6.55777	6.43994	0.336302	3	0.464489	0.346651	0.336302	3	PASS	PASS	PASS	PASS	PASS	PASS	PASS
1032	Interact_cDNA2_lower_280411_XYYM_CS	K9	GP_BOK	27.992	44	92	8	261.83	9.5	2	Control	29	Wild	11	9.5	1899-12-31 00:15:00	1	1	2	44	HK		S	6.36345	0.270167	27.6981	27.651	0.273422	3	6.10842	6.23013	0.333004	3	0.0151403	0.136851	0.333004	3	PASS	PASS	PASS	PASS	PASS	PASS	PASS
1033	Interact_cDNA2_lower_280411_XYYM_CS	L1	GP_BOK	27.0076	51	127	11	693.53	NA	4	Stress	6	Hybr	23	12.3	1899-12-31 00:18:00	2	1	2	51	HK		S	5.21183	-0.881456	27.3882	27.2999	0.43158	3	5.58117	5.7337	0.321472	3	-0.512112	-0.359581	0.321472	3	PASS	PASS	PASS	PASS	PASS	PASS	PASS
1034	Interact_cDNA2_lower_280411_XYYM_CS	L10	GP_BOK	28.2343	54	26	3	516.56	NA	2	Control	11	Farm	38	14.4	1899-12-31 00:21:00	2	1	2	54	HK		S	6.75739	0.664108	28.1882	28.2343	0.136657	3	6.72764	6.75739	0.0962449	3	0.634357	0.664108	0.0962449	3	PASS	PASS	PASS	PASS	PASS	PASS	PASS
1035	Interact_cDNA2_lower_280411_XYYM_CS	L11	GP_BOK	40	52	121	11	773.59	NA	3	Stress	25	Wild	22	12.3	1899-12-31 00:21:00	2	1	2	52	HK		S	10.1764	4.08311	40	40	0	3	10.391	10.3275	0.252478	3	4.29774	4.2342	0.252478	3	FAIL	PASS	FAIL	PASS	FAIL	FAIL	FAIL
1036	Interact_cDNA2_lower_280411_XYYM_CS	L12	GP_BOK	28.2958	54	26	3	516.56	NA	2	Control	11	Farm	38	14.4	1899-12-31 00:21:00	2	1	2	54	HK		S	6.8055	0.712213	28.1882	28.2343	0.136657	3	6.72764	6.75739	0.0962449	3	0.634357	0.664108	0.0962449	3	PASS	PASS	PASS	PASS	PASS	PASS	PASS
1037	Interact_cDNA2_lower_280411_XYYM_CS	L13	GP_BOK	27.7927	55	65	6	389.57	9.7	4	Stress	2	Hybr	11	9.7	1899-12-31 00:09:00	2	1	2	55	HK		S	6.8969	0.803616	27.9111	27.8192	0.182665	3	6.71798	6.70412	0.172407	3	0.624698	0.61084	0.172407	3	PASS	PASS	PASS	PASS	PASS	PASS	PASS
1038	Interact_cDNA2_lower_280411_XYYM_CS	L14	GP_BOK	28.6152	PK	NA	NA	NA	NA	NA	NA	NA	NA	NA	NA	NA	NA	NA	NA	PK	PK	PK	PK	6.52188	NA	28.6182	28.6152	0.0695601	3	6.58334	6.52188	0.160336	3	NA	NA	NA	3	PASS	PASS	NA	NA	NA	NA	PASS
1039	Interact_cDNA2_lower_280411_XYYM_CS	L15	GP_BOK	28.1215	55	65	6	389.57	9.7	4	Stress	2	Hybr	11	9.7	1899-12-31 00:09:00	2	1	2	55	HK		S	6.55292	0.459639	27.9111	27.8192	0.182665	3	6.71798	6.70412	0.172407	3	0.624698	0.61084	0.172407	3	PASS	PASS	PASS	PASS	PASS	PASS	PASS
1040	Interact_cDNA2_lower_280411_XYYM_CS	L16	GP_BOK	28.5503	PK	NA	NA	NA	NA	NA	NA	NA	NA	NA	NA	NA	NA	NA	NA	PK	PK	PK	PK	6.46282	NA	28.6182	28.6152	0.0695601	3	6.58334	6.52188	0.160336	3	NA	NA	NA	3	PASS	PASS	NA	NA	NA	NA	PASS
1041	Interact_cDNA2_lower_280411_XYYM_CS	L17	GP_BOK	27.8192	55	65	6	389.57	9.7	4	Stress	2	Hybr	11	9.7	1899-12-31 00:09:00	2	1	2	55	HK		S	6.70412	0.61084	27.9111	27.8192	0.182665	3	6.71798	6.70412	0.172407	3	0.624698	0.61084	0.172407	3	PASS	PASS	PASS	PASS	PASS	PASS	PASS
1042	Interact_cDNA2_lower_280411_XYYM_CS	L18	GP_BOK	28.6893	PK	NA	NA	NA	NA	NA	NA	NA	NA	NA	NA	NA	NA	NA	NA	PK	PK	PK	PK	6.76531	NA	28.6182	28.6152	0.0695601	3	6.58334	6.52188	0.160336	3	NA	NA	NA	3	PASS	PASS	NA	NA	NA	NA	PASS
1043	Interact_cDNA2_lower_280411_XYYM_CS	L19	GP_BOK	27.3654	56	93	8	298.34	9.7	3	Stress	12	Hybr	18	10.9	1899-12-31 00:13:00	2	1	2	56	HK		S	6.42654	0.333252	27.4146	27.4066	0.0537306	3	6.08685	6.04701	0.321618	3	-0.006432	-0.046278	0.321618	3	PASS	PASS	PASS	PASS	PASS	PASS	PASS
1044	Interact_cDNA2_lower_280411_XYYM_CS	L2	GP_BOK	27.5108	53	42	4	844.7	NA	3	Stress	28	Wild	25	12.6	1899-12-31 00:17:00	2	1	2	53	HK		S	6.58398	0.4907	27.5082	27.5108	0.240874	3	6.47693	6.58398	0.219502	3	0.383645	0.4907	0.219502	3	PASS	PASS	PASS	PASS	PASS	PASS	PASS
1045	Interact_cDNA2_lower_280411_XYYM_CS	L20	GP_BOK	40	NTC	NA	NA	NA	NA	NA	NA	NA	NA	NA	NA	NA	NA	NA	NA	NTC	NTC	NTC	NTC	0	NA	40	40	NA	1	0	0	NA	1	NA	NA	NA	1	FAIL	PASS	NA	NA	NA	NA	FAIL
1046	Interact_cDNA2_lower_280411_XYYM_CS	L21	GP_BOK	27.4066	56	93	8	298.34	9.7	3	Stress	12	Hybr	18	10.9	1899-12-31 00:13:00	2	1	2	56	HK		S	5.78701	-0.30627	27.4146	27.4066	0.0537306	3	6.08685	6.04701	0.321618	3	-0.006432	-0.046278	0.321618	3	PASS	PASS	PASS	PASS	PASS	PASS	PASS
1047	Interact_cDNA2_lower_280411_XYYM_CS	L22	GP_BOK	40	nRT43	NA	NA	NA	NA	NA	NA	NA	NA	NA	NA	NA	NA	NA	NA	43	HK		nRT	0	NA	40	40	NA	1	0	0	NA	1	NA	NA	NA	1	FAIL	PASS	NA	NA	NA	NA	FAIL
1048	Interact_cDNA2_lower_280411_XYYM_CS	L23	GP_BOK	27.4719	56	93	8	298.34	9.7	3	Stress	12	Hybr	18	10.9	1899-12-31 00:13:00	2	1	2	56	HK		S	6.04701	-0.046278	27.4146	27.4066	0.0537306	3	6.08685	6.04701	0.321618	3	-0.006432	-0.046278	0.321618	3	PASS	PASS	PASS	PASS	PASS	PASS	PASS
1049	Interact_cDNA2_lower_280411_XYYM_CS	L24	GP_BOK	40	nRT56	NA	NA	NA	NA	NA	NA	NA	NA	NA	NA	NA	NA	NA	NA	56	HK		nRT	0	NA	40	40	NA	1	0	0	NA	1	NA	NA	NA	1	FAIL	PASS	NA	NA	NA	NA	FAIL
1050	Interact_cDNA2_lower_280411_XYYM_CS	L3	GP_BOK	27.8571	51	127	11	693.53	NA	4	Stress	6	Hybr	23	12.3	1899-12-31 00:18:00	2	1	2	51	HK		S	5.7337	-0.359581	27.3882	27.2999	0.43158	3	5.58117	5.7337	0.321472	3	-0.512112	-0.359581	0.321472	3	PASS	PASS	PASS	PASS	PASS	PASS	PASS
1051	Interact_cDNA2_lower_280411_XYYM_CS	L4	GP_BOK	27.266	53	42	4	844.7	NA	3	Stress	28	Wild	25	12.6	1899-12-31 00:17:00	2	1	2	53	HK		S	6.22444	0.131156	27.5082	27.5108	0.240874	3	6.47693	6.58398	0.219502	3	0.383645	0.4907	0.219502	3	PASS	PASS	PASS	PASS	PASS	PASS	PASS
1052	Interact_cDNA2_lower_280411_XYYM_CS	L5	GP_BOK	27.2999	51	127	11	693.53	NA	4	Stress	6	Hybr	23	12.3	1899-12-31 00:18:00	2	1	2	51	HK		S	5.79798	-0.295299	27.3882	27.2999	0.43158	3	5.58117	5.7337	0.321472	3	-0.512112	-0.359581	0.321472	3	PASS	PASS	PASS	PASS	PASS	PASS	PASS
1053	Interact_cDNA2_lower_280411_XYYM_CS	L6	GP_BOK	27.7477	53	42	4	844.7	NA	3	Stress	28	Wild	25	12.6	1899-12-31 00:17:00	2	1	2	53	HK		S	6.62236	0.529078	27.5082	27.5108	0.240874	3	6.47693	6.58398	0.219502	3	0.383645	0.4907	0.219502	3	PASS	PASS	PASS	PASS	PASS	PASS	PASS
1054	Interact_cDNA2_lower_280411_XYYM_CS	L7	GP_BOK	40	52	121	11	773.59	NA	3	Stress	25	Wild	22	12.3	1899-12-31 00:21:00	2	1	2	52	HK		S	10.6692	4.57592	40	40	0	3	10.391	10.3275	0.252478	3	4.29774	4.2342	0.252478	3	FAIL	PASS	FAIL	PASS	FAIL	FAIL	FAIL
1055	Interact_cDNA2_lower_280411_XYYM_CS	L8	GP_BOK	28.0345	54	26	3	516.56	NA	2	Control	11	Farm	38	14.4	1899-12-31 00:21:00	2	1	2	54	HK		S	6.62003	0.526749	28.1882	28.2343	0.136657	3	6.72764	6.75739	0.0962449	3	0.634357	0.664108	0.0962449	3	PASS	PASS	PASS	PASS	PASS	PASS	PASS
1056	Interact_cDNA2_lower_280411_XYYM_CS	L9	GP_BOK	40	52	121	11	773.59	NA	3	Stress	25	Wild	22	12.3	1899-12-31 00:21:00	2	1	2	52	HK		S	10.3275	4.2342	40	40	0	3	10.391	10.3275	0.252478	3	4.29774	4.2342	0.252478	3	FAIL	PASS	FAIL	PASS	FAIL	FAIL	FAIL
1057	Interact_cDNA2_lower_280411_XYYM_CS	M1	IGF1_BOK	40	43	159	14	1015.3	NA	1	Control	19	Farm	49	15.6	1899-12-31 00:21:00	2	1	2	43	HK		S	0	-8.47127	40	40	0	3	0	0	0	3	-8.47127	-8.47127	0	3	FAIL	PASS	FAIL	PASS	FAIL	FAIL	FAIL
1058	Interact_cDNA2_lower_280411_XYYM_CS	M10	IGF1_BOK	31.1314	46	172	15	495.45	9.1	2	Control	25	Wild	7	8.3	1899-12-31 00:07:00	1	1	2	46	HK		S	9.46462	0.993354	30.9927	31.1314	0.295281	3	9.31735	9.40527	0.205825	3	0.846086	0.934	0.205825	3	PASS	PASS	PASS	PASS	PASS	PASS	PASS
1059	Interact_cDNA2_lower_280411_XYYM_CS	M11	IGF1_BOK	30.363	44	92	8	261.83	9.5	2	Control	29	Wild	11	9.5	1899-12-31 00:15:00	1	1	2	44	HK		S	8.64333	0.172058	30.0786	30.2101	0.36814	3	8.48891	8.5815	0.216138	3	0.0176383	0.110227	0.216138	3	PASS	PASS	PASS	PASS	PASS	PASS	PASS
1060	Interact_cDNA2_lower_280411_XYYM_CS	M12	IGF1_BOK	31.193	46	172	15	495.45	9.1	2	Control	25	Wild	7	8.3	1899-12-31 00:07:00	1	1	2	46	HK		S	9.40527	0.934	30.9927	31.1314	0.295281	3	9.31735	9.40527	0.205825	3	0.846086	0.934	0.205825	3	PASS	PASS	PASS	PASS	PASS	PASS	PASS
1061	Interact_cDNA2_lower_280411_XYYM_CS	M13	IGF1_BOK	29.6885	47	114	10	255.73	9.7	4	Stress	8	Hybr	13	10.4	1899-12-31 00:22:00	1	1	2	47	HK		S	8.0544	-0.416867	29.84	29.8405	0.151382	3	8.17432	8.0544	0.269421	3	-0.29695	-0.416867	0.269421	3	PASS	PASS	PASS	PASS	PASS	PASS	PASS
1062	Interact_cDNA2_lower_280411_XYYM_CS	M14	IGF1_BOK	30.674	49	160	14	1007.66	9.6	4	Stress	9	Farm	34	14	1899-12-31 00:09:00	3	1	2	49	HK		S	8.94682	0.475554	30.1179	30.674	0.977859	3	8.41832	8.528	0.59102	3	-0.0529453	0.056732	0.59102	3	PASS	PASS	PASS	FAIL	PASS	PASS	FAIL
1063	Interact_cDNA2_lower_280411_XYYM_CS	M15	IGF1_BOK	29.8405	47	114	10	255.73	9.7	4	Stress	8	Hybr	13	10.4	1899-12-31 00:22:00	1	1	2	47	HK		S	7.98568	-0.485592	29.84	29.8405	0.151382	3	8.17432	8.0544	0.269421	3	-0.29695	-0.416867	0.269421	3	PASS	PASS	PASS	PASS	PASS	PASS	PASS
1064	Interact_cDNA2_lower_280411_XYYM_CS	M16	IGF1_BOK	28.9888	49	160	14	1007.66	9.6	4	Stress	9	Farm	34	14	1899-12-31 00:09:00	3	1	2	49	HK		S	7.78015	-0.691122	30.1179	30.674	0.977859	3	8.41832	8.528	0.59102	3	-0.0529453	0.056732	0.59102	3	PASS	PASS	PASS	FAIL	PASS	PASS	FAIL
1065	Interact_cDNA2_lower_280411_XYYM_CS	M17	IGF1_BOK	29.9912	47	114	10	255.73	9.7	4	Stress	8	Hybr	13	10.4	1899-12-31 00:22:00	1	1	2	47	HK		S	8.48288	0.01161	29.84	29.8405	0.151382	3	8.17432	8.0544	0.269421	3	-0.29695	-0.416867	0.269421	3	PASS	PASS	PASS	PASS	PASS	PASS	PASS
1066	Interact_cDNA2_lower_280411_XYYM_CS	M18	IGF1_BOK	30.6909	49	160	14	1007.66	9.6	4	Stress	9	Farm	34	14	1899-12-31 00:09:00	3	1	2	49	HK		S	8.528	0.056732	30.1179	30.674	0.977859	3	8.41832	8.528	0.59102	3	-0.0529453	0.056732	0.59102	3	PASS	PASS	PASS	FAIL	PASS	PASS	FAIL
1067	Interact_cDNA2_lower_280411_XYYM_CS	M19	IGF1_BOK	30.1701	48	9	1	478.21	9	1	Control	14	Hybr	19	11.7	1899-12-31 00:10:00	1	1	2	48	HK		S	8.44035	-0.030917	30.5884	30.6225	0.402315	3	8.64426	8.49936	0.303514	3	0.172992	0.028093	0.303514	3	PASS	PASS	PASS	PASS	PASS	PASS	PASS
1068	Interact_cDNA2_lower_280411_XYYM_CS	M2	IGF1_BOK	29.9354	45	31	3	803.86	NA	3	Stress	2	Hybr	26	13	1899-12-31 00:08:00	2	1	2	45	HK		S	8.47447	0.003204	30.1885	30.1767	0.25925	3	8.56868	8.47447	0.231747	3	0.097413	0.003204	0.231747	3	PASS	PASS	PASS	PASS	PASS	PASS	PASS
1069	Interact_cDNA2_lower_280411_XYYM_CS	M20	IGF1_BOK	30.4847	50	152	13	832.89	NA	2	Control	14	Hybr	34	14.9	1899-12-31 00:18:00	2	1	2	50	HK		S	8.60271	0.131445	30.47	30.4847	0.565426	3	8.33323	8.60271	0.609043	3	-0.138038	0.131445	0.609043	3	PASS	PASS	PASS	PASS	PASS	PASS	PASS
1070	Interact_cDNA2_lower_280411_XYYM_CS	M21	IGF1_BOK	30.6225	48	9	1	478.21	9	1	Control	14	Hybr	19	11.7	1899-12-31 00:10:00	1	1	2	48	HK		S	8.49936	0.028093	30.5884	30.6225	0.402315	3	8.64426	8.49936	0.303514	3	0.172992	0.028093	0.303514	3	PASS	PASS	PASS	PASS	PASS	PASS	PASS
1071	Interact_cDNA2_lower_280411_XYYM_CS	M22	IGF1_BOK	29.8974	50	152	13	832.89	NA	2	Control	14	Hybr	34	14.9	1899-12-31 00:18:00	2	1	2	50	HK		S	7.63593	-0.835334	30.47	30.4847	0.565426	3	8.33323	8.60271	0.609043	3	-0.138038	0.131445	0.609043	3	PASS	PASS	PASS	PASS	PASS	PASS	PASS
1072	Interact_cDNA2_lower_280411_XYYM_CS	M23	IGF1_BOK	30.9725	48	9	1	478.21	9	1	Control	14	Hybr	19	11.7	1899-12-31 00:10:00	1	1	2	48	HK		S	8.99307	0.521799	30.5884	30.6225	0.402315	3	8.64426	8.49936	0.303514	3	0.172992	0.028093	0.303514	3	PASS	PASS	PASS	PASS	PASS	PASS	PASS
1073	Interact_cDNA2_lower_280411_XYYM_CS	M24	IGF1_BOK	31.028	50	152	13	832.89	NA	2	Control	14	Hybr	34	14.9	1899-12-31 00:18:00	2	1	2	50	HK		S	8.76104	0.289774	30.47	30.4847	0.565426	3	8.33323	8.60271	0.609043	3	-0.138038	0.131445	0.609043	3	PASS	PASS	PASS	PASS	PASS	PASS	PASS
1074	Interact_cDNA2_lower_280411_XYYM_CS	M3	IGF1_BOK	40	43	159	14	1015.3	NA	1	Control	19	Farm	49	15.6	1899-12-31 00:21:00	2	1	2	43	HK		S	0	-8.47127	40	40	0	3	0	0	0	3	-8.47127	-8.47127	0	3	FAIL	PASS	FAIL	PASS	FAIL	FAIL	FAIL
1075	Interact_cDNA2_lower_280411_XYYM_CS	M4	IGF1_BOK	30.4535	45	31	3	803.86	NA	3	Stress	2	Hybr	26	13	1899-12-31 00:08:00	2	1	2	45	HK		S	8.8327	0.361428	30.1885	30.1767	0.25925	3	8.56868	8.47447	0.231747	3	0.097413	0.003204	0.231747	3	PASS	PASS	PASS	PASS	PASS	PASS	PASS
1076	Interact_cDNA2_lower_280411_XYYM_CS	M5	IGF1_BOK	40	43	159	14	1015.3	NA	1	Control	19	Farm	49	15.6	1899-12-31 00:21:00	2	1	2	43	HK		S	0	-8.47127	40	40	0	3	0	0	0	3	-8.47127	-8.47127	0	3	FAIL	PASS	FAIL	PASS	FAIL	FAIL	FAIL
1077	Interact_cDNA2_lower_280411_XYYM_CS	M6	IGF1_BOK	30.1767	45	31	3	803.86	NA	3	Stress	2	Hybr	26	13	1899-12-31 00:08:00	2	1	2	45	HK		S	8.39888	-0.072393	30.1885	30.1767	0.25925	3	8.56868	8.47447	0.231747	3	0.097413	0.003204	0.231747	3	PASS	PASS	PASS	PASS	PASS	PASS	PASS
1078	Interact_cDNA2_lower_280411_XYYM_CS	M7	IGF1_BOK	29.6628	44	92	8	261.83	9.5	2	Control	29	Wild	11	9.5	1899-12-31 00:15:00	1	1	2	44	HK		S	8.2419	-0.22937	30.0786	30.2101	0.36814	3	8.48891	8.5815	0.216138	3	0.0176383	0.110227	0.216138	3	PASS	PASS	PASS	PASS	PASS	PASS	PASS
1079	Interact_cDNA2_lower_280411_XYYM_CS	M8	IGF1_BOK	30.6535	46	172	15	495.45	9.1	2	Control	25	Wild	7	8.3	1899-12-31 00:07:00	1	1	2	46	HK		S	9.08217	0.610903	30.9927	31.1314	0.295281	3	9.31735	9.40527	0.205825	3	0.846086	0.934	0.205825	3	PASS	PASS	PASS	PASS	PASS	PASS	PASS
1080	Interact_cDNA2_lower_280411_XYYM_CS	M9	IGF1_BOK	30.2101	44	92	8	261.83	9.5	2	Control	29	Wild	11	9.5	1899-12-31 00:15:00	1	1	2	44	HK		S	8.5815	0.110227	30.0786	30.2101	0.36814	3	8.48891	8.5815	0.216138	3	0.0176383	0.110227	0.216138	3	PASS	PASS	PASS	PASS	PASS	PASS	PASS
1081	Interact_cDNA2_lower_280411_XYYM_CS	N1	IGF1_BOK	29.6322	51	127	11	693.53	NA	4	Stress	6	Hybr	23	12.3	1899-12-31 00:18:00	2	1	2	51	HK		S	7.83637	-0.634894	29.9789	30.033	0.323077	3	8.17185	8.14807	0.34797	3	-0.299423	-0.323201	0.34797	3	PASS	PASS	PASS	PASS	PASS	PASS	PASS
1082	Interact_cDNA2_lower_280411_XYYM_CS	N10	IGF1_BOK	29.9163	54	26	3	516.56	NA	2	Control	11	Farm	38	14.4	1899-12-31 00:21:00	2	1	2	54	HK		S	8.43939	-0.031882	30.1627	29.9163	0.552815	3	8.70217	8.43939	0.524005	3	0.230897	-0.031882	0.524005	3	PASS	PASS	PASS	PASS	PASS	PASS	PASS
1083	Interact_cDNA2_lower_280411_XYYM_CS	N11	IGF1_BOK	40	52	121	11	773.59	NA	3	Stress	25	Wild	22	12.3	1899-12-31 00:21:00	2	1	2	52	HK		S	10.1764	1.70512	40	40	0	3	10.391	10.3275	0.252478	3	1.91976	1.85622	0.252478	3	FAIL	PASS	FAIL	PASS	FAIL	FAIL	FAIL
1084	Interact_cDNA2_lower_280411_XYYM_CS	N12	IGF1_BOK	30.7959	54	26	3	516.56	NA	2	Control	11	Farm	38	14.4	1899-12-31 00:21:00	2	1	2	54	HK		S	9.30556	0.834295	30.1627	29.9163	0.552815	3	8.70217	8.43939	0.524005	3	0.230897	-0.031882	0.524005	3	PASS	PASS	PASS	PASS	PASS	PASS	PASS
1085	Interact_cDNA2_lower_280411_XYYM_CS	N13	IGF1_BOK	29.5469	55	65	6	389.57	9.7	4	Stress	2	Hybr	11	9.7	1899-12-31 00:09:00	2	1	2	55	HK		S	8.65113	0.179861	30.9502	30.5104	1.66729	3	9.75706	8.94185	1.6701	3	1.28579	0.470581	1.6701	3	PASS	PASS	PASS	FAIL	PASS	PASS	FAIL
1086	Interact_cDNA2_lower_280411_XYYM_CS	N14	IGF1_BOK	30.5841	PK	NA	NA	NA	NA	NA	NA	NA	NA	NA	NA	NA	NA	NA	NA	PK	PK	PK	PK	8.49072	NA	30.2174	30.199	0.357767	3	8.18253	8.27508	0.36341	3	NA	NA	NA	3	PASS	PASS	NA	NA	NA	NA	PASS
1087	Interact_cDNA2_lower_280411_XYYM_CS	N15	IGF1_BOK	30.5104	55	65	6	389.57	9.7	4	Stress	2	Hybr	11	9.7	1899-12-31 00:09:00	2	1	2	55	HK		S	8.94185	0.470581	30.9502	30.5104	1.66729	3	9.75706	8.94185	1.6701	3	1.28579	0.470581	1.6701	3	PASS	PASS	PASS	FAIL	PASS	PASS	FAIL
1088	Interact_cDNA2_lower_280411_XYYM_CS	N16	IGF1_BOK	29.8692	PK	NA	NA	NA	NA	NA	NA	NA	NA	NA	NA	NA	NA	NA	NA	PK	PK	PK	PK	7.7818	NA	30.2174	30.199	0.357767	3	8.18253	8.27508	0.36341	3	NA	NA	NA	3	PASS	PASS	NA	NA	NA	NA	PASS
1089	Interact_cDNA2_lower_280411_XYYM_CS	N17	IGF1_BOK	32.7933	55	65	6	389.57	9.7	4	Stress	2	Hybr	11	9.7	1899-12-31 00:09:00	2	1	2	55	HK		S	11.6782	3.20693	30.9502	30.5104	1.66729	3	9.75706	8.94185	1.6701	3	1.28579	0.470581	1.6701	3	PASS	PASS	FAIL	FAIL	FAIL	FAIL	FAIL
1090	Interact_cDNA2_lower_280411_XYYM_CS	N18	IGF1_BOK	30.199	PK	NA	NA	NA	NA	NA	NA	NA	NA	NA	NA	NA	NA	NA	NA	PK	PK	PK	PK	8.27508	NA	30.2174	30.199	0.357767	3	8.18253	8.27508	0.36341	3	NA	NA	NA	3	PASS	PASS	NA	NA	NA	NA	PASS
1091	Interact_cDNA2_lower_280411_XYYM_CS	N19	IGF1_BOK	30.0899	56	93	8	298.34	9.7	3	Stress	12	Hybr	18	10.9	1899-12-31 00:13:00	2	1	2	56	HK		S	9.15103	0.679765	30.1468	30.1676	0.0498755	3	8.81901	8.75794	0.306091	3	0.347742	0.28667	0.306091	3	PASS	PASS	PASS	PASS	PASS	PASS	PASS
1092	Interact_cDNA2_lower_280411_XYYM_CS	N2	IGF1_BOK	29.9648	53	42	4	844.7	NA	3	Stress	28	Wild	25	12.6	1899-12-31 00:17:00	2	1	2	53	HK		S	9.03798	0.566709	30.076	30.0855	0.106762	3	9.04475	9.04393	0.00722129	3	0.573483	0.57266	0.00722129	3	PASS	PASS	PASS	PASS	PASS	PASS	PASS
1093	Interact_cDNA2_lower_280411_XYYM_CS	N20	IGF1_BOK	40	NTC	NA	NA	NA	NA	NA	NA	NA	NA	NA	NA	NA	NA	NA	NA	NTC	NTC	NTC	NTC	0	NA	40	40	NA	1	0	0	NA	1	NA	NA	NA	1	FAIL	PASS	NA	NA	NA	NA	FAIL
1094	Interact_cDNA2_lower_280411_XYYM_CS	N21	IGF1_BOK	30.1676	56	93	8	298.34	9.7	3	Stress	12	Hybr	18	10.9	1899-12-31 00:13:00	2	1	2	56	HK		S	8.54806	0.076792	30.1468	30.1676	0.0498755	3	8.81901	8.75794	0.306091	3	0.347742	0.28667	0.306091	3	PASS	PASS	PASS	PASS	PASS	PASS	PASS
1095	Interact_cDNA2_lower_280411_XYYM_CS	N22	IGF1_BOK	40	nRT43	NA	NA	NA	NA	NA	NA	NA	NA	NA	NA	NA	NA	NA	NA	43	HK		nRT	0	NA	40	40	NA	1	0	0	NA	1	NA	NA	NA	1	FAIL	PASS	NA	NA	NA	NA	FAIL
1096	Interact_cDNA2_lower_280411_XYYM_CS	N23	IGF1_BOK	30.1829	56	93	8	298.34	9.7	3	Stress	12	Hybr	18	10.9	1899-12-31 00:13:00	2	1	2	56	HK		S	8.75794	0.28667	30.1468	30.1676	0.0498755	3	8.81901	8.75794	0.306091	3	0.347742	0.28667	0.306091	3	PASS	PASS	PASS	PASS	PASS	PASS	PASS
1097	Interact_cDNA2_lower_280411_XYYM_CS	N24	IGF1_BOK	40	nRT56	NA	NA	NA	NA	NA	NA	NA	NA	NA	NA	NA	NA	NA	NA	56	HK		nRT	0	NA	40	40	NA	1	0	0	NA	1	NA	NA	NA	1	FAIL	PASS	NA	NA	NA	NA	FAIL
1098	Interact_cDNA2_lower_280411_XYYM_CS	N3	IGF1_BOK	30.2715	51	127	11	693.53	NA	4	Stress	6	Hybr	23	12.3	1899-12-31 00:18:00	2	1	2	51	HK		S	8.14807	-0.323201	29.9789	30.033	0.323077	3	8.17185	8.14807	0.34797	3	-0.299423	-0.323201	0.34797	3	PASS	PASS	PASS	PASS	PASS	PASS	PASS
1099	Interact_cDNA2_lower_280411_XYYM_CS	N4	IGF1_BOK	30.0855	53	42	4	844.7	NA	3	Stress	28	Wild	25	12.6	1899-12-31 00:17:00	2	1	2	53	HK		S	9.04393	0.57266	30.076	30.0855	0.106762	3	9.04475	9.04393	0.00722129	3	0.573483	0.57266	0.00722129	3	PASS	PASS	PASS	PASS	PASS	PASS	PASS
1100	Interact_cDNA2_lower_280411_XYYM_CS	N5	IGF1_BOK	30.033	51	127	11	693.53	NA	4	Stress	6	Hybr	23	12.3	1899-12-31 00:18:00	2	1	2	51	HK		S	8.5311	0.059827	29.9789	30.033	0.323077	3	8.17185	8.14807	0.34797	3	-0.299423	-0.323201	0.34797	3	PASS	PASS	PASS	PASS	PASS	PASS	PASS
1101	Interact_cDNA2_lower_280411_XYYM_CS	N6	IGF1_BOK	30.1777	53	42	4	844.7	NA	3	Stress	28	Wild	25	12.6	1899-12-31 00:17:00	2	1	2	53	HK		S	9.05235	0.581081	30.076	30.0855	0.106762	3	9.04475	9.04393	0.00722129	3	0.573483	0.57266	0.00722129	3	PASS	PASS	PASS	PASS	PASS	PASS	PASS
1102	Interact_cDNA2_lower_280411_XYYM_CS	N7	IGF1_BOK	40	52	121	11	773.59	NA	3	Stress	25	Wild	22	12.3	1899-12-31 00:21:00	2	1	2	52	HK		S	10.6692	2.19794	40	40	0	3	10.391	10.3275	0.252478	3	1.91976	1.85622	0.252478	3	FAIL	PASS	FAIL	PASS	FAIL	FAIL	FAIL
1103	Interact_cDNA2_lower_280411_XYYM_CS	N8	IGF1_BOK	29.776	54	26	3	516.56	NA	2	Control	11	Farm	38	14.4	1899-12-31 00:21:00	2	1	2	54	HK		S	8.36155	-0.109722	30.1627	29.9163	0.552815	3	8.70217	8.43939	0.524005	3	0.230897	-0.031882	0.524005	3	PASS	PASS	PASS	PASS	PASS	PASS	PASS
1104	Interact_cDNA2_lower_280411_XYYM_CS	N9	IGF1_BOK	40	52	121	11	773.59	NA	3	Stress	25	Wild	22	12.3	1899-12-31 00:21:00	2	1	2	52	HK		S	10.3275	1.85622	40	40	0	3	10.391	10.3275	0.252478	3	1.91976	1.85622	0.252478	3	FAIL	PASS	FAIL	PASS	FAIL	FAIL	FAIL
1105	Interact_cDNA2_lower_280411_XYYM_CS	O1	IGF1-R_BOK	40	43	159	14	1015.3	NA	1	Control	19	Farm	49	15.6	1899-12-31 00:21:00	2	1	2	43	HK		S	0	-6.30342	40	40	0	3	0	0	0	3	-6.30342	-6.30342	0	3	FAIL	PASS	FAIL	PASS	FAIL	FAIL	FAIL
1106	Interact_cDNA2_lower_280411_XYYM_CS	O10	IGF1-R_BOK	28.1117	46	172	15	495.45	9.1	2	Control	25	Wild	7	8.3	1899-12-31 00:07:00	1	1	2	46	HK		S	6.44493	0.141503	27.885	27.9776	0.284431	3	6.20974	6.18981	0.225879	3	-0.09368	-0.113609	0.225879	3	PASS	PASS	PASS	PASS	PASS	PASS	PASS
1107	Interact_cDNA2_lower_280411_XYYM_CS	O11	IGF1-R_BOK	28.3561	44	92	8	261.83	9.5	2	Control	29	Wild	11	9.5	1899-12-31 00:15:00	1	1	2	44	HK		S	6.63643	0.333002	28.092	28.1422	0.292409	3	6.50229	6.51359	0.140128	3	0.198866	0.210165	0.140128	3	PASS	PASS	PASS	PASS	PASS	PASS	PASS
1108	Interact_cDNA2_lower_280411_XYYM_CS	O12	IGF1-R_BOK	27.9776	46	172	15	495.45	9.1	2	Control	25	Wild	7	8.3	1899-12-31 00:07:00	1	1	2	46	HK		S	6.18981	-0.113609	27.885	27.9776	0.284431	3	6.20974	6.18981	0.225879	3	-0.09368	-0.113609	0.225879	3	PASS	PASS	PASS	PASS	PASS	PASS	PASS
1109	Interact_cDNA2_lower_280411_XYYM_CS	O13	IGF1-R_BOK	27.9556	47	114	10	255.73	9.7	4	Stress	8	Hybr	13	10.4	1899-12-31 00:22:00	1	1	2	47	HK		S	6.32153	0.018108	28.041	27.9556	0.191797	3	6.37532	6.32153	0.353242	3	0.0718923	0.018108	0.353242	3	PASS	PASS	PASS	PASS	PASS	PASS	PASS
1110	Interact_cDNA2_lower_280411_XYYM_CS	O14	IGF1-R_BOK	27.1736	49	160	14	1007.66	9.6	4	Stress	9	Farm	34	14	1899-12-31 00:09:00	3	1	2	49	HK		S	5.44643	-0.856993	27.8881	28.1581	0.624878	3	6.18854	5.99527	0.855288	3	-0.11488	-0.308155	0.855288	3	PASS	PASS	PASS	PASS	PASS	PASS	PASS
1111	Interact_cDNA2_lower_280411_XYYM_CS	O15	IGF1-R_BOK	27.9068	47	114	10	255.73	9.7	4	Stress	8	Hybr	13	10.4	1899-12-31 00:22:00	1	1	2	47	HK		S	6.05205	-0.251373	28.041	27.9556	0.191797	3	6.37532	6.32153	0.353242	3	0.0718923	0.018108	0.353242	3	PASS	PASS	PASS	PASS	PASS	PASS	PASS
1112	Interact_cDNA2_lower_280411_XYYM_CS	O16	IGF1-R_BOK	28.3326	49	160	14	1007.66	9.6	4	Stress	9	Farm	34	14	1899-12-31 00:09:00	3	1	2	49	HK		S	7.12393	0.820507	27.8881	28.1581	0.624878	3	6.18854	5.99527	0.855288	3	-0.11488	-0.308155	0.855288	3	PASS	PASS	PASS	PASS	PASS	PASS	PASS
1113	Interact_cDNA2_lower_280411_XYYM_CS	O17	IGF1-R_BOK	28.2607	47	114	10	255.73	9.7	4	Stress	8	Hybr	13	10.4	1899-12-31 00:22:00	1	1	2	47	HK		S	6.75237	0.448942	28.041	27.9556	0.191797	3	6.37532	6.32153	0.353242	3	0.0718923	0.018108	0.353242	3	PASS	PASS	PASS	PASS	PASS	PASS	PASS
1114	Interact_cDNA2_lower_280411_XYYM_CS	O18	IGF1-R_BOK	28.1581	49	160	14	1007.66	9.6	4	Stress	9	Farm	34	14	1899-12-31 00:09:00	3	1	2	49	HK		S	5.99527	-0.308155	27.8881	28.1581	0.624878	3	6.18854	5.99527	0.855288	3	-0.11488	-0.308155	0.855288	3	PASS	PASS	PASS	PASS	PASS	PASS	PASS
1115	Interact_cDNA2_lower_280411_XYYM_CS	O19	IGF1-R_BOK	27.9415	48	9	1	478.21	9	1	Control	14	Hybr	19	11.7	1899-12-31 00:10:00	1	1	2	48	HK		S	6.2118	-0.091622	28.3148	28.4157	0.334419	3	6.37066	6.29252	0.20918	3	0.067239	-0.010901	0.20918	3	PASS	PASS	PASS	PASS	PASS	PASS	PASS
1116	Interact_cDNA2_lower_280411_XYYM_CS	O2	IGF1-R_BOK	27.752	45	31	3	803.86	NA	3	Stress	2	Hybr	26	13	1899-12-31 00:08:00	2	1	2	45	HK		S	6.29108	-0.012343	27.8176	27.8162	0.0663685	3	6.19777	6.19538	0.0921358	3	-0.105651	-0.108043	0.0921358	3	PASS	PASS	PASS	PASS	PASS	PASS	PASS
1117	Interact_cDNA2_lower_280411_XYYM_CS	O20	IGF1-R_BOK	28.4247	50	152	13	832.89	NA	2	Control	14	Hybr	34	14.9	1899-12-31 00:18:00	2	1	2	50	HK		S	6.54268	0.239261	28.6877	28.8143	0.227861	3	6.55094	6.55282	0.00749948	3	0.247521	0.249399	0.00749948	3	PASS	PASS	PASS	PASS	PASS	PASS	PASS
1118	Interact_cDNA2_lower_280411_XYYM_CS	O21	IGF1-R_BOK	28.4157	48	9	1	478.21	9	1	Control	14	Hybr	19	11.7	1899-12-31 00:10:00	1	1	2	48	HK		S	6.29252	-0.010901	28.3148	28.4157	0.334419	3	6.37066	6.29252	0.20918	3	0.067239	-0.010901	0.20918	3	PASS	PASS	PASS	PASS	PASS	PASS	PASS
1119	Interact_cDNA2_lower_280411_XYYM_CS	O22	IGF1-R_BOK	28.8143	50	152	13	832.89	NA	2	Control	14	Hybr	34	14.9	1899-12-31 00:18:00	2	1	2	50	HK		S	6.55282	0.249399	28.6877	28.8143	0.227861	3	6.55094	6.55282	0.00749948	3	0.247521	0.249399	0.00749948	3	PASS	PASS	PASS	PASS	PASS	PASS	PASS
1120	Interact_cDNA2_lower_280411_XYYM_CS	O23	IGF1-R_BOK	28.5871	48	9	1	478.21	9	1	Control	14	Hybr	19	11.7	1899-12-31 00:10:00	1	1	2	48	HK		S	6.60766	0.30424	28.3148	28.4157	0.334419	3	6.37066	6.29252	0.20918	3	0.067239	-0.010901	0.20918	3	PASS	PASS	PASS	PASS	PASS	PASS	PASS
1121	Interact_cDNA2_lower_280411_XYYM_CS	O24	IGF1-R_BOK	28.8242	50	152	13	832.89	NA	2	Control	14	Hybr	34	14.9	1899-12-31 00:18:00	2	1	2	50	HK		S	6.55733	0.253903	28.6877	28.8143	0.227861	3	6.55094	6.55282	0.00749948	3	0.247521	0.249399	0.00749948	3	PASS	PASS	PASS	PASS	PASS	PASS	PASS
1122	Interact_cDNA2_lower_280411_XYYM_CS	O3	IGF1-R_BOK	40	43	159	14	1015.3	NA	1	Control	19	Farm	49	15.6	1899-12-31 00:21:00	2	1	2	43	HK		S	0	-6.30342	40	40	0	3	0	0	0	3	-6.30342	-6.30342	0	3	FAIL	PASS	FAIL	PASS	FAIL	FAIL	FAIL
1123	Interact_cDNA2_lower_280411_XYYM_CS	O4	IGF1-R_BOK	27.8162	45	31	3	803.86	NA	3	Stress	2	Hybr	26	13	1899-12-31 00:08:00	2	1	2	45	HK		S	6.19538	-0.108043	27.8176	27.8162	0.0663685	3	6.19777	6.19538	0.0921358	3	-0.105651	-0.108043	0.0921358	3	PASS	PASS	PASS	PASS	PASS	PASS	PASS
1124	Interact_cDNA2_lower_280411_XYYM_CS	O5	IGF1-R_BOK	40	43	159	14	1015.3	NA	1	Control	19	Farm	49	15.6	1899-12-31 00:21:00	2	1	2	43	HK		S	0	-6.30342	40	40	0	3	0	0	0	3	-6.30342	-6.30342	0	3	FAIL	PASS	FAIL	PASS	FAIL	FAIL	FAIL
1125	Interact_cDNA2_lower_280411_XYYM_CS	O6	IGF1-R_BOK	27.8847	45	31	3	803.86	NA	3	Stress	2	Hybr	26	13	1899-12-31 00:08:00	2	1	2	45	HK		S	6.10686	-0.196568	27.8176	27.8162	0.0663685	3	6.19777	6.19538	0.0921358	3	-0.105651	-0.108043	0.0921358	3	PASS	PASS	PASS	PASS	PASS	PASS	PASS
1126	Interact_cDNA2_lower_280411_XYYM_CS	O7	IGF1-R_BOK	27.7777	44	92	8	261.83	9.5	2	Control	29	Wild	11	9.5	1899-12-31 00:15:00	1	1	2	44	HK		S	6.35685	0.05343	28.092	28.1422	0.292409	3	6.50229	6.51359	0.140128	3	0.198866	0.210165	0.140128	3	PASS	PASS	PASS	PASS	PASS	PASS	PASS
1127	Interact_cDNA2_lower_280411_XYYM_CS	O8	IGF1-R_BOK	27.5659	46	172	15	495.45	9.1	2	Control	25	Wild	7	8.3	1899-12-31 00:07:00	1	1	2	46	HK		S	5.99449	-0.308934	27.885	27.9776	0.284431	3	6.20974	6.18981	0.225879	3	-0.09368	-0.113609	0.225879	3	PASS	PASS	PASS	PASS	PASS	PASS	PASS
1128	Interact_cDNA2_lower_280411_XYYM_CS	O9	IGF1-R_BOK	28.1422	44	92	8	261.83	9.5	2	Control	29	Wild	11	9.5	1899-12-31 00:15:00	1	1	2	44	HK		S	6.51359	0.210165	28.092	28.1422	0.292409	3	6.50229	6.51359	0.140128	3	0.198866	0.210165	0.140128	3	PASS	PASS	PASS	PASS	PASS	PASS	PASS
1129	Interact_cDNA2_lower_280411_XYYM_CS	P1	IGF1-R_BOK	27.4953	51	127	11	693.53	NA	4	Stress	6	Hybr	23	12.3	1899-12-31 00:18:00	2	1	2	51	HK		S	5.69952	-0.603901	27.6053	27.5888	0.119139	3	5.79831	5.69952	0.391714	3	-0.505117	-0.603901	0.391714	3	PASS	PASS	PASS	PASS	PASS	PASS	PASS
1130	Interact_cDNA2_lower_280411_XYYM_CS	P10	IGF1-R_BOK	28.6459	54	26	3	516.56	NA	2	Control	11	Farm	38	14.4	1899-12-31 00:21:00	2	1	2	54	HK		S	7.16901	0.865584	28.2218	28.2498	0.438763	3	6.76126	6.75944	0.406842	3	0.457836	0.456017	0.406842	3	PASS	PASS	PASS	PASS	FAIL	FAIL	FAIL
1131	Interact_cDNA2_lower_280411_XYYM_CS	P11	IGF1-R_BOK	35.0906	52	121	11	773.59	NA	3	Stress	25	Wild	22	12.3	1899-12-31 00:21:00	2	1	2	52	HK		S	5.26699	-1.03644	34.851	35.0906	0.558603	3	5.24203	5.26699	0.348447	3	-1.06139	-1.03644	0.348447	3	PASS	PASS	FAIL	PASS	FAIL	FAIL	FAIL
1132	Interact_cDNA2_lower_280411_XYYM_CS	P12	IGF1-R_BOK	28.2498	54	26	3	516.56	NA	2	Control	11	Farm	38	14.4	1899-12-31 00:21:00	2	1	2	54	HK		S	6.75944	0.456017	28.2218	28.2498	0.438763	3	6.76126	6.75944	0.406842	3	0.457836	0.456017	0.406842	3	PASS	PASS	PASS	PASS	PASS	PASS	PASS
1133	Interact_cDNA2_lower_280411_XYYM_CS	P13	IGF1-R_BOK	27.3074	55	65	6	389.57	9.7	4	Stress	2	Hybr	11	9.7	1899-12-31 00:09:00	2	1	2	55	HK		S	6.41162	0.108194	27.5248	27.4856	0.239494	3	6.33171	6.37055	0.104867	3	0.0282867	0.067125	0.104867	3	PASS	PASS	PASS	PASS	PASS	PASS	PASS
1134	Interact_cDNA2_lower_280411_XYYM_CS	P14	IGF1-R_BOK	28.808	PK	NA	NA	NA	NA	NA	NA	NA	NA	NA	NA	NA	NA	NA	NA	PK	PK	PK	PK	6.71469	NA	28.6347	28.808	0.377622	3	6.59984	6.71469	0.282856	3	NA	NA	NA	3	PASS	PASS	NA	NA	NA	NA	PASS
1135	Interact_cDNA2_lower_280411_XYYM_CS	P15	IGF1-R_BOK	27.7815	55	65	6	389.57	9.7	4	Stress	2	Hybr	11	9.7	1899-12-31 00:09:00	2	1	2	55	HK		S	6.21296	-0.090459	27.5248	27.4856	0.239494	3	6.33171	6.37055	0.104867	3	0.0282867	0.067125	0.104867	3	PASS	PASS	PASS	PASS	PASS	PASS	PASS
1136	Interact_cDNA2_lower_280411_XYYM_CS	P16	IGF1-R_BOK	28.8946	PK	NA	NA	NA	NA	NA	NA	NA	NA	NA	NA	NA	NA	NA	NA	PK	PK	PK	PK	6.80721	NA	28.6347	28.808	0.377622	3	6.59984	6.71469	0.282856	3	NA	NA	NA	3	PASS	PASS	NA	NA	NA	NA	PASS
1137	Interact_cDNA2_lower_280411_XYYM_CS	P17	IGF1-R_BOK	27.4856	55	65	6	389.57	9.7	4	Stress	2	Hybr	11	9.7	1899-12-31 00:09:00	2	1	2	55	HK		S	6.37055	0.067125	27.5248	27.4856	0.239494	3	6.33171	6.37055	0.104867	3	0.0282867	0.067125	0.104867	3	PASS	PASS	PASS	PASS	PASS	PASS	PASS
1138	Interact_cDNA2_lower_280411_XYYM_CS	P18	IGF1-R_BOK	28.2016	PK	NA	NA	NA	NA	NA	NA	NA	NA	NA	NA	NA	NA	NA	NA	PK	PK	PK	PK	6.27763	NA	28.6347	28.808	0.377622	3	6.59984	6.71469	0.282856	3	NA	NA	NA	3	PASS	PASS	NA	NA	NA	NA	PASS
1139	Interact_cDNA2_lower_280411_XYYM_CS	P19	IGF1-R_BOK	26.9965	56	93	8	298.34	9.7	3	Stress	12	Hybr	18	10.9	1899-12-31 00:13:00	2	1	2	56	HK		S	6.05765	-0.245768	27.3339	27.349	0.330108	3	6.00613	6.03662	0.0717977	3	-0.297292	-0.266805	0.0717977	3	PASS	PASS	PASS	PASS	PASS	PASS	PASS
1140	Interact_cDNA2_lower_280411_XYYM_CS	P2	IGF1-R_BOK	27.2863	53	42	4	844.7	NA	3	Stress	28	Wild	25	12.6	1899-12-31 00:17:00	2	1	2	53	HK		S	6.35946	0.056039	27.5912	27.5819	0.309654	3	6.55997	6.54041	0.210972	3	0.256547	0.236983	0.210972	3	PASS	PASS	PASS	PASS	PASS	PASS	PASS
1141	Interact_cDNA2_lower_280411_XYYM_CS	P20	IGF1-R_BOK	40	NTC	NA	NA	NA	NA	NA	NA	NA	NA	NA	NA	NA	NA	NA	NA	NTC	NTC	NTC	NTC	0	NA	40	40	NA	1	0	0	NA	1	NA	NA	NA	1	FAIL	PASS	NA	NA	NA	NA	FAIL
1142	Interact_cDNA2_lower_280411_XYYM_CS	P21	IGF1-R_BOK	27.6562	56	93	8	298.34	9.7	3	Stress	12	Hybr	18	10.9	1899-12-31 00:13:00	2	1	2	56	HK		S	6.03662	-0.266805	27.3339	27.349	0.330108	3	6.00613	6.03662	0.0717977	3	-0.297292	-0.266805	0.0717977	3	PASS	PASS	PASS	PASS	PASS	PASS	PASS
1143	Interact_cDNA2_lower_280411_XYYM_CS	P22	IGF1-R_BOK	40	nRT43	NA	NA	NA	NA	NA	NA	NA	NA	NA	NA	NA	NA	NA	NA	43	HK		nRT	0	NA	40	40	NA	1	0	0	NA	1	NA	NA	NA	1	FAIL	PASS	NA	NA	NA	NA	FAIL
1144	Interact_cDNA2_lower_280411_XYYM_CS	P23	IGF1-R_BOK	27.349	56	93	8	298.34	9.7	3	Stress	12	Hybr	18	10.9	1899-12-31 00:13:00	2	1	2	56	HK		S	5.92412	-0.379302	27.3339	27.349	0.330108	3	6.00613	6.03662	0.0717977	3	-0.297292	-0.266805	0.0717977	3	PASS	PASS	PASS	PASS	PASS	PASS	PASS
1145	Interact_cDNA2_lower_280411_XYYM_CS	P24	IGF1-R_BOK	40	nRT56	NA	NA	NA	NA	NA	NA	NA	NA	NA	NA	NA	NA	NA	NA	56	HK		nRT	0	NA	40	40	NA	1	0	0	NA	1	NA	NA	NA	1	FAIL	PASS	NA	NA	NA	NA	FAIL
1146	Interact_cDNA2_lower_280411_XYYM_CS	P3	IGF1-R_BOK	27.5888	51	127	11	693.53	NA	4	Stress	6	Hybr	23	12.3	1899-12-31 00:18:00	2	1	2	51	HK		S	5.46544	-0.837983	27.6053	27.5888	0.119139	3	5.79831	5.69952	0.391714	3	-0.505117	-0.603901	0.391714	3	PASS	PASS	PASS	PASS	PASS	PASS	PASS
1147	Interact_cDNA2_lower_280411_XYYM_CS	P4	IGF1-R_BOK	27.5819	53	42	4	844.7	NA	3	Stress	28	Wild	25	12.6	1899-12-31 00:17:00	2	1	2	53	HK		S	6.54041	0.236983	27.5912	27.5819	0.309654	3	6.55997	6.54041	0.210972	3	0.256547	0.236983	0.210972	3	PASS	PASS	PASS	PASS	PASS	PASS	PASS
1148	Interact_cDNA2_lower_280411_XYYM_CS	P5	IGF1-R_BOK	27.7319	51	127	11	693.53	NA	4	Stress	6	Hybr	23	12.3	1899-12-31 00:18:00	2	1	2	51	HK		S	6.22996	-0.073467	27.6053	27.5888	0.119139	3	5.79831	5.69952	0.391714	3	-0.505117	-0.603901	0.391714	3	PASS	PASS	PASS	PASS	PASS	PASS	PASS
1149	Interact_cDNA2_lower_280411_XYYM_CS	P6	IGF1-R_BOK	27.9054	53	42	4	844.7	NA	3	Stress	28	Wild	25	12.6	1899-12-31 00:17:00	2	1	2	53	HK		S	6.78004	0.47662	27.5912	27.5819	0.309654	3	6.55997	6.54041	0.210972	3	0.256547	0.236983	0.210972	3	PASS	PASS	PASS	PASS	PASS	PASS	PASS
1150	Interact_cDNA2_lower_280411_XYYM_CS	P7	IGF1-R_BOK	34.2126	52	121	11	773.59	NA	3	Stress	25	Wild	22	12.3	1899-12-31 00:21:00	2	1	2	52	HK		S	4.88178	-1.42164	34.851	35.0906	0.558603	3	5.24203	5.26699	0.348447	3	-1.06139	-1.03644	0.348447	3	PASS	PASS	FAIL	PASS	FAIL	FAIL	FAIL
1151	Interact_cDNA2_lower_280411_XYYM_CS	P8	IGF1-R_BOK	27.7697	54	26	3	516.56	NA	2	Control	11	Farm	38	14.4	1899-12-31 00:21:00	2	1	2	54	HK		S	6.35533	0.051906	28.2218	28.2498	0.438763	3	6.76126	6.75944	0.406842	3	0.457836	0.456017	0.406842	3	PASS	PASS	PASS	PASS	PASS	PASS	PASS
1152	Interact_cDNA2_lower_280411_XYYM_CS	P9	IGF1-R_BOK	35.2499	52	121	11	773.59	NA	3	Stress	25	Wild	22	12.3	1899-12-31 00:21:00	2	1	2	52	HK		S	5.57733	-0.726089	34.851	35.0906	0.558603	3	5.24203	5.26699	0.348447	3	-1.06139	-1.03644	0.348447	3	PASS	PASS	FAIL	PASS	PASS	PASS	FAIL
1153	Interact_cDNA2_upper_280411_XYYN_CS	A1	EF1a_VIC	21.8946	29	165	14	940.48	NA	4	Stress	12	Hybr	29	13.4	1899-12-31 00:10:00	3	1	2	29	HK		S	0	0	22.1224	21.8946	0.411457	3	0	0	0	3	0	0	0	3	PASS	PASS	PASS	PASS	PASS	PASS	PASS
1154	Interact_cDNA2_upper_280411_XYYN_CS	A10	EF1a_VIC	23.0118	32	123	11	244.56	9.7	1	Control	4	Hybr	45	15.5	1899-12-31 00:03:00	1	1	2	32	HK		S	0	0	23.0298	23.0118	0.421845	3	0	0	0	3	0	0	0	3	PASS	PASS	PASS	PASS	PASS	PASS	PASS
1155	Interact_cDNA2_upper_280411_XYYN_CS	A11	EF1a_VIC	21.759	30	129	11	1073.2	NA	4	Stress	1	Farm	38	14.4	1899-12-31 00:18:00	1	1	2	30	HK		S	0	0	21.4461	21.3747	0.284003	3	0	0	0	3	0	0	0	3	PASS	PASS	PASS	PASS	PASS	PASS	PASS
1156	Interact_cDNA2_upper_280411_XYYN_CS	A12	EF1a_VIC	23.4603	32	123	11	244.56	9.7	1	Control	4	Hybr	45	15.5	1899-12-31 00:03:00	1	1	2	32	HK		S	0	0	23.0298	23.0118	0.421845	3	0	0	0	3	0	0	0	3	PASS	PASS	FAIL	PASS	PASS	PASS	FAIL
1157	Interact_cDNA2_upper_280411_XYYN_CS	A13	EF1a_VIC	21.8347	33	28	3	842.8	NA	2	Control	5	Farm	62	16.9	1899-12-31 00:09:00	3	1	2	33	HK		S	0	0	21.7812	21.8347	0.193571	3	0	0	0	3	0	0	0	3	PASS	PASS	PASS	PASS	PASS	PASS	PASS
1158	Interact_cDNA2_upper_280411_XYYN_CS	A14	EF1a_VIC	21.7688	35	72	6	541.9	NA	4	Stress	24	Wild	11	9.6	1899-12-31 00:02:00	1	1	2	35	HK		S	0	0	21.9327	21.955	0.153896	3	0	0	0	3	0	0	0	3	PASS	PASS	PASS	PASS	PASS	PASS	PASS
1159	Interact_cDNA2_upper_280411_XYYN_CS	A15	EF1a_VIC	21.5665	33	28	3	842.8	NA	2	Control	5	Farm	62	16.9	1899-12-31 00:09:00	3	1	2	33	HK		S	0	0	21.7812	21.8347	0.193571	3	0	0	0	3	0	0	0	3	PASS	PASS	PASS	PASS	PASS	PASS	PASS
1160	Interact_cDNA2_upper_280411_XYYN_CS	A16	EF1a_VIC	21.955	35	72	6	541.9	NA	4	Stress	24	Wild	11	9.6	1899-12-31 00:02:00	1	1	2	35	HK		S	0	0	21.9327	21.955	0.153896	3	0	0	0	3	0	0	0	3	PASS	PASS	PASS	PASS	PASS	PASS	PASS
1161	Interact_cDNA2_upper_280411_XYYN_CS	A17	EF1a_VIC	21.9424	33	28	3	842.8	NA	2	Control	5	Farm	62	16.9	1899-12-31 00:09:00	3	1	2	33	HK		S	0	0	21.7812	21.8347	0.193571	3	0	0	0	3	0	0	0	3	PASS	PASS	PASS	PASS	PASS	PASS	PASS
1162	Interact_cDNA2_upper_280411_XYYN_CS	A18	EF1a_VIC	22.0741	35	72	6	541.9	NA	4	Stress	24	Wild	11	9.6	1899-12-31 00:02:00	1	1	2	35	HK		S	0	0	21.9327	21.955	0.153896	3	0	0	0	3	0	0	0	3	PASS	PASS	PASS	PASS	PASS	PASS	PASS
1163	Interact_cDNA2_upper_280411_XYYN_CS	A19	EF1a_VIC	21.9458	34	94	8	511.96	NA	1	Control	6	Hybr	30	13.6	1899-12-31 00:17:00	1	1	2	34	HK		S	0	0	22.1222	22.1761	0.15647	3	0	0	0	3	0	0	0	3	PASS	PASS	PASS	PASS	PASS	PASS	PASS
1164	Interact_cDNA2_upper_280411_XYYN_CS	A2	EF1a_VIC	21.5943	31	53	5	785.45	NA	3	Stress	30	Wild	19	11.7	1899-12-31 00:10:00	1	1	2	31	HK		S	0	0	21.5971	21.5943	0.104585	3	0	0	0	3	0	0	0	3	PASS	PASS	PASS	PASS	PASS	PASS	PASS
1165	Interact_cDNA2_upper_280411_XYYN_CS	A20	EF1a_VIC	21.9377	36	144	12	966.51	NA	2	Control	17	Farm	51	15.4	1899-12-31 00:18:00	2	1	2	36	HK		S	0	0	21.9901	21.9377	0.0989368	3	0	0	0	3	0	0	0	3	PASS	PASS	PASS	PASS	PASS	PASS	PASS
1166	Interact_cDNA2_upper_280411_XYYN_CS	A21	EF1a_VIC	22.1761	34	94	8	511.96	NA	1	Control	6	Hybr	30	13.6	1899-12-31 00:17:00	1	1	2	34	HK		S	0	0	22.1222	22.1761	0.15647	3	0	0	0	3	0	0	0	3	PASS	PASS	PASS	PASS	PASS	PASS	PASS
1167	Interact_cDNA2_upper_280411_XYYN_CS	A22	EF1a_VIC	21.9284	36	144	12	966.51	NA	2	Control	17	Farm	51	15.4	1899-12-31 00:18:00	2	1	2	36	HK		S	0	0	21.9901	21.9377	0.0989368	3	0	0	0	3	0	0	0	3	PASS	PASS	PASS	PASS	PASS	PASS	PASS
1168	Interact_cDNA2_upper_280411_XYYN_CS	A23	EF1a_VIC	22.2445	34	94	8	511.96	NA	1	Control	6	Hybr	30	13.6	1899-12-31 00:17:00	1	1	2	34	HK		S	0	0	22.1222	22.1761	0.15647	3	0	0	0	3	0	0	0	3	PASS	PASS	PASS	PASS	PASS	PASS	PASS
1169	Interact_cDNA2_upper_280411_XYYN_CS	A24	EF1a_VIC	22.1042	36	144	12	966.51	NA	2	Control	17	Farm	51	15.4	1899-12-31 00:18:00	2	1	2	36	HK		S	0	0	21.9901	21.9377	0.0989368	3	0	0	0	3	0	0	0	3	PASS	PASS	PASS	PASS	PASS	PASS	PASS
1170	Interact_cDNA2_upper_280411_XYYN_CS	A3	EF1a_VIC	21.8753	29	165	14	940.48	NA	4	Stress	12	Hybr	29	13.4	1899-12-31 00:10:00	3	1	2	29	HK		S	0	0	22.1224	21.8946	0.411457	3	0	0	0	3	0	0	0	3	PASS	PASS	PASS	PASS	PASS	PASS	PASS
1171	Interact_cDNA2_upper_280411_XYYN_CS	A4	EF1a_VIC	21.4939	31	53	5	785.45	NA	3	Stress	30	Wild	19	11.7	1899-12-31 00:10:00	1	1	2	31	HK		S	0	0	21.5971	21.5943	0.104585	3	0	0	0	3	0	0	0	3	PASS	PASS	PASS	PASS	PASS	PASS	PASS
1172	Interact_cDNA2_upper_280411_XYYN_CS	A5	EF1a_VIC	22.5974	29	165	14	940.48	NA	4	Stress	12	Hybr	29	13.4	1899-12-31 00:10:00	3	1	2	29	HK		S	0	0	22.1224	21.8946	0.411457	3	0	0	0	3	0	0	0	3	PASS	PASS	PASS	PASS	PASS	PASS	PASS
1173	Interact_cDNA2_upper_280411_XYYN_CS	A6	EF1a_VIC	21.7031	31	53	5	785.45	NA	3	Stress	30	Wild	19	11.7	1899-12-31 00:10:00	1	1	2	31	HK		S	0	0	21.5971	21.5943	0.104585	3	0	0	0	3	0	0	0	3	PASS	PASS	PASS	PASS	PASS	PASS	PASS
1174	Interact_cDNA2_upper_280411_XYYN_CS	A7	EF1a_VIC	21.3747	30	129	11	1073.2	NA	4	Stress	1	Farm	38	14.4	1899-12-31 00:18:00	1	1	2	30	HK		S	0	0	21.4461	21.3747	0.284003	3	0	0	0	3	0	0	0	3	PASS	PASS	PASS	PASS	PASS	PASS	PASS
1175	Interact_cDNA2_upper_280411_XYYN_CS	A8	EF1a_VIC	22.6172	32	123	11	244.56	9.7	1	Control	4	Hybr	45	15.5	1899-12-31 00:03:00	1	1	2	32	HK		S	0	0	23.0298	23.0118	0.421845	3	0	0	0	3	0	0	0	3	PASS	PASS	PASS	PASS	PASS	PASS	PASS
1176	Interact_cDNA2_upper_280411_XYYN_CS	A9	EF1a_VIC	21.2047	30	129	11	1073.2	NA	4	Stress	1	Farm	38	14.4	1899-12-31 00:18:00	1	1	2	30	HK		S	0	0	21.4461	21.3747	0.284003	3	0	0	0	3	0	0	0	3	PASS	PASS	PASS	PASS	PASS	PASS	PASS
1177	Interact_cDNA2_upper_280411_XYYN_CS	B1	EF1a_VIC	21.4402	37	32	3	878.69	10	2	Control	1	Farm	64	16.8	1899-12-31 00:06:00	2	1	2	37	HK		S	0	0	21.496	21.478	0.0664981	3	0	0	0	3	0	0	0	3	PASS	PASS	PASS	PASS	PASS	PASS	PASS
1178	Interact_cDNA2_upper_280411_XYYN_CS	B10	EF1a_VIC	21.5657	40	23	2	900.53	NA	4	Stress	4	Hybr	23	12.6	1899-12-31 00:07:00	1	1	2	40	HK		S	0	0	21.4768	21.5513	0.141687	3	0	0	0	3	0	0	0	3	PASS	PASS	PASS	PASS	PASS	PASS	PASS
1179	Interact_cDNA2_upper_280411_XYYN_CS	B11	EF1a_VIC	21.4328	38	86	8	834.97	NA	4	Stress	22	Wild	21	11.9	1899-12-31 00:20:00	2	1	2	38	HK		S	0	0	21.3609	21.4328	0.187426	3	0	0	0	3	0	0	0	3	PASS	PASS	PASS	PASS	PASS	PASS	PASS
1180	Interact_cDNA2_upper_280411_XYYN_CS	B12	EF1a_VIC	21.5513	40	23	2	900.53	NA	4	Stress	4	Hybr	23	12.6	1899-12-31 00:07:00	1	1	2	40	HK		S	0	0	21.4768	21.5513	0.141687	3	0	0	0	3	0	0	0	3	PASS	PASS	PASS	PASS	PASS	PASS	PASS
1181	Interact_cDNA2_upper_280411_XYYN_CS	B13	EF1a_VIC	21.9281	41	20	2	1067.5	NA	3	Stress	1	Farm	33	13.7	1899-12-31 00:14:00	1	1	2	41	HK		S	0	0	22.1376	22.1074	0.226083	3	0	0	0	3	0	0	0	3	PASS	PASS	PASS	PASS	PASS	PASS	PASS
1182	Interact_cDNA2_upper_280411_XYYN_CS	B14	EF1a_VIC	22.2899	PK	NA	NA	NA	NA	NA	NA	NA	NA	NA	NA	NA	NA	NA	NA	PK	PK	PK	PK	0	NA	22.2803	22.2899	0.0526926	3	0	0	0	3	NA	NA	NA	3	PASS	PASS	NA	NA	NA	NA	PASS
1183	Interact_cDNA2_upper_280411_XYYN_CS	B15	EF1a_VIC	22.1074	41	20	2	1067.5	NA	3	Stress	1	Farm	33	13.7	1899-12-31 00:14:00	1	1	2	41	HK		S	0	0	22.1376	22.1074	0.226083	3	0	0	0	3	0	0	0	3	PASS	PASS	PASS	PASS	PASS	PASS	PASS
1184	Interact_cDNA2_upper_280411_XYYN_CS	B16	EF1a_VIC	22.3275	PK	NA	NA	NA	NA	NA	NA	NA	NA	NA	NA	NA	NA	NA	NA	PK	PK	PK	PK	0	NA	22.2803	22.2899	0.0526926	3	0	0	0	3	NA	NA	NA	3	PASS	PASS	NA	NA	NA	NA	PASS
1185	Interact_cDNA2_upper_280411_XYYN_CS	B17	EF1a_VIC	22.3772	41	20	2	1067.5	NA	3	Stress	1	Farm	33	13.7	1899-12-31 00:14:00	1	1	2	41	HK		S	0	0	22.1376	22.1074	0.226083	3	0	0	0	3	0	0	0	3	PASS	PASS	PASS	PASS	PASS	PASS	PASS
1186	Interact_cDNA2_upper_280411_XYYN_CS	B18	EF1a_VIC	22.2235	PK	NA	NA	NA	NA	NA	NA	NA	NA	NA	NA	NA	NA	NA	NA	PK	PK	PK	PK	0	NA	22.2803	22.2899	0.0526926	3	0	0	0	3	NA	NA	NA	3	PASS	PASS	NA	NA	NA	NA	PASS
1187	Interact_cDNA2_upper_280411_XYYN_CS	B19	EF1a_VIC	40	42	22	2	1164.14	NA	3	Stress	22	Wild	23	12.2	1899-12-31 00:13:00	1	1	2	42	HK		S	0	0	39.0818	40	1.59029	3	0	0	0	3	0	0	0	3	FAIL	FAIL	FAIL	FAIL	PASS	PASS	FAIL
1188	Interact_cDNA2_upper_280411_XYYN_CS	B2	EF1a_VIC	21.344	39	45	4	744.2	NA	2	Control	26	Wild	23	12.3	1899-12-31 00:14:00	1	1	2	39	HK		S	0	0	21.3423	21.344	0.07071	3	0	0	0	3	0	0	0	3	PASS	PASS	PASS	PASS	PASS	PASS	PASS
1189	Interact_cDNA2_upper_280411_XYYN_CS	B20	EF1a_VIC	40	NTC	NA	NA	NA	NA	NA	NA	NA	NA	NA	NA	NA	NA	NA	NA	NTC	NTC	NTC	NTC	0	NA	40	40	NA	1	0	0	NA	1	NA	NA	NA	1	FAIL	PASS	NA	NA	NA	NA	FAIL
1190	Interact_cDNA2_upper_280411_XYYN_CS	B21	EF1a_VIC	37.2455	42	22	2	1164.14	NA	3	Stress	22	Wild	23	12.2	1899-12-31 00:13:00	1	1	2	42	HK		S	0	0	39.0818	40	1.59029	3	0	0	0	3	0	0	0	3	PASS	FAIL	FAIL	FAIL	PASS	PASS	FAIL
1191	Interact_cDNA2_upper_280411_XYYN_CS	B22	EF1a_VIC	40	nRT29	NA	NA	NA	NA	NA	NA	NA	NA	NA	NA	NA	NA	NA	NA	29	HK		nRT	0	NA	40	40	NA	1	0	0	NA	1	NA	NA	NA	1	FAIL	PASS	NA	NA	NA	NA	FAIL
1192	Interact_cDNA2_upper_280411_XYYN_CS	B23	EF1a_VIC	40	42	22	2	1164.14	NA	3	Stress	22	Wild	23	12.2	1899-12-31 00:13:00	1	1	2	42	HK		S	0	0	39.0818	40	1.59029	3	0	0	0	3	0	0	0	3	FAIL	FAIL	FAIL	FAIL	PASS	PASS	FAIL
1193	Interact_cDNA2_upper_280411_XYYN_CS	B24	EF1a_VIC	40	nRT42	NA	NA	NA	NA	NA	NA	NA	NA	NA	NA	NA	NA	NA	NA	42	HK		nRT	0	NA	40	40	NA	1	0	0	NA	1	NA	NA	NA	1	FAIL	PASS	NA	NA	NA	NA	FAIL
1194	Interact_cDNA2_upper_280411_XYYN_CS	B3	EF1a_VIC	21.5696	37	32	3	878.69	10	2	Control	1	Farm	64	16.8	1899-12-31 00:06:00	2	1	2	37	HK		S	0	0	21.496	21.478	0.0664981	3	0	0	0	3	0	0	0	3	PASS	PASS	PASS	PASS	PASS	PASS	PASS
1195	Interact_cDNA2_upper_280411_XYYN_CS	B4	EF1a_VIC	21.2708	39	45	4	744.2	NA	2	Control	26	Wild	23	12.3	1899-12-31 00:14:00	1	1	2	39	HK		S	0	0	21.3423	21.344	0.07071	3	0	0	0	3	0	0	0	3	PASS	PASS	PASS	PASS	PASS	PASS	PASS
1196	Interact_cDNA2_upper_280411_XYYN_CS	B5	EF1a_VIC	21.478	37	32	3	878.69	10	2	Control	1	Farm	64	16.8	1899-12-31 00:06:00	2	1	2	37	HK		S	0	0	21.496	21.478	0.0664981	3	0	0	0	3	0	0	0	3	PASS	PASS	PASS	PASS	PASS	PASS	PASS
1197	Interact_cDNA2_upper_280411_XYYN_CS	B6	EF1a_VIC	21.4122	39	45	4	744.2	NA	2	Control	26	Wild	23	12.3	1899-12-31 00:14:00	1	1	2	39	HK		S	0	0	21.3423	21.344	0.07071	3	0	0	0	3	0	0	0	3	PASS	PASS	PASS	PASS	PASS	PASS	PASS
1198	Interact_cDNA2_upper_280411_XYYN_CS	B7	EF1a_VIC	21.1481	38	86	8	834.97	NA	4	Stress	22	Wild	21	11.9	1899-12-31 00:20:00	2	1	2	38	HK		S	0	0	21.3609	21.4328	0.187426	3	0	0	0	3	0	0	0	3	PASS	PASS	PASS	PASS	PASS	PASS	PASS
1199	Interact_cDNA2_upper_280411_XYYN_CS	B8	EF1a_VIC	21.3134	40	23	2	900.53	NA	4	Stress	4	Hybr	23	12.6	1899-12-31 00:07:00	1	1	2	40	HK		S	0	0	21.4768	21.5513	0.141687	3	0	0	0	3	0	0	0	3	PASS	PASS	PASS	PASS	PASS	PASS	PASS
1200	Interact_cDNA2_upper_280411_XYYN_CS	B9	EF1a_VIC	21.5017	38	86	8	834.97	NA	4	Stress	22	Wild	21	11.9	1899-12-31 00:20:00	2	1	2	38	HK		S	0	0	21.3609	21.4328	0.187426	3	0	0	0	3	0	0	0	3	PASS	PASS	PASS	PASS	PASS	PASS	PASS
1201	Interact_cDNA2_upper_280411_XYYN_CS	C1	HSP70_BOK	19.5414	29	165	14	940.48	NA	4	Stress	12	Hybr	29	13.4	1899-12-31 00:10:00	3	1	2	29	HK		S	-2.35321	-0.297636	19.857	19.5522	0.537362	3	-2.26542	-2.32311	0.126887	3	-0.209845	-0.267536	0.126887	3	PASS	PASS	PASS	PASS	PASS	PASS	PASS
1202	Interact_cDNA2_upper_280411_XYYN_CS	C10	HSP70_BOK	21.3412	32	123	11	244.56	9.7	1	Control	4	Hybr	45	15.5	1899-12-31 00:03:00	1	1	2	32	HK		S	-1.6706	0.384971	21.2495	21.3412	0.436806	3	-1.78023	-1.82707	0.0952714	3	0.275346	0.2285	0.0952714	3	PASS	PASS	FAIL	PASS	PASS	PASS	FAIL
1203	Interact_cDNA2_upper_280411_XYYN_CS	C11	HSP70_BOK	19.5929	30	129	11	1073.2	NA	4	Stress	1	Farm	38	14.4	1899-12-31 00:18:00	1	1	2	30	HK		S	-2.16612	-0.110547	19.5785	19.5929	0.0584115	3	-1.86764	-1.74632	0.259998	3	0.187937	0.309253	0.259998	3	PASS	PASS	PASS	PASS	PASS	PASS	PASS
1204	Interact_cDNA2_upper_280411_XYYN_CS	C12	HSP70_BOK	21.6332	32	123	11	244.56	9.7	1	Control	4	Hybr	45	15.5	1899-12-31 00:03:00	1	1	2	32	HK		S	-1.82707	0.2285	21.2495	21.3412	0.436806	3	-1.78023	-1.82707	0.0952714	3	0.275346	0.2285	0.0952714	3	PASS	PASS	FAIL	PASS	PASS	PASS	FAIL
1205	Interact_cDNA2_upper_280411_XYYN_CS	C13	HSP70_BOK	19.4188	33	28	3	842.8	NA	2	Control	5	Farm	62	16.9	1899-12-31 00:09:00	3	1	2	33	HK		S	-2.41587	-0.360296	19.6468	19.7255	0.200589	3	-2.13439	-2.14629	0.287616	3	-0.078815	-0.090716	0.287616	3	PASS	PASS	PASS	PASS	PASS	PASS	PASS
1206	Interact_cDNA2_upper_280411_XYYN_CS	C14	HSP70_BOK	19.5025	35	72	6	541.9	NA	4	Stress	24	Wild	11	9.6	1899-12-31 00:02:00	1	1	2	35	HK		S	-2.26626	-0.210688	19.7644	19.8307	0.235823	3	-2.16825	-2.24348	0.150457	3	-0.11268	-0.187906	0.150457	3	PASS	PASS	PASS	PASS	PASS	PASS	PASS
1207	Interact_cDNA2_upper_280411_XYYN_CS	C15	HSP70_BOK	19.7255	33	28	3	842.8	NA	2	Control	5	Farm	62	16.9	1899-12-31 00:09:00	3	1	2	33	HK		S	-1.84101	0.214567	19.6468	19.7255	0.200589	3	-2.13439	-2.14629	0.287616	3	-0.078815	-0.090716	0.287616	3	PASS	PASS	PASS	PASS	PASS	PASS	PASS
1208	Interact_cDNA2_upper_280411_XYYN_CS	C16	HSP70_BOK	19.96	35	72	6	541.9	NA	4	Stress	24	Wild	11	9.6	1899-12-31 00:02:00	1	1	2	35	HK		S	-1.99502	0.060554	19.7644	19.8307	0.235823	3	-2.16825	-2.24348	0.150457	3	-0.11268	-0.187906	0.150457	3	PASS	PASS	PASS	PASS	PASS	PASS	PASS
1209	Interact_cDNA2_upper_280411_XYYN_CS	C17	HSP70_BOK	19.7961	33	28	3	842.8	NA	2	Control	5	Farm	62	16.9	1899-12-31 00:09:00	3	1	2	33	HK		S	-2.14629	-0.090716	19.6468	19.7255	0.200589	3	-2.13439	-2.14629	0.287616	3	-0.078815	-0.090716	0.287616	3	PASS	PASS	PASS	PASS	PASS	PASS	PASS
1210	Interact_cDNA2_upper_280411_XYYN_CS	C18	HSP70_BOK	19.8307	35	72	6	541.9	NA	4	Stress	24	Wild	11	9.6	1899-12-31 00:02:00	1	1	2	35	HK		S	-2.24348	-0.187906	19.7644	19.8307	0.235823	3	-2.16825	-2.24348	0.150457	3	-0.11268	-0.187906	0.150457	3	PASS	PASS	PASS	PASS	PASS	PASS	PASS
1211	Interact_cDNA2_upper_280411_XYYN_CS	C19	HSP70_BOK	19.4024	34	94	8	511.96	NA	1	Control	6	Hybr	30	13.6	1899-12-31 00:17:00	1	1	2	34	HK		S	-2.5435	-0.487921	19.7244	19.7769	0.299249	3	-2.39776	-2.4676	0.190508	3	-0.342189	-0.412029	0.190508	3	PASS	PASS	PASS	PASS	PASS	PASS	PASS
1212	Interact_cDNA2_upper_280411_XYYN_CS	C2	HSP70_BOK	19.3014	31	53	5	785.45	NA	3	Stress	30	Wild	19	11.7	1899-12-31 00:10:00	1	1	2	31	HK		S	-2.29293	-0.237355	19.3934	19.4239	0.0812276	3	-2.20366	-2.27912	0.142819	3	-0.148091	-0.223547	0.142819	3	PASS	PASS	PASS	PASS	PASS	PASS	PASS
1213	Interact_cDNA2_upper_280411_XYYN_CS	C20	HSP70_BOK	19.5883	36	144	12	966.51	NA	2	Control	17	Farm	51	15.4	1899-12-31 00:18:00	2	1	2	36	HK		S	-2.34946	-0.293887	19.7292	19.7893	0.122534	3	-2.26086	-2.31488	0.124714	3	-0.205288	-0.259306	0.124714	3	PASS	PASS	PASS	PASS	PASS	PASS	PASS
1214	Interact_cDNA2_upper_280411_XYYN_CS	C21	HSP70_BOK	19.9939	34	94	8	511.96	NA	1	Control	6	Hybr	30	13.6	1899-12-31 00:17:00	1	1	2	34	HK		S	-2.18219	-0.126618	19.7244	19.7769	0.299249	3	-2.39776	-2.4676	0.190508	3	-0.342189	-0.412029	0.190508	3	PASS	PASS	PASS	PASS	PASS	PASS	PASS
1215	Interact_cDNA2_upper_280411_XYYN_CS	C22	HSP70_BOK	19.8101	36	144	12	966.51	NA	2	Control	17	Farm	51	15.4	1899-12-31 00:18:00	2	1	2	36	HK		S	-2.11825	-0.062672	19.7292	19.7893	0.122534	3	-2.26086	-2.31488	0.124714	3	-0.205288	-0.259306	0.124714	3	PASS	PASS	PASS	PASS	PASS	PASS	PASS
1216	Interact_cDNA2_upper_280411_XYYN_CS	C23	HSP70_BOK	19.7769	34	94	8	511.96	NA	1	Control	6	Hybr	30	13.6	1899-12-31 00:17:00	1	1	2	34	HK		S	-2.4676	-0.412029	19.7244	19.7769	0.299249	3	-2.39776	-2.4676	0.190508	3	-0.342189	-0.412029	0.190508	3	PASS	PASS	PASS	PASS	PASS	PASS	PASS
1217	Interact_cDNA2_upper_280411_XYYN_CS	C24	HSP70_BOK	19.7893	36	144	12	966.51	NA	2	Control	17	Farm	51	15.4	1899-12-31 00:18:00	2	1	2	36	HK		S	-2.31488	-0.259306	19.7292	19.7893	0.122534	3	-2.26086	-2.31488	0.124714	3	-0.205288	-0.259306	0.124714	3	PASS	PASS	PASS	PASS	PASS	PASS	PASS
1218	Interact_cDNA2_upper_280411_XYYN_CS	C3	HSP70_BOK	19.5522	29	165	14	940.48	NA	4	Stress	12	Hybr	29	13.4	1899-12-31 00:10:00	3	1	2	29	HK		S	-2.32311	-0.267536	19.857	19.5522	0.537362	3	-2.26542	-2.32311	0.126887	3	-0.209845	-0.267536	0.126887	3	PASS	PASS	PASS	PASS	PASS	PASS	PASS
1219	Interact_cDNA2_upper_280411_XYYN_CS	C4	HSP70_BOK	19.455	31	53	5	785.45	NA	3	Stress	30	Wild	19	11.7	1899-12-31 00:10:00	1	1	2	31	HK		S	-2.03894	0.01663	19.3934	19.4239	0.0812276	3	-2.20366	-2.27912	0.142819	3	-0.148091	-0.223547	0.142819	3	PASS	PASS	PASS	PASS	PASS	PASS	PASS
1220	Interact_cDNA2_upper_280411_XYYN_CS	C5	HSP70_BOK	20.4775	29	165	14	940.48	NA	4	Stress	12	Hybr	29	13.4	1899-12-31 00:10:00	3	1	2	29	HK		S	-2.11994	-0.064362	19.857	19.5522	0.537362	3	-2.26542	-2.32311	0.126887	3	-0.209845	-0.267536	0.126887	3	PASS	PASS	PASS	PASS	PASS	PASS	PASS
1221	Interact_cDNA2_upper_280411_XYYN_CS	C6	HSP70_BOK	19.4239	31	53	5	785.45	NA	3	Stress	30	Wild	19	11.7	1899-12-31 00:10:00	1	1	2	31	HK		S	-2.27912	-0.223547	19.3934	19.4239	0.0812276	3	-2.20366	-2.27912	0.142819	3	-0.148091	-0.223547	0.142819	3	PASS	PASS	PASS	PASS	PASS	PASS	PASS
1222	Interact_cDNA2_upper_280411_XYYN_CS	C7	HSP70_BOK	19.6283	30	129	11	1073.2	NA	4	Stress	1	Farm	38	14.4	1899-12-31 00:18:00	1	1	2	30	HK		S	-1.74632	0.309253	19.5785	19.5929	0.0584115	3	-1.86764	-1.74632	0.259998	3	0.187937	0.309253	0.259998	3	PASS	PASS	PASS	PASS	PASS	PASS	PASS
1223	Interact_cDNA2_upper_280411_XYYN_CS	C8	HSP70_BOK	20.7742	32	123	11	244.56	9.7	1	Control	4	Hybr	45	15.5	1899-12-31 00:03:00	1	1	2	32	HK		S	-1.84301	0.212568	21.2495	21.3412	0.436806	3	-1.78023	-1.82707	0.0952714	3	0.275346	0.2285	0.0952714	3	PASS	PASS	PASS	PASS	PASS	PASS	PASS
1224	Interact_cDNA2_upper_280411_XYYN_CS	C9	HSP70_BOK	19.5142	30	129	11	1073.2	NA	4	Stress	1	Farm	38	14.4	1899-12-31 00:18:00	1	1	2	30	HK		S	-1.69047	0.365104	19.5785	19.5929	0.0584115	3	-1.86764	-1.74632	0.259998	3	0.187937	0.309253	0.259998	3	PASS	PASS	PASS	PASS	PASS	PASS	PASS
1225	Interact_cDNA2_upper_280411_XYYN_CS	D1	HSP70_BOK	19.5409	37	32	3	878.69	10	2	Control	1	Farm	64	16.8	1899-12-31 00:06:00	2	1	2	37	HK		S	-1.89932	0.156254	19.5511	19.5409	0.0825362	3	-1.94486	-1.93132	0.0535985	3	0.110719	0.124252	0.0535985	3	PASS	PASS	PASS	PASS	PASS	PASS	PASS
1226	Interact_cDNA2_upper_280411_XYYN_CS	D10	HSP70_BOK	19.5654	40	23	2	900.53	NA	4	Stress	4	Hybr	23	12.6	1899-12-31 00:07:00	1	1	2	40	HK		S	-2.00024	0.05533	19.3294	19.3266	0.234653	3	-2.14741	-2.21724	0.1275	3	-0.0918313	-0.161669	0.1275	3	PASS	PASS	PASS	PASS	PASS	PASS	PASS
1227	Interact_cDNA2_upper_280411_XYYN_CS	D11	HSP70_BOK	19.5611	38	86	8	834.97	NA	4	Stress	22	Wild	21	11.9	1899-12-31 00:20:00	2	1	2	38	HK		S	-1.87169	0.18388	19.3977	19.5611	0.302983	3	-1.96318	-1.91779	0.120758	3	0.0923933	0.137782	0.120758	3	PASS	PASS	PASS	PASS	PASS	PASS	PASS
1228	Interact_cDNA2_upper_280411_XYYN_CS	D12	HSP70_BOK	19.3266	40	23	2	900.53	NA	4	Stress	4	Hybr	23	12.6	1899-12-31 00:07:00	1	1	2	40	HK		S	-2.22473	-0.169155	19.3294	19.3266	0.234653	3	-2.14741	-2.21724	0.1275	3	-0.0918313	-0.161669	0.1275	3	PASS	PASS	PASS	PASS	PASS	PASS	PASS
1229	Interact_cDNA2_upper_280411_XYYN_CS	D13	HSP70_BOK	19.9497	41	20	2	1067.5	NA	3	Stress	1	Farm	33	13.7	1899-12-31 00:14:00	1	1	2	41	HK		S	-1.97837	0.077202	20.1339	20.0297	0.252854	3	-2.00374	-1.97837	0.0651425	3	0.0518367	0.077202	0.0651425	3	PASS	PASS	PASS	PASS	PASS	PASS	PASS
1230	Interact_cDNA2_upper_280411_XYYN_CS	D14	HSP70_BOK	20.2363	PK	NA	NA	NA	NA	NA	NA	NA	NA	NA	NA	NA	NA	NA	NA	PK	PK	PK	PK	-2.05364	NA	20.3407	20.3828	0.0910365	3	-1.93958	-1.94472	0.116712	3	NA	NA	NA	3	PASS	PASS	NA	NA	NA	NA	PASS
1231	Interact_cDNA2_upper_280411_XYYN_CS	D15	HSP70_BOK	20.0297	41	20	2	1067.5	NA	3	Stress	1	Farm	33	13.7	1899-12-31 00:14:00	1	1	2	41	HK		S	-2.07775	-0.022173	20.1339	20.0297	0.252854	3	-2.00374	-1.97837	0.0651425	3	0.0518367	0.077202	0.0651425	3	PASS	PASS	PASS	PASS	PASS	PASS	PASS
1232	Interact_cDNA2_upper_280411_XYYN_CS	D16	HSP70_BOK	20.3828	PK	NA	NA	NA	NA	NA	NA	NA	NA	NA	NA	NA	NA	NA	NA	PK	PK	PK	PK	-1.94472	NA	20.3407	20.3828	0.0910365	3	-1.93958	-1.94472	0.116712	3	NA	NA	NA	3	PASS	PASS	NA	NA	NA	NA	PASS
1233	Interact_cDNA2_upper_280411_XYYN_CS	D17	HSP70_BOK	20.4222	41	20	2	1067.5	NA	3	Stress	1	Farm	33	13.7	1899-12-31 00:14:00	1	1	2	41	HK		S	-1.95509	0.100481	20.1339	20.0297	0.252854	3	-2.00374	-1.97837	0.0651425	3	0.0518367	0.077202	0.0651425	3	PASS	PASS	PASS	PASS	PASS	PASS	PASS
1234	Interact_cDNA2_upper_280411_XYYN_CS	D18	HSP70_BOK	20.4031	PK	NA	NA	NA	NA	NA	NA	NA	NA	NA	NA	NA	NA	NA	NA	PK	PK	PK	PK	-1.82039	NA	20.3407	20.3828	0.0910365	3	-1.93958	-1.94472	0.116712	3	NA	NA	NA	3	PASS	PASS	NA	NA	NA	NA	PASS
1235	Interact_cDNA2_upper_280411_XYYN_CS	D19	HSP70_BOK	40	42	22	2	1164.14	NA	3	Stress	22	Wild	23	12.2	1899-12-31 00:13:00	1	1	2	42	HK		S	0	2.05557	40	40	0	3	0.918157	0	1.59029	3	2.97373	2.05557	1.59029	3	FAIL	PASS	FAIL	PASS	FAIL	FAIL	FAIL
1236	Interact_cDNA2_upper_280411_XYYN_CS	D2	HSP70_BOK	19.4681	39	45	4	744.2	NA	2	Control	26	Wild	23	12.3	1899-12-31 00:14:00	1	1	2	39	HK		S	-1.87592	0.179657	19.4363	19.4681	0.062485	3	-1.90601	-1.87592	0.129445	3	0.149561	0.179657	0.129445	3	PASS	PASS	PASS	PASS	PASS	PASS	PASS
1237	Interact_cDNA2_upper_280411_XYYN_CS	D20	HSP70_BOK	34.1292	NTC	NA	NA	NA	NA	NA	NA	NA	NA	NA	NA	NA	NA	NA	NA	NTC	NTC	NTC	NTC	-5.87079	NA	34.1292	34.1292	NA	1	-5.87079	-5.87079	NA	1	NA	NA	NA	1	PASS	PASS	NA	NA	NA	NA	PASS
1238	Interact_cDNA2_upper_280411_XYYN_CS	D21	HSP70_BOK	40	42	22	2	1164.14	NA	3	Stress	22	Wild	23	12.2	1899-12-31 00:13:00	1	1	2	42	HK		S	2.75447	4.81004	40	40	0	3	0.918157	0	1.59029	3	2.97373	2.05557	1.59029	3	FAIL	PASS	FAIL	PASS	FAIL	FAIL	FAIL
1239	Interact_cDNA2_upper_280411_XYYN_CS	D22	HSP70_BOK	34.305	nRT29	NA	NA	NA	NA	NA	NA	NA	NA	NA	NA	NA	NA	NA	NA	29	HK		nRT	-5.69497	NA	34.305	34.305	NA	1	-5.69497	-5.69497	NA	1	NA	NA	NA	1	PASS	PASS	NA	NA	NA	NA	PASS
1240	Interact_cDNA2_upper_280411_XYYN_CS	D23	HSP70_BOK	40	42	22	2	1164.14	NA	3	Stress	22	Wild	23	12.2	1899-12-31 00:13:00	1	1	2	42	HK		S	0	2.05557	40	40	0	3	0.918157	0	1.59029	3	2.97373	2.05557	1.59029	3	FAIL	PASS	FAIL	PASS	FAIL	FAIL	FAIL
1241	Interact_cDNA2_upper_280411_XYYN_CS	D24	HSP70_BOK	40	nRT42	NA	NA	NA	NA	NA	NA	NA	NA	NA	NA	NA	NA	NA	NA	42	HK		nRT	0	NA	40	40	NA	1	0	0	NA	1	NA	NA	NA	1	FAIL	PASS	NA	NA	NA	NA	FAIL
1242	Interact_cDNA2_upper_280411_XYYN_CS	D3	HSP70_BOK	19.6383	37	32	3	878.69	10	2	Control	1	Farm	64	16.8	1899-12-31 00:06:00	2	1	2	37	HK		S	-1.93132	0.124252	19.5511	19.5409	0.0825362	3	-1.94486	-1.93132	0.0535985	3	0.110719	0.124252	0.0535985	3	PASS	PASS	PASS	PASS	PASS	PASS	PASS
1243	Interact_cDNA2_upper_280411_XYYN_CS	D4	HSP70_BOK	19.4765	39	45	4	744.2	NA	2	Control	26	Wild	23	12.3	1899-12-31 00:14:00	1	1	2	39	HK		S	-1.79427	0.261307	19.4363	19.4681	0.062485	3	-1.90601	-1.87592	0.129445	3	0.149561	0.179657	0.129445	3	PASS	PASS	PASS	PASS	PASS	PASS	PASS
1244	Interact_cDNA2_upper_280411_XYYN_CS	D5	HSP70_BOK	19.4741	37	32	3	878.69	10	2	Control	1	Farm	64	16.8	1899-12-31 00:06:00	2	1	2	37	HK		S	-2.00392	0.051651	19.5511	19.5409	0.0825362	3	-1.94486	-1.93132	0.0535985	3	0.110719	0.124252	0.0535985	3	PASS	PASS	PASS	PASS	PASS	PASS	PASS
1245	Interact_cDNA2_upper_280411_XYYN_CS	D6	HSP70_BOK	19.3643	39	45	4	744.2	NA	2	Control	26	Wild	23	12.3	1899-12-31 00:14:00	1	1	2	39	HK		S	-2.04785	0.00772	19.4363	19.4681	0.062485	3	-1.90601	-1.87592	0.129445	3	0.149561	0.179657	0.129445	3	PASS	PASS	PASS	PASS	PASS	PASS	PASS
1246	Interact_cDNA2_upper_280411_XYYN_CS	D7	HSP70_BOK	19.0481	38	86	8	834.97	NA	4	Stress	22	Wild	21	11.9	1899-12-31 00:20:00	2	1	2	38	HK		S	-2.10006	-0.044482	19.3977	19.5611	0.302983	3	-1.96318	-1.91779	0.120758	3	0.0923933	0.137782	0.120758	3	PASS	PASS	PASS	PASS	PASS	PASS	PASS
1247	Interact_cDNA2_upper_280411_XYYN_CS	D8	HSP70_BOK	19.0962	40	23	2	900.53	NA	4	Stress	4	Hybr	23	12.6	1899-12-31 00:07:00	1	1	2	40	HK		S	-2.21724	-0.161669	19.3294	19.3266	0.234653	3	-2.14741	-2.21724	0.1275	3	-0.0918313	-0.161669	0.1275	3	PASS	PASS	PASS	PASS	PASS	PASS	PASS
1248	Interact_cDNA2_upper_280411_XYYN_CS	D9	HSP70_BOK	19.5839	38	86	8	834.97	NA	4	Stress	22	Wild	21	11.9	1899-12-31 00:20:00	2	1	2	38	HK		S	-1.91779	0.137782	19.3977	19.5611	0.302983	3	-1.96318	-1.91779	0.120758	3	0.0923933	0.137782	0.120758	3	PASS	PASS	PASS	PASS	PASS	PASS	PASS
1249	Interact_cDNA2_upper_280411_XYYN_CS	E1	GluRed_BOK	23.0543	29	165	14	940.48	NA	4	Stress	12	Hybr	29	13.4	1899-12-31 00:10:00	3	1	2	29	HK		S	1.15972	-0.933285	23.291	23.0543	0.623563	3	1.16861	1.15972	0.227968	3	-0.924402	-0.933285	0.227968	3	PASS	PASS	PASS	PASS	PASS	PASS	PASS
1250	Interact_cDNA2_upper_280411_XYYN_CS	E10	GluRed_BOK	24.8658	32	123	11	244.56	9.7	1	Control	4	Hybr	45	15.5	1899-12-31 00:03:00	1	1	2	32	HK		S	1.85394	-0.239073	24.801	24.8658	0.266678	3	1.77127	1.85394	0.176056	3	-0.32174	-0.239073	0.176056	3	PASS	PASS	PASS	PASS	PASS	PASS	PASS
1251	Interact_cDNA2_upper_280411_XYYN_CS	E11	GluRed_BOK	22.8435	30	129	11	1073.2	NA	4	Stress	1	Farm	38	14.4	1899-12-31 00:18:00	1	1	2	30	HK		S	1.08442	-1.00859	22.7646	22.7834	0.0897588	3	1.31847	1.29226	0.24819	3	-0.77454	-0.800743	0.24819	3	PASS	PASS	PASS	PASS	PASS	PASS	PASS
1252	Interact_cDNA2_upper_280411_XYYN_CS	E12	GluRed_BOK	25.0294	32	123	11	244.56	9.7	1	Control	4	Hybr	45	15.5	1899-12-31 00:03:00	1	1	2	32	HK		S	1.56909	-0.523916	24.801	24.8658	0.266678	3	1.77127	1.85394	0.176056	3	-0.32174	-0.239073	0.176056	3	PASS	PASS	PASS	PASS	PASS	PASS	PASS
1253	Interact_cDNA2_upper_280411_XYYN_CS	E13	GluRed_BOK	23.0093	33	28	3	842.8	NA	2	Control	5	Farm	62	16.9	1899-12-31 00:09:00	3	1	2	33	HK		S	1.17457	-0.918436	23.3611	23.3657	0.349506	3	1.57986	1.7658	0.351385	3	-0.51315	-0.327204	0.351385	3	PASS	PASS	PASS	PASS	PASS	PASS	PASS
1254	Interact_cDNA2_upper_280411_XYYN_CS	E14	GluRed_BOK	23.2209	35	72	6	541.9	NA	4	Stress	24	Wild	11	9.6	1899-12-31 00:02:00	1	1	2	35	HK		S	1.45209	-0.64092	23.6205	23.7365	0.35606	3	1.68782	1.66234	0.249459	3	-0.405183	-0.43067	0.249459	3	PASS	PASS	PASS	PASS	PASS	PASS	PASS
1255	Interact_cDNA2_upper_280411_XYYN_CS	E15	GluRed_BOK	23.3657	33	28	3	842.8	NA	2	Control	5	Farm	62	16.9	1899-12-31 00:09:00	3	1	2	33	HK		S	1.7992	-0.29381	23.3611	23.3657	0.349506	3	1.57986	1.7658	0.351385	3	-0.51315	-0.327204	0.351385	3	PASS	PASS	PASS	PASS	PASS	PASS	PASS
1256	Interact_cDNA2_upper_280411_XYYN_CS	E16	GluRed_BOK	23.9041	35	72	6	541.9	NA	4	Stress	24	Wild	11	9.6	1899-12-31 00:02:00	1	1	2	35	HK		S	1.94905	-0.143959	23.6205	23.7365	0.35606	3	1.68782	1.66234	0.249459	3	-0.405183	-0.43067	0.249459	3	PASS	PASS	PASS	PASS	PASS	PASS	PASS
1257	Interact_cDNA2_upper_280411_XYYN_CS	E17	GluRed_BOK	23.7082	33	28	3	842.8	NA	2	Control	5	Farm	62	16.9	1899-12-31 00:09:00	3	1	2	33	HK		S	1.7658	-0.327204	23.3611	23.3657	0.349506	3	1.57986	1.7658	0.351385	3	-0.51315	-0.327204	0.351385	3	PASS	PASS	PASS	PASS	PASS	PASS	PASS
1258	Interact_cDNA2_upper_280411_XYYN_CS	E18	GluRed_BOK	23.7365	35	72	6	541.9	NA	4	Stress	24	Wild	11	9.6	1899-12-31 00:02:00	1	1	2	35	HK		S	1.66234	-0.43067	23.6205	23.7365	0.35606	3	1.68782	1.66234	0.249459	3	-0.405183	-0.43067	0.249459	3	PASS	PASS	PASS	PASS	PASS	PASS	PASS
1259	Interact_cDNA2_upper_280411_XYYN_CS	E19	GluRed_BOK	23.1357	34	94	8	511.96	NA	1	Control	6	Hybr	30	13.6	1899-12-31 00:17:00	1	1	2	34	HK		S	1.18985	-0.903163	23.3804	23.34	0.267181	3	1.25824	1.18985	0.205653	3	-0.834772	-0.903163	0.205653	3	PASS	PASS	PASS	PASS	PASS	PASS	PASS
1260	Interact_cDNA2_upper_280411_XYYN_CS	E2	GluRed_BOK	22.6193	31	53	5	785.45	NA	3	Stress	30	Wild	19	11.7	1899-12-31 00:10:00	1	1	2	31	HK		S	1.02504	-1.06797	22.73	22.6868	0.137487	3	1.13291	1.18086	0.0936128	3	-0.960096	-0.912144	0.0936128	3	PASS	PASS	PASS	PASS	PASS	PASS	PASS
1261	Interact_cDNA2_upper_280411_XYYN_CS	E20	GluRed_BOK	23.4875	36	144	12	966.51	NA	2	Control	17	Farm	51	15.4	1899-12-31 00:18:00	2	1	2	36	HK		S	1.54979	-0.54322	23.537	23.4875	0.269782	3	1.54687	1.54979	0.178453	3	-0.546137	-0.54322	0.178453	3	PASS	PASS	PASS	PASS	PASS	PASS	PASS
1262	Interact_cDNA2_upper_280411_XYYN_CS	E21	GluRed_BOK	23.6655	34	94	8	511.96	NA	1	Control	6	Hybr	30	13.6	1899-12-31 00:17:00	1	1	2	34	HK		S	1.48937	-0.603637	23.3804	23.34	0.267181	3	1.25824	1.18985	0.205653	3	-0.834772	-0.903163	0.205653	3	PASS	PASS	PASS	PASS	PASS	PASS	PASS
1263	Interact_cDNA2_upper_280411_XYYN_CS	E22	GluRed_BOK	23.2953	36	144	12	966.51	NA	2	Control	17	Farm	51	15.4	1899-12-31 00:18:00	2	1	2	36	HK		S	1.36698	-0.72603	23.537	23.4875	0.269782	3	1.54687	1.54979	0.178453	3	-0.546137	-0.54322	0.178453	3	PASS	PASS	PASS	PASS	PASS	PASS	PASS
1264	Interact_cDNA2_upper_280411_XYYN_CS	E23	GluRed_BOK	23.34	34	94	8	511.96	NA	1	Control	6	Hybr	30	13.6	1899-12-31 00:17:00	1	1	2	34	HK		S	1.09549	-0.997516	23.3804	23.34	0.267181	3	1.25824	1.18985	0.205653	3	-0.834772	-0.903163	0.205653	3	PASS	PASS	PASS	PASS	PASS	PASS	PASS
1265	Interact_cDNA2_upper_280411_XYYN_CS	E24	GluRed_BOK	23.8281	36	144	12	966.51	NA	2	Control	17	Farm	51	15.4	1899-12-31 00:18:00	2	1	2	36	HK		S	1.72385	-0.36916	23.537	23.4875	0.269782	3	1.54687	1.54979	0.178453	3	-0.546137	-0.54322	0.178453	3	PASS	PASS	PASS	PASS	PASS	PASS	PASS
1266	Interact_cDNA2_upper_280411_XYYN_CS	E3	GluRed_BOK	22.8205	29	165	14	940.48	NA	4	Stress	12	Hybr	29	13.4	1899-12-31 00:10:00	3	1	2	29	HK		S	0.94521	-1.1478	23.291	23.0543	0.623563	3	1.16861	1.15972	0.227968	3	-0.924402	-0.933285	0.227968	3	PASS	PASS	PASS	PASS	PASS	PASS	PASS
1267	Interact_cDNA2_upper_280411_XYYN_CS	E4	GluRed_BOK	22.6868	31	53	5	785.45	NA	3	Stress	30	Wild	19	11.7	1899-12-31 00:10:00	1	1	2	31	HK		S	1.19283	-0.900175	22.73	22.6868	0.137487	3	1.13291	1.18086	0.0936128	3	-0.960096	-0.912144	0.0936128	3	PASS	PASS	PASS	PASS	PASS	PASS	PASS
1268	Interact_cDNA2_upper_280411_XYYN_CS	E5	GluRed_BOK	23.9983	29	165	14	940.48	NA	4	Stress	12	Hybr	29	13.4	1899-12-31 00:10:00	3	1	2	29	HK		S	1.40089	-0.692122	23.291	23.0543	0.623563	3	1.16861	1.15972	0.227968	3	-0.924402	-0.933285	0.227968	3	PASS	PASS	PASS	PASS	PASS	PASS	PASS
1269	Interact_cDNA2_upper_280411_XYYN_CS	E6	GluRed_BOK	22.8839	31	53	5	785.45	NA	3	Stress	30	Wild	19	11.7	1899-12-31 00:10:00	1	1	2	31	HK		S	1.18086	-0.912144	22.73	22.6868	0.137487	3	1.13291	1.18086	0.0936128	3	-0.960096	-0.912144	0.0936128	3	PASS	PASS	PASS	PASS	PASS	PASS	PASS
1270	Interact_cDNA2_upper_280411_XYYN_CS	E7	GluRed_BOK	22.6669	30	129	11	1073.2	NA	4	Stress	1	Farm	38	14.4	1899-12-31 00:18:00	1	1	2	30	HK		S	1.29226	-0.800743	22.7646	22.7834	0.0897588	3	1.31847	1.29226	0.24819	3	-0.77454	-0.800743	0.24819	3	PASS	PASS	PASS	PASS	PASS	PASS	PASS
1271	Interact_cDNA2_upper_280411_XYYN_CS	E8	GluRed_BOK	24.5079	32	123	11	244.56	9.7	1	Control	4	Hybr	45	15.5	1899-12-31 00:03:00	1	1	2	32	HK		S	1.89078	-0.202231	24.801	24.8658	0.266678	3	1.77127	1.85394	0.176056	3	-0.32174	-0.239073	0.176056	3	PASS	PASS	PASS	PASS	PASS	PASS	PASS
1272	Interact_cDNA2_upper_280411_XYYN_CS	E9	GluRed_BOK	22.7834	30	129	11	1073.2	NA	4	Stress	1	Farm	38	14.4	1899-12-31 00:18:00	1	1	2	30	HK		S	1.57872	-0.514288	22.7646	22.7834	0.0897588	3	1.31847	1.29226	0.24819	3	-0.77454	-0.800743	0.24819	3	PASS	PASS	PASS	PASS	PASS	PASS	PASS
1273	Interact_cDNA2_upper_280411_XYYN_CS	F1	GluRed_BOK	22.8595	37	32	3	878.69	10	2	Control	1	Farm	64	16.8	1899-12-31 00:06:00	2	1	2	37	HK		S	1.4193	-0.673711	23.2902	23.2176	0.471161	3	1.79423	1.73953	0.405062	3	-0.298778	-0.353477	0.405062	3	PASS	PASS	PASS	PASS	PASS	PASS	PASS
1274	Interact_cDNA2_upper_280411_XYYN_CS	F10	GluRed_BOK	22.9992	40	23	2	900.53	NA	4	Stress	4	Hybr	23	12.6	1899-12-31 00:07:00	1	1	2	40	HK		S	1.43347	-0.659538	22.9241	22.9243	0.0752158	3	1.44726	1.43347	0.0820443	3	-0.645752	-0.659538	0.0820443	3	PASS	PASS	PASS	PASS	PASS	PASS	PASS
1275	Interact_cDNA2_upper_280411_XYYN_CS	F11	GluRed_BOK	23.1092	38	86	8	834.97	NA	4	Stress	22	Wild	21	11.9	1899-12-31 00:20:00	2	1	2	38	HK		S	1.67642	-0.41659	23.0543	23.1092	0.273632	3	1.69344	1.67642	0.09386	3	-0.399567	-0.41659	0.09386	3	PASS	PASS	PASS	PASS	PASS	PASS	PASS
1276	Interact_cDNA2_upper_280411_XYYN_CS	F12	GluRed_BOK	22.9243	40	23	2	900.53	NA	4	Stress	4	Hybr	23	12.6	1899-12-31 00:07:00	1	1	2	40	HK		S	1.37298	-0.72003	22.9241	22.9243	0.0752158	3	1.44726	1.43347	0.0820443	3	-0.645752	-0.659538	0.0820443	3	PASS	PASS	PASS	PASS	PASS	PASS	PASS
1277	Interact_cDNA2_upper_280411_XYYN_CS	F13	GluRed_BOK	23.1409	41	20	2	1067.5	NA	3	Stress	1	Farm	33	13.7	1899-12-31 00:14:00	1	1	2	41	HK		S	1.21277	-0.880239	23.4991	23.4825	0.366839	3	1.36154	1.3751	0.142475	3	-0.731468	-0.717905	0.142475	3	PASS	PASS	PASS	PASS	PASS	PASS	PASS
1278	Interact_cDNA2_upper_280411_XYYN_CS	F14	GluRed_BOK	24.0474	PK	NA	NA	NA	NA	NA	NA	NA	NA	NA	NA	NA	NA	NA	NA	PK	PK	PK	PK	1.75754	NA	24.0159	24.0474	0.0600056	3	1.7356	1.72602	0.0190569	3	NA	NA	NA	3	PASS	PASS	NA	NA	NA	NA	PASS
1279	Interact_cDNA2_upper_280411_XYYN_CS	F15	GluRed_BOK	23.4825	41	20	2	1067.5	NA	3	Stress	1	Farm	33	13.7	1899-12-31 00:14:00	1	1	2	41	HK		S	1.3751	-0.717905	23.4991	23.4825	0.366839	3	1.36154	1.3751	0.142475	3	-0.731468	-0.717905	0.142475	3	PASS	PASS	PASS	PASS	PASS	PASS	PASS
1280	Interact_cDNA2_upper_280411_XYYN_CS	F16	GluRed_BOK	24.0536	PK	NA	NA	NA	NA	NA	NA	NA	NA	NA	NA	NA	NA	NA	NA	PK	PK	PK	PK	1.72602	NA	24.0159	24.0474	0.0600056	3	1.7356	1.72602	0.0190569	3	NA	NA	NA	3	PASS	PASS	NA	NA	NA	NA	PASS
1281	Interact_cDNA2_upper_280411_XYYN_CS	F17	GluRed_BOK	23.874	41	20	2	1067.5	NA	3	Stress	1	Farm	33	13.7	1899-12-31 00:14:00	1	1	2	41	HK		S	1.49675	-0.59626	23.4991	23.4825	0.366839	3	1.36154	1.3751	0.142475	3	-0.731468	-0.717905	0.142475	3	PASS	PASS	PASS	PASS	PASS	PASS	PASS
1282	Interact_cDNA2_upper_280411_XYYN_CS	F18	GluRed_BOK	23.9467	PK	NA	NA	NA	NA	NA	NA	NA	NA	NA	NA	NA	NA	NA	NA	PK	PK	PK	PK	1.72323	NA	24.0159	24.0474	0.0600056	3	1.7356	1.72602	0.0190569	3	NA	NA	NA	3	PASS	PASS	NA	NA	NA	NA	PASS
1283	Interact_cDNA2_upper_280411_XYYN_CS	F19	GluRed_BOK	40	42	22	2	1164.14	NA	3	Stress	22	Wild	23	12.2	1899-12-31 00:13:00	1	1	2	42	HK		S	0	-2.09301	40	40	0	3	0.918157	0	1.59029	3	-1.17485	-2.09301	1.59029	3	FAIL	PASS	FAIL	PASS	FAIL	FAIL	FAIL
1284	Interact_cDNA2_upper_280411_XYYN_CS	F2	GluRed_BOK	22.9173	39	45	4	744.2	NA	2	Control	26	Wild	23	12.3	1899-12-31 00:14:00	1	1	2	39	HK		S	1.57333	-0.51968	23.0101	22.9627	0.123461	3	1.66777	1.69192	0.0849737	3	-0.425243	-0.401083	0.0849737	3	PASS	PASS	PASS	PASS	PASS	PASS	PASS
1285	Interact_cDNA2_upper_280411_XYYN_CS	F20	GluRed_BOK	40	NTC	NA	NA	NA	NA	NA	NA	NA	NA	NA	NA	NA	NA	NA	NA	NTC	NTC	NTC	NTC	0	NA	40	40	NA	1	0	0	NA	1	NA	NA	NA	1	FAIL	PASS	NA	NA	NA	NA	FAIL
1286	Interact_cDNA2_upper_280411_XYYN_CS	F21	GluRed_BOK	40	42	22	2	1164.14	NA	3	Stress	22	Wild	23	12.2	1899-12-31 00:13:00	1	1	2	42	HK		S	2.75447	0.661462	40	40	0	3	0.918157	0	1.59029	3	-1.17485	-2.09301	1.59029	3	FAIL	PASS	FAIL	PASS	PASS	PASS	FAIL
1287	Interact_cDNA2_upper_280411_XYYN_CS	F22	GluRed_BOK	40	nRT29	NA	NA	NA	NA	NA	NA	NA	NA	NA	NA	NA	NA	NA	NA	29	HK		nRT	0	NA	40	40	NA	1	0	0	NA	1	NA	NA	NA	1	FAIL	PASS	NA	NA	NA	NA	FAIL
1288	Interact_cDNA2_upper_280411_XYYN_CS	F23	GluRed_BOK	40	42	22	2	1164.14	NA	3	Stress	22	Wild	23	12.2	1899-12-31 00:13:00	1	1	2	42	HK		S	0	-2.09301	40	40	0	3	0.918157	0	1.59029	3	-1.17485	-2.09301	1.59029	3	FAIL	PASS	FAIL	PASS	FAIL	FAIL	FAIL
1289	Interact_cDNA2_upper_280411_XYYN_CS	F24	GluRed_BOK	40	nRT42	NA	NA	NA	NA	NA	NA	NA	NA	NA	NA	NA	NA	NA	NA	42	HK		nRT	0	NA	40	40	NA	1	0	0	NA	1	NA	NA	NA	1	FAIL	PASS	NA	NA	NA	NA	FAIL
1290	Interact_cDNA2_upper_280411_XYYN_CS	F3	GluRed_BOK	23.7934	37	32	3	878.69	10	2	Control	1	Farm	64	16.8	1899-12-31 00:06:00	2	1	2	37	HK		S	2.22386	0.130854	23.2902	23.2176	0.471161	3	1.79423	1.73953	0.405062	3	-0.298778	-0.353477	0.405062	3	PASS	PASS	PASS	PASS	PASS	PASS	PASS
1291	Interact_cDNA2_upper_280411_XYYN_CS	F4	GluRed_BOK	22.9627	39	45	4	744.2	NA	2	Control	26	Wild	23	12.3	1899-12-31 00:14:00	1	1	2	39	HK		S	1.69192	-0.401083	23.0101	22.9627	0.123461	3	1.66777	1.69192	0.0849737	3	-0.425243	-0.401083	0.0849737	3	PASS	PASS	PASS	PASS	PASS	PASS	PASS
1292	Interact_cDNA2_upper_280411_XYYN_CS	F5	GluRed_BOK	23.2176	37	32	3	878.69	10	2	Control	1	Farm	64	16.8	1899-12-31 00:06:00	2	1	2	37	HK		S	1.73953	-0.353477	23.2902	23.2176	0.471161	3	1.79423	1.73953	0.405062	3	-0.298778	-0.353477	0.405062	3	PASS	PASS	PASS	PASS	PASS	PASS	PASS
1293	Interact_cDNA2_upper_280411_XYYN_CS	F6	GluRed_BOK	23.1502	39	45	4	744.2	NA	2	Control	26	Wild	23	12.3	1899-12-31 00:14:00	1	1	2	39	HK		S	1.73804	-0.354965	23.0101	22.9627	0.123461	3	1.66777	1.69192	0.0849737	3	-0.425243	-0.401083	0.0849737	3	PASS	PASS	PASS	PASS	PASS	PASS	PASS
1294	Interact_cDNA2_upper_280411_XYYN_CS	F7	GluRed_BOK	22.7574	38	86	8	834.97	NA	4	Stress	22	Wild	21	11.9	1899-12-31 00:20:00	2	1	2	38	HK		S	1.60926	-0.483751	23.0543	23.1092	0.273632	3	1.69344	1.67642	0.09386	3	-0.399567	-0.41659	0.09386	3	PASS	PASS	PASS	PASS	PASS	PASS	PASS
1295	Interact_cDNA2_upper_280411_XYYN_CS	F8	GluRed_BOK	22.8487	40	23	2	900.53	NA	4	Stress	4	Hybr	23	12.6	1899-12-31 00:07:00	1	1	2	40	HK		S	1.53532	-0.557688	22.9241	22.9243	0.0752158	3	1.44726	1.43347	0.0820443	3	-0.645752	-0.659538	0.0820443	3	PASS	PASS	PASS	PASS	PASS	PASS	PASS
1296	Interact_cDNA2_upper_280411_XYYN_CS	F9	GluRed_BOK	23.2963	38	86	8	834.97	NA	4	Stress	22	Wild	21	11.9	1899-12-31 00:20:00	2	1	2	38	HK		S	1.79465	-0.298361	23.0543	23.1092	0.273632	3	1.69344	1.67642	0.09386	3	-0.399567	-0.41659	0.09386	3	PASS	PASS	PASS	PASS	PASS	PASS	PASS
1297	Interact_cDNA2_upper_280411_XYYN_CS	G1	Cu/ZnSOD_BOK	25.2521	29	165	14	940.48	NA	4	Stress	12	Hybr	29	13.4	1899-12-31 00:10:00	3	1	2	29	HK		S	3.3575	-0.059481	25.464	25.2521	0.487236	3	3.34161	3.3575	0.0913175	3	-0.0753647	-0.059481	0.0913175	3	PASS	PASS	PASS	PASS	PASS	PASS	PASS
1298	Interact_cDNA2_upper_280411_XYYN_CS	G10	Cu/ZnSOD_BOK	26.685	32	123	11	244.56	9.7	1	Control	4	Hybr	45	15.5	1899-12-31 00:03:00	1	1	2	32	HK		S	3.67313	0.256151	26.5094	26.685	0.703889	3	3.47964	3.64861	0.314135	3	0.062665	0.231634	0.314135	3	PASS	PASS	PASS	FAIL	PASS	PASS	FAIL
1299	Interact_cDNA2_upper_280411_XYYN_CS	G11	Cu/ZnSOD_BOK	24.9162	30	129	11	1073.2	NA	4	Stress	1	Farm	38	14.4	1899-12-31 00:18:00	1	1	2	30	HK		S	3.15716	-0.259823	25.0952	25.0055	0.236899	3	3.64904	3.80081	0.43627	3	0.232062	0.383833	0.43627	3	PASS	PASS	PASS	PASS	PASS	PASS	PASS
1300	Interact_cDNA2_upper_280411_XYYN_CS	G12	Cu/ZnSOD_BOK	27.1089	32	123	11	244.56	9.7	1	Control	4	Hybr	45	15.5	1899-12-31 00:03:00	1	1	2	32	HK		S	3.64861	0.231634	26.5094	26.685	0.703889	3	3.47964	3.64861	0.314135	3	0.062665	0.231634	0.314135	3	PASS	PASS	PASS	FAIL	PASS	PASS	FAIL
1301	Interact_cDNA2_upper_280411_XYYN_CS	G13	Cu/ZnSOD_BOK	24.4329	33	28	3	842.8	NA	2	Control	5	Farm	62	16.9	1899-12-31 00:09:00	3	1	2	33	HK		S	2.59823	-0.81875	24.9272	24.9105	0.502927	3	3.14604	2.96806	0.655188	3	-0.270941	-0.448921	0.655188	3	PASS	PASS	PASS	PASS	PASS	PASS	PASS
1302	Interact_cDNA2_upper_280411_XYYN_CS	G14	Cu/ZnSOD_BOK	25.3836	35	72	6	541.9	NA	4	Stress	24	Wild	11	9.6	1899-12-31 00:02:00	1	1	2	35	HK		S	3.61484	0.197861	25.8475	25.9204	0.432082	3	3.91487	3.84625	0.339574	3	0.497888	0.429274	0.339574	3	PASS	PASS	PASS	PASS	PASS	PASS	PASS
1303	Interact_cDNA2_upper_280411_XYYN_CS	G15	Cu/ZnSOD_BOK	25.4383	33	28	3	842.8	NA	2	Control	5	Farm	62	16.9	1899-12-31 00:09:00	3	1	2	33	HK		S	3.87183	0.454849	24.9272	24.9105	0.502927	3	3.14604	2.96806	0.655188	3	-0.270941	-0.448921	0.655188	3	PASS	PASS	PASS	PASS	PASS	PASS	PASS
1304	Interact_cDNA2_upper_280411_XYYN_CS	G16	Cu/ZnSOD_BOK	26.2385	35	72	6	541.9	NA	4	Stress	24	Wild	11	9.6	1899-12-31 00:02:00	1	1	2	35	HK		S	4.28351	0.86653	25.8475	25.9204	0.432082	3	3.91487	3.84625	0.339574	3	0.497888	0.429274	0.339574	3	PASS	PASS	PASS	PASS	PASS	PASS	PASS
1305	Interact_cDNA2_upper_280411_XYYN_CS	G17	Cu/ZnSOD_BOK	24.9105	33	28	3	842.8	NA	2	Control	5	Farm	62	16.9	1899-12-31 00:09:00	3	1	2	33	HK		S	2.96806	-0.448921	24.9272	24.9105	0.502927	3	3.14604	2.96806	0.655188	3	-0.270941	-0.448921	0.655188	3	PASS	PASS	PASS	PASS	PASS	PASS	PASS
1306	Interact_cDNA2_upper_280411_XYYN_CS	G18	Cu/ZnSOD_BOK	25.9204	35	72	6	541.9	NA	4	Stress	24	Wild	11	9.6	1899-12-31 00:02:00	1	1	2	35	HK		S	3.84625	0.429274	25.8475	25.9204	0.432082	3	3.91487	3.84625	0.339574	3	0.497888	0.429274	0.339574	3	PASS	PASS	PASS	PASS	PASS	PASS	PASS
1307	Interact_cDNA2_upper_280411_XYYN_CS	G19	Cu/ZnSOD_BOK	24.4974	34	94	8	511.96	NA	1	Control	6	Hybr	30	13.6	1899-12-31 00:17:00	1	1	2	34	HK		S	2.55158	-0.865404	24.9236	24.868	0.456495	3	2.80143	2.62347	0.372231	3	-0.615553	-0.793508	0.372231	3	PASS	PASS	PASS	PASS	PASS	PASS	PASS
1308	Interact_cDNA2_upper_280411_XYYN_CS	G2	Cu/ZnSOD_BOK	24.4676	31	53	5	785.45	NA	3	Stress	30	Wild	19	11.7	1899-12-31 00:10:00	1	1	2	31	HK		S	2.87327	-0.543709	24.2547	24.3472	0.271237	3	2.6576	2.85329	0.35638	3	-0.759375	-0.56369	0.35638	3	PASS	PASS	PASS	PASS	PASS	PASS	PASS
1309	Interact_cDNA2_upper_280411_XYYN_CS	G20	Cu/ZnSOD_BOK	24.8952	36	144	12	966.51	NA	2	Control	17	Farm	51	15.4	1899-12-31 00:18:00	2	1	2	36	HK		S	2.95749	-0.459488	25.1103	25.174	0.191323	3	3.12016	3.06975	0.192876	3	-0.29682	-0.347227	0.192876	3	PASS	PASS	PASS	PASS	PASS	PASS	PASS
1310	Interact_cDNA2_upper_280411_XYYN_CS	G21	Cu/ZnSOD_BOK	25.4053	34	94	8	511.96	NA	1	Control	6	Hybr	30	13.6	1899-12-31 00:17:00	1	1	2	34	HK		S	3.22923	-0.187746	24.9236	24.868	0.456495	3	2.80143	2.62347	0.372231	3	-0.615553	-0.793508	0.372231	3	PASS	PASS	PASS	PASS	PASS	PASS	PASS
1311	Interact_cDNA2_upper_280411_XYYN_CS	G22	Cu/ZnSOD_BOK	25.2616	36	144	12	966.51	NA	2	Control	17	Farm	51	15.4	1899-12-31 00:18:00	2	1	2	36	HK		S	3.33323	-0.083746	25.1103	25.174	0.191323	3	3.12016	3.06975	0.192876	3	-0.29682	-0.347227	0.192876	3	PASS	PASS	PASS	PASS	PASS	PASS	PASS
1312	Interact_cDNA2_upper_280411_XYYN_CS	G23	Cu/ZnSOD_BOK	24.868	34	94	8	511.96	NA	1	Control	6	Hybr	30	13.6	1899-12-31 00:17:00	1	1	2	34	HK		S	2.62347	-0.793508	24.9236	24.868	0.456495	3	2.80143	2.62347	0.372231	3	-0.615553	-0.793508	0.372231	3	PASS	PASS	PASS	PASS	PASS	PASS	PASS
1313	Interact_cDNA2_upper_280411_XYYN_CS	G24	Cu/ZnSOD_BOK	25.174	36	144	12	966.51	NA	2	Control	17	Farm	51	15.4	1899-12-31 00:18:00	2	1	2	36	HK		S	3.06975	-0.347227	25.1103	25.174	0.191323	3	3.12016	3.06975	0.192876	3	-0.29682	-0.347227	0.192876	3	PASS	PASS	PASS	PASS	PASS	PASS	PASS
1314	Interact_cDNA2_upper_280411_XYYN_CS	G3	Cu/ZnSOD_BOK	25.1187	29	165	14	940.48	NA	4	Stress	12	Hybr	29	13.4	1899-12-31 00:10:00	3	1	2	29	HK		S	3.2434	-0.173582	25.464	25.2521	0.487236	3	3.34161	3.3575	0.0913175	3	-0.0753647	-0.059481	0.0913175	3	PASS	PASS	PASS	PASS	PASS	PASS	PASS
1315	Interact_cDNA2_upper_280411_XYYN_CS	G4	Cu/ZnSOD_BOK	24.3472	31	53	5	785.45	NA	3	Stress	30	Wild	19	11.7	1899-12-31 00:10:00	1	1	2	31	HK		S	2.85329	-0.56369	24.2547	24.3472	0.271237	3	2.6576	2.85329	0.35638	3	-0.759375	-0.56369	0.35638	3	PASS	PASS	PASS	PASS	PASS	PASS	PASS
1316	Interact_cDNA2_upper_280411_XYYN_CS	G5	Cu/ZnSOD_BOK	26.0213	29	165	14	940.48	NA	4	Stress	12	Hybr	29	13.4	1899-12-31 00:10:00	3	1	2	29	HK		S	3.42395	0.006969	25.464	25.2521	0.487236	3	3.34161	3.3575	0.0913175	3	-0.0753647	-0.059481	0.0913175	3	PASS	PASS	PASS	PASS	PASS	PASS	PASS
1317	Interact_cDNA2_upper_280411_XYYN_CS	G6	Cu/ZnSOD_BOK	23.9493	31	53	5	785.45	NA	3	Stress	30	Wild	19	11.7	1899-12-31 00:10:00	1	1	2	31	HK		S	2.24625	-1.17073	24.2547	24.3472	0.271237	3	2.6576	2.85329	0.35638	3	-0.759375	-0.56369	0.35638	3	PASS	PASS	PASS	PASS	PASS	PASS	PASS
1318	Interact_cDNA2_upper_280411_XYYN_CS	G7	Cu/ZnSOD_BOK	25.3638	30	129	11	1073.2	NA	4	Stress	1	Farm	38	14.4	1899-12-31 00:18:00	1	1	2	30	HK		S	3.98916	0.572177	25.0952	25.0055	0.236899	3	3.64904	3.80081	0.43627	3	0.232062	0.383833	0.43627	3	PASS	PASS	PASS	PASS	PASS	PASS	PASS
1319	Interact_cDNA2_upper_280411_XYYN_CS	G8	Cu/ZnSOD_BOK	25.7344	32	123	11	244.56	9.7	1	Control	4	Hybr	45	15.5	1899-12-31 00:03:00	1	1	2	32	HK		S	3.11719	-0.29979	26.5094	26.685	0.703889	3	3.47964	3.64861	0.314135	3	0.062665	0.231634	0.314135	3	PASS	PASS	PASS	FAIL	PASS	PASS	FAIL
1320	Interact_cDNA2_upper_280411_XYYN_CS	G9	Cu/ZnSOD_BOK	25.0055	30	129	11	1073.2	NA	4	Stress	1	Farm	38	14.4	1899-12-31 00:18:00	1	1	2	30	HK		S	3.80081	0.383833	25.0952	25.0055	0.236899	3	3.64904	3.80081	0.43627	3	0.232062	0.383833	0.43627	3	PASS	PASS	PASS	PASS	PASS	PASS	PASS
1321	Interact_cDNA2_upper_280411_XYYN_CS	H1	Cu/ZnSOD_BOK	24.5671	37	32	3	878.69	10	2	Control	1	Farm	64	16.8	1899-12-31 00:06:00	2	1	2	37	HK		S	3.12687	-0.290105	24.8793	24.5671	0.6142	3	3.38334	3.12687	0.552358	3	-0.0336433	-0.290105	0.552358	3	PASS	PASS	PASS	PASS	PASS	PASS	PASS
1322	Interact_cDNA2_upper_280411_XYYN_CS	H10	Cu/ZnSOD_BOK	24.9778	40	23	2	900.53	NA	4	Stress	4	Hybr	23	12.6	1899-12-31 00:07:00	1	1	2	40	HK		S	3.41212	-0.00486	24.4748	24.321	0.446492	3	2.99795	2.81206	0.359307	3	-0.41903	-0.604921	0.359307	3	PASS	PASS	PASS	PASS	PASS	PASS	PASS
1323	Interact_cDNA2_upper_280411_XYYN_CS	H11	Cu/ZnSOD_BOK	24.6848	38	86	8	834.97	NA	4	Stress	22	Wild	21	11.9	1899-12-31 00:20:00	2	1	2	38	HK		S	3.25205	-0.16493	24.8862	24.6848	0.463257	3	3.52531	3.40954	0.345998	3	0.108335	-0.007439	0.345998	3	PASS	PASS	PASS	PASS	PASS	PASS	PASS
1324	Interact_cDNA2_upper_280411_XYYN_CS	H12	Cu/ZnSOD_BOK	24.321	40	23	2	900.53	NA	4	Stress	4	Hybr	23	12.6	1899-12-31 00:07:00	1	1	2	40	HK		S	2.76967	-0.647308	24.4748	24.321	0.446492	3	2.99795	2.81206	0.359307	3	-0.41903	-0.604921	0.359307	3	PASS	PASS	PASS	PASS	PASS	PASS	PASS
1325	Interact_cDNA2_upper_280411_XYYN_CS	H13	Cu/ZnSOD_BOK	25.4666	41	20	2	1067.5	NA	3	Stress	1	Farm	33	13.7	1899-12-31 00:14:00	1	1	2	41	HK		S	3.53846	0.121477	25.9387	26.1526	0.409457	3	3.80109	3.77532	0.276413	3	0.384106	0.358343	0.276413	3	PASS	PASS	PASS	PASS	PASS	PASS	PASS
1326	Interact_cDNA2_upper_280411_XYYN_CS	H14	Cu/ZnSOD_BOK	25.7034	PK	NA	NA	NA	NA	NA	NA	NA	NA	NA	NA	NA	NA	NA	NA	PK	PK	PK	PK	3.41346	NA	25.656	25.6789	0.06205	3	3.37569	3.36228	0.0331592	3	NA	NA	NA	3	PASS	PASS	NA	NA	NA	NA	PASS
1327	Interact_cDNA2_upper_280411_XYYN_CS	H15	Cu/ZnSOD_BOK	26.1969	41	20	2	1067.5	NA	3	Stress	1	Farm	33	13.7	1899-12-31 00:14:00	1	1	2	41	HK		S	4.08948	0.672499	25.9387	26.1526	0.409457	3	3.80109	3.77532	0.276413	3	0.384106	0.358343	0.276413	3	PASS	PASS	PASS	PASS	PASS	PASS	PASS
1328	Interact_cDNA2_upper_280411_XYYN_CS	H16	Cu/ZnSOD_BOK	25.6789	PK	NA	NA	NA	NA	NA	NA	NA	NA	NA	NA	NA	NA	NA	NA	PK	PK	PK	PK	3.35134	NA	25.656	25.6789	0.06205	3	3.37569	3.36228	0.0331592	3	NA	NA	NA	3	PASS	PASS	NA	NA	NA	NA	PASS
1329	Interact_cDNA2_upper_280411_XYYN_CS	H17	Cu/ZnSOD_BOK	26.1526	41	20	2	1067.5	NA	3	Stress	1	Farm	33	13.7	1899-12-31 00:14:00	1	1	2	41	HK		S	3.77532	0.358343	25.9387	26.1526	0.409457	3	3.80109	3.77532	0.276413	3	0.384106	0.358343	0.276413	3	PASS	PASS	PASS	PASS	PASS	PASS	PASS
1330	Interact_cDNA2_upper_280411_XYYN_CS	H18	Cu/ZnSOD_BOK	25.5858	PK	NA	NA	NA	NA	NA	NA	NA	NA	NA	NA	NA	NA	NA	NA	PK	PK	PK	PK	3.36228	NA	25.656	25.6789	0.06205	3	3.37569	3.36228	0.0331592	3	NA	NA	NA	3	PASS	PASS	NA	NA	NA	NA	PASS
1331	Interact_cDNA2_upper_280411_XYYN_CS	H19	Cu/ZnSOD_BOK	40	42	22	2	1164.14	NA	3	Stress	22	Wild	23	12.2	1899-12-31 00:13:00	1	1	2	42	HK		S	0	-3.41698	40	40	0	3	0.918157	0	1.59029	3	-2.49882	-3.41698	1.59029	3	FAIL	PASS	FAIL	PASS	FAIL	FAIL	FAIL
1332	Interact_cDNA2_upper_280411_XYYN_CS	H2	Cu/ZnSOD_BOK	24.81	39	45	4	744.2	NA	2	Control	26	Wild	23	12.3	1899-12-31 00:14:00	1	1	2	39	HK		S	3.46596	0.048979	24.7178	24.7216	0.0940237	3	3.37553	3.45079	0.143686	3	-0.0414483	0.033807	0.143686	3	PASS	PASS	PASS	PASS	PASS	PASS	PASS
1333	Interact_cDNA2_upper_280411_XYYN_CS	H20	Cu/ZnSOD_BOK	40	NTC	NA	NA	NA	NA	NA	NA	NA	NA	NA	NA	NA	NA	NA	NA	NTC	NTC	NTC	NTC	0	NA	40	40	NA	1	0	0	NA	1	NA	NA	NA	1	FAIL	PASS	NA	NA	NA	NA	FAIL
1334	Interact_cDNA2_upper_280411_XYYN_CS	H21	Cu/ZnSOD_BOK	40	42	22	2	1164.14	NA	3	Stress	22	Wild	23	12.2	1899-12-31 00:13:00	1	1	2	42	HK		S	2.75447	-0.662509	40	40	0	3	0.918157	0	1.59029	3	-2.49882	-3.41698	1.59029	3	FAIL	PASS	FAIL	PASS	PASS	PASS	FAIL
1335	Interact_cDNA2_upper_280411_XYYN_CS	H22	Cu/ZnSOD_BOK	40	nRT29	NA	NA	NA	NA	NA	NA	NA	NA	NA	NA	NA	NA	NA	NA	29	HK		nRT	0	NA	40	40	NA	1	0	0	NA	1	NA	NA	NA	1	FAIL	PASS	NA	NA	NA	NA	FAIL
1336	Interact_cDNA2_upper_280411_XYYN_CS	H23	Cu/ZnSOD_BOK	40	42	22	2	1164.14	NA	3	Stress	22	Wild	23	12.2	1899-12-31 00:13:00	1	1	2	42	HK		S	0	-3.41698	40	40	0	3	0.918157	0	1.59029	3	-2.49882	-3.41698	1.59029	3	FAIL	PASS	FAIL	PASS	FAIL	FAIL	FAIL
1337	Interact_cDNA2_upper_280411_XYYN_CS	H24	Cu/ZnSOD_BOK	40	nRT42	NA	NA	NA	NA	NA	NA	NA	NA	NA	NA	NA	NA	NA	NA	42	HK		nRT	0	NA	40	40	NA	1	0	0	NA	1	NA	NA	NA	1	FAIL	PASS	NA	NA	NA	NA	FAIL
1338	Interact_cDNA2_upper_280411_XYYN_CS	H3	Cu/ZnSOD_BOK	25.5869	37	32	3	878.69	10	2	Control	1	Farm	64	16.8	1899-12-31 00:06:00	2	1	2	37	HK		S	4.0173	0.600325	24.8793	24.5671	0.6142	3	3.38334	3.12687	0.552358	3	-0.0336433	-0.290105	0.552358	3	PASS	PASS	PASS	PASS	PASS	PASS	PASS
1339	Interact_cDNA2_upper_280411_XYYN_CS	H4	Cu/ZnSOD_BOK	24.7216	39	45	4	744.2	NA	2	Control	26	Wild	23	12.3	1899-12-31 00:14:00	1	1	2	39	HK		S	3.45079	0.033807	24.7178	24.7216	0.0940237	3	3.37553	3.45079	0.143686	3	-0.0414483	0.033807	0.143686	3	PASS	PASS	PASS	PASS	PASS	PASS	PASS
1340	Interact_cDNA2_upper_280411_XYYN_CS	H5	Cu/ZnSOD_BOK	24.4839	37	32	3	878.69	10	2	Control	1	Farm	64	16.8	1899-12-31 00:06:00	2	1	2	37	HK		S	3.00583	-0.41115	24.8793	24.5671	0.6142	3	3.38334	3.12687	0.552358	3	-0.0336433	-0.290105	0.552358	3	PASS	PASS	PASS	PASS	PASS	PASS	PASS
1341	Interact_cDNA2_upper_280411_XYYN_CS	H6	Cu/ZnSOD_BOK	24.622	39	45	4	744.2	NA	2	Control	26	Wild	23	12.3	1899-12-31 00:14:00	1	1	2	39	HK		S	3.20985	-0.207131	24.7178	24.7216	0.0940237	3	3.37553	3.45079	0.143686	3	-0.0414483	0.033807	0.143686	3	PASS	PASS	PASS	PASS	PASS	PASS	PASS
1342	Interact_cDNA2_upper_280411_XYYN_CS	H7	Cu/ZnSOD_BOK	24.5577	38	86	8	834.97	NA	4	Stress	22	Wild	21	11.9	1899-12-31 00:20:00	2	1	2	38	HK		S	3.40954	-0.007439	24.8862	24.6848	0.463257	3	3.52531	3.40954	0.345998	3	0.108335	-0.007439	0.345998	3	PASS	PASS	PASS	PASS	PASS	PASS	PASS
1343	Interact_cDNA2_upper_280411_XYYN_CS	H8	Cu/ZnSOD_BOK	24.1255	40	23	2	900.53	NA	4	Stress	4	Hybr	23	12.6	1899-12-31 00:07:00	1	1	2	40	HK		S	2.81206	-0.604921	24.4748	24.321	0.446492	3	2.99795	2.81206	0.359307	3	-0.41903	-0.604921	0.359307	3	PASS	PASS	PASS	PASS	PASS	PASS	PASS
1344	Interact_cDNA2_upper_280411_XYYN_CS	H9	Cu/ZnSOD_BOK	25.416	38	86	8	834.97	NA	4	Stress	22	Wild	21	11.9	1899-12-31 00:20:00	2	1	2	38	HK		S	3.91435	0.497375	24.8862	24.6848	0.463257	3	3.52531	3.40954	0.345998	3	0.108335	-0.007439	0.345998	3	PASS	PASS	PASS	PASS	PASS	PASS	PASS
1345	Interact_cDNA2_upper_280411_XYYN_CS	I1	MnSOD_BOK	27.9731	29	165	14	940.48	NA	4	Stress	12	Hybr	29	13.4	1899-12-31 00:10:00	3	1	2	29	HK		S	6.07855	-0.358264	28.4535	28.2309	0.622329	3	6.33111	6.35563	0.241243	3	-0.1057	-0.081185	0.241243	3	PASS	PASS	PASS	PASS	PASS	PASS	PASS
1346	Interact_cDNA2_upper_280411_XYYN_CS	I10	MnSOD_BOK	29.4184	32	123	11	244.56	9.7	1	Control	4	Hybr	45	15.5	1899-12-31 00:03:00	1	1	2	32	HK		S	6.40655	-0.030267	29.24	29.4184	0.489542	3	6.21027	6.15511	0.175326	3	-0.226539	-0.281698	0.175326	3	PASS	PASS	PASS	PASS	PASS	PASS	PASS
1347	Interact_cDNA2_upper_280411_XYYN_CS	I11	MnSOD_BOK	28.043	30	129	11	1073.2	NA	4	Stress	1	Farm	38	14.4	1899-12-31 00:18:00	1	1	2	30	HK		S	6.28396	-0.152849	28.0295	28.043	0.0895391	3	6.58337	6.55932	0.312129	3	0.146558	0.122504	0.312129	3	PASS	PASS	PASS	PASS	PASS	PASS	PASS
1348	Interact_cDNA2_upper_280411_XYYN_CS	I12	MnSOD_BOK	29.6154	32	123	11	244.56	9.7	1	Control	4	Hybr	45	15.5	1899-12-31 00:03:00	1	1	2	32	HK		S	6.15511	-0.281698	29.24	29.4184	0.489542	3	6.21027	6.15511	0.175326	3	-0.226539	-0.281698	0.175326	3	PASS	PASS	FAIL	PASS	PASS	PASS	FAIL
1349	Interact_cDNA2_upper_280411_XYYN_CS	I13	MnSOD_BOK	28.0655	33	28	3	842.8	NA	2	Control	5	Farm	62	16.9	1899-12-31 00:09:00	3	1	2	33	HK		S	6.23085	-0.205961	28.219	28.2577	0.138247	3	6.4378	6.31528	0.288434	3	0.000987	-0.121533	0.288434	3	PASS	PASS	PASS	PASS	PASS	PASS	PASS
1350	Interact_cDNA2_upper_280411_XYYN_CS	I14	MnSOD_BOK	28.4276	35	72	6	541.9	NA	4	Stress	24	Wild	11	9.6	1899-12-31 00:02:00	1	1	2	35	HK		S	6.65882	0.222006	28.6135	28.497	0.264057	3	6.68079	6.65882	0.269577	3	0.243981	0.222006	0.269577	3	PASS	PASS	PASS	PASS	PASS	PASS	PASS
1351	Interact_cDNA2_upper_280411_XYYN_CS	I15	MnSOD_BOK	28.3338	33	28	3	842.8	NA	2	Control	5	Farm	62	16.9	1899-12-31 00:09:00	3	1	2	33	HK		S	6.76727	0.330455	28.219	28.2577	0.138247	3	6.4378	6.31528	0.288434	3	0.000987	-0.121533	0.288434	3	PASS	PASS	PASS	PASS	PASS	PASS	PASS
1352	Interact_cDNA2_upper_280411_XYYN_CS	I16	MnSOD_BOK	28.9157	35	72	6	541.9	NA	4	Stress	24	Wild	11	9.6	1899-12-31 00:02:00	1	1	2	35	HK		S	6.96068	0.523872	28.6135	28.497	0.264057	3	6.68079	6.65882	0.269577	3	0.243981	0.222006	0.269577	3	PASS	PASS	PASS	PASS	PASS	PASS	PASS
1353	Interact_cDNA2_upper_280411_XYYN_CS	I17	MnSOD_BOK	28.2577	33	28	3	842.8	NA	2	Control	5	Farm	62	16.9	1899-12-31 00:09:00	3	1	2	33	HK		S	6.31528	-0.121533	28.219	28.2577	0.138247	3	6.4378	6.31528	0.288434	3	0.000987	-0.121533	0.288434	3	PASS	PASS	PASS	PASS	PASS	PASS	PASS
1354	Interact_cDNA2_upper_280411_XYYN_CS	I18	MnSOD_BOK	28.497	35	72	6	541.9	NA	4	Stress	24	Wild	11	9.6	1899-12-31 00:02:00	1	1	2	35	HK		S	6.42288	-0.013936	28.6135	28.497	0.264057	3	6.68079	6.65882	0.269577	3	0.243981	0.222006	0.269577	3	PASS	PASS	PASS	PASS	PASS	PASS	PASS
1355	Interact_cDNA2_upper_280411_XYYN_CS	I19	MnSOD_BOK	27.1676	34	94	8	511.96	NA	1	Control	6	Hybr	30	13.6	1899-12-31 00:17:00	1	1	2	34	HK		S	5.22173	-1.21508	27.9575	28.3393	0.684202	3	5.83533	6.09478	0.533498	3	-0.601482	-0.34203	0.533498	3	PASS	PASS	FAIL	PASS	FAIL	FAIL	FAIL
1356	Interact_cDNA2_upper_280411_XYYN_CS	I2	MnSOD_BOK	27.5849	31	53	5	785.45	NA	3	Stress	30	Wild	19	11.7	1899-12-31 00:10:00	1	1	2	31	HK		S	5.99064	-0.446169	27.54	27.5723	0.0671956	3	5.94289	5.99064	0.164603	3	-0.493927	-0.446169	0.164603	3	PASS	PASS	PASS	PASS	PASS	PASS	PASS
1357	Interact_cDNA2_upper_280411_XYYN_CS	I20	MnSOD_BOK	28.4185	36	144	12	966.51	NA	2	Control	17	Farm	51	15.4	1899-12-31 00:18:00	2	1	2	36	HK		S	6.48083	0.044013	28.6215	28.6629	0.185801	3	6.63144	6.67896	0.133362	3	0.194627	0.242149	0.133362	3	PASS	PASS	PASS	PASS	PASS	PASS	PASS
1358	Interact_cDNA2_upper_280411_XYYN_CS	I21	MnSOD_BOK	28.3656	34	94	8	511.96	NA	1	Control	6	Hybr	30	13.6	1899-12-31 00:17:00	1	1	2	34	HK		S	6.18948	-0.247334	27.9575	28.3393	0.684202	3	5.83533	6.09478	0.533498	3	-0.601482	-0.34203	0.533498	3	PASS	PASS	PASS	PASS	PASS	PASS	PASS
1359	Interact_cDNA2_upper_280411_XYYN_CS	I22	MnSOD_BOK	28.6629	36	144	12	966.51	NA	2	Control	17	Farm	51	15.4	1899-12-31 00:18:00	2	1	2	36	HK		S	6.73453	0.297718	28.6215	28.6629	0.185801	3	6.63144	6.67896	0.133362	3	0.194627	0.242149	0.133362	3	PASS	PASS	PASS	PASS	PASS	PASS	PASS
1360	Interact_cDNA2_upper_280411_XYYN_CS	I23	MnSOD_BOK	28.3393	34	94	8	511.96	NA	1	Control	6	Hybr	30	13.6	1899-12-31 00:17:00	1	1	2	34	HK		S	6.09478	-0.34203	27.9575	28.3393	0.684202	3	5.83533	6.09478	0.533498	3	-0.601482	-0.34203	0.533498	3	PASS	PASS	PASS	PASS	PASS	PASS	PASS
1361	Interact_cDNA2_upper_280411_XYYN_CS	I24	MnSOD_BOK	28.7832	36	144	12	966.51	NA	2	Control	17	Farm	51	15.4	1899-12-31 00:18:00	2	1	2	36	HK		S	6.67896	0.242149	28.6215	28.6629	0.185801	3	6.63144	6.67896	0.133362	3	0.194627	0.242149	0.133362	3	PASS	PASS	PASS	PASS	PASS	PASS	PASS
1362	Interact_cDNA2_upper_280411_XYYN_CS	I3	MnSOD_BOK	28.2309	29	165	14	940.48	NA	4	Stress	12	Hybr	29	13.4	1899-12-31 00:10:00	3	1	2	29	HK		S	6.35563	-0.081185	28.4535	28.2309	0.622329	3	6.33111	6.35563	0.241243	3	-0.1057	-0.081185	0.241243	3	PASS	PASS	PASS	PASS	PASS	PASS	PASS
1363	Interact_cDNA2_upper_280411_XYYN_CS	I4	MnSOD_BOK	27.5723	31	53	5	785.45	NA	3	Stress	30	Wild	19	11.7	1899-12-31 00:10:00	1	1	2	31	HK		S	6.07833	-0.358483	27.54	27.5723	0.0671956	3	5.94289	5.99064	0.164603	3	-0.493927	-0.446169	0.164603	3	PASS	PASS	PASS	PASS	PASS	PASS	PASS
1364	Interact_cDNA2_upper_280411_XYYN_CS	I5	MnSOD_BOK	29.1566	29	165	14	940.48	NA	4	Stress	12	Hybr	29	13.4	1899-12-31 00:10:00	3	1	2	29	HK		S	6.55916	0.122349	28.4535	28.2309	0.622329	3	6.33111	6.35563	0.241243	3	-0.1057	-0.081185	0.241243	3	PASS	PASS	PASS	PASS	PASS	PASS	PASS
1365	Interact_cDNA2_upper_280411_XYYN_CS	I6	MnSOD_BOK	27.4627	31	53	5	785.45	NA	3	Stress	30	Wild	19	11.7	1899-12-31 00:10:00	1	1	2	31	HK		S	5.75968	-0.677128	27.54	27.5723	0.0671956	3	5.94289	5.99064	0.164603	3	-0.493927	-0.446169	0.164603	3	PASS	PASS	PASS	PASS	PASS	PASS	PASS
1366	Interact_cDNA2_upper_280411_XYYN_CS	I7	MnSOD_BOK	27.934	30	129	11	1073.2	NA	4	Stress	1	Farm	38	14.4	1899-12-31 00:18:00	1	1	2	30	HK		S	6.55932	0.122504	28.0295	28.043	0.0895391	3	6.58337	6.55932	0.312129	3	0.146558	0.122504	0.312129	3	PASS	PASS	PASS	PASS	PASS	PASS	PASS
1367	Interact_cDNA2_upper_280411_XYYN_CS	I8	MnSOD_BOK	28.6863	32	123	11	244.56	9.7	1	Control	4	Hybr	45	15.5	1899-12-31 00:03:00	1	1	2	32	HK		S	6.06916	-0.367652	29.24	29.4184	0.489542	3	6.21027	6.15511	0.175326	3	-0.226539	-0.281698	0.175326	3	PASS	PASS	PASS	PASS	PASS	PASS	PASS
1368	Interact_cDNA2_upper_280411_XYYN_CS	I9	MnSOD_BOK	28.1115	30	129	11	1073.2	NA	4	Stress	1	Farm	38	14.4	1899-12-31 00:18:00	1	1	2	30	HK		S	6.90683	0.470018	28.0295	28.043	0.0895391	3	6.58337	6.55932	0.312129	3	0.146558	0.122504	0.312129	3	PASS	PASS	PASS	PASS	PASS	PASS	PASS
1369	Interact_cDNA2_upper_280411_XYYN_CS	J1	MnSOD_BOK	27.8525	37	32	3	878.69	10	2	Control	1	Farm	64	16.8	1899-12-31 00:06:00	2	1	2	37	HK		S	6.41226	-0.02455	27.9057	27.8525	0.274211	3	6.40971	6.41226	0.224566	3	-0.0271	-0.02455	0.224566	3	PASS	PASS	PASS	PASS	PASS	PASS	PASS
1370	Interact_cDNA2_upper_280411_XYYN_CS	J10	MnSOD_BOK	28.1031	40	23	2	900.53	NA	4	Stress	4	Hybr	23	12.6	1899-12-31 00:07:00	1	1	2	40	HK		S	6.53744	0.100629	27.7267	27.6262	0.337648	3	6.24985	6.13723	0.251004	3	-0.186962	-0.299584	0.251004	3	PASS	PASS	PASS	PASS	PASS	PASS	PASS
1371	Interact_cDNA2_upper_280411_XYYN_CS	J11	MnSOD_BOK	27.9145	38	86	8	834.97	NA	4	Stress	22	Wild	21	11.9	1899-12-31 00:20:00	2	1	2	38	HK		S	6.48168	0.044872	27.8598	27.9145	0.349645	3	6.49897	6.48168	0.170312	3	0.0621567	0.044872	0.170312	3	PASS	PASS	PASS	PASS	PASS	PASS	PASS
1372	Interact_cDNA2_upper_280411_XYYN_CS	J12	MnSOD_BOK	27.6262	40	23	2	900.53	NA	4	Stress	4	Hybr	23	12.6	1899-12-31 00:07:00	1	1	2	40	HK		S	6.07488	-0.361931	27.7267	27.6262	0.337648	3	6.24985	6.13723	0.251004	3	-0.186962	-0.299584	0.251004	3	PASS	PASS	PASS	PASS	PASS	PASS	PASS
1373	Interact_cDNA2_upper_280411_XYYN_CS	J13	MnSOD_BOK	28.5734	41	20	2	1067.5	NA	3	Stress	1	Farm	33	13.7	1899-12-31 00:14:00	1	1	2	41	HK		S	6.6453	0.20849	28.8347	28.7878	0.287577	3	6.69707	6.68036	0.0618456	3	0.260261	0.243548	0.0618456	3	PASS	PASS	PASS	PASS	PASS	PASS	PASS
1374	Interact_cDNA2_upper_280411_XYYN_CS	J14	MnSOD_BOK	28.7582	PK	NA	NA	NA	NA	NA	NA	NA	NA	NA	NA	NA	NA	NA	NA	PK	PK	PK	PK	6.46827	NA	28.7435	28.7582	0.0561699	3	6.46317	6.46827	0.106836	3	NA	NA	NA	3	PASS	PASS	NA	NA	NA	NA	PASS
1375	Interact_cDNA2_upper_280411_XYYN_CS	J15	MnSOD_BOK	28.7878	41	20	2	1067.5	NA	3	Stress	1	Farm	33	13.7	1899-12-31 00:14:00	1	1	2	41	HK		S	6.68036	0.243548	28.8347	28.7878	0.287577	3	6.69707	6.68036	0.0618456	3	0.260261	0.243548	0.0618456	3	PASS	PASS	PASS	PASS	PASS	PASS	PASS
1376	Interact_cDNA2_upper_280411_XYYN_CS	J16	MnSOD_BOK	28.6814	PK	NA	NA	NA	NA	NA	NA	NA	NA	NA	NA	NA	NA	NA	NA	PK	PK	PK	PK	6.35388	NA	28.7435	28.7582	0.0561699	3	6.46317	6.46827	0.106836	3	NA	NA	NA	3	PASS	PASS	NA	NA	NA	NA	PASS
1377	Interact_cDNA2_upper_280411_XYYN_CS	J17	MnSOD_BOK	29.1428	41	20	2	1067.5	NA	3	Stress	1	Farm	33	13.7	1899-12-31 00:14:00	1	1	2	41	HK		S	6.76556	0.328746	28.8347	28.7878	0.287577	3	6.69707	6.68036	0.0618456	3	0.260261	0.243548	0.0618456	3	PASS	PASS	PASS	PASS	PASS	PASS	PASS
1378	Interact_cDNA2_upper_280411_XYYN_CS	J18	MnSOD_BOK	28.7909	PK	NA	NA	NA	NA	NA	NA	NA	NA	NA	NA	NA	NA	NA	NA	PK	PK	PK	PK	6.56737	NA	28.7435	28.7582	0.0561699	3	6.46317	6.46827	0.106836	3	NA	NA	NA	3	PASS	PASS	NA	NA	NA	NA	PASS
1379	Interact_cDNA2_upper_280411_XYYN_CS	J19	MnSOD_BOK	40	42	22	2	1164.14	NA	3	Stress	22	Wild	23	12.2	1899-12-31 00:13:00	1	1	2	42	HK		S	0	-6.43681	40	40	0	3	0.918157	0	1.59029	3	-5.51866	-6.43681	1.59029	3	FAIL	PASS	FAIL	PASS	FAIL	FAIL	FAIL
1380	Interact_cDNA2_upper_280411_XYYN_CS	J2	MnSOD_BOK	27.8225	39	45	4	744.2	NA	2	Control	26	Wild	23	12.3	1899-12-31 00:14:00	1	1	2	39	HK		S	6.47852	0.041704	27.8647	27.8225	0.108825	3	6.52241	6.51255	0.0495645	3	0.0855977	0.075738	0.0495645	3	PASS	PASS	PASS	PASS	PASS	PASS	PASS
1381	Interact_cDNA2_upper_280411_XYYN_CS	J20	MnSOD_BOK	40	NTC	NA	NA	NA	NA	NA	NA	NA	NA	NA	NA	NA	NA	NA	NA	NTC	NTC	NTC	NTC	0	NA	40	40	NA	1	0	0	NA	1	NA	NA	NA	1	FAIL	PASS	NA	NA	NA	NA	FAIL
1382	Interact_cDNA2_upper_280411_XYYN_CS	J21	MnSOD_BOK	40	42	22	2	1164.14	NA	3	Stress	22	Wild	23	12.2	1899-12-31 00:13:00	1	1	2	42	HK		S	2.75447	-3.68234	40	40	0	3	0.918157	0	1.59029	3	-5.51866	-6.43681	1.59029	3	FAIL	PASS	FAIL	PASS	FAIL	FAIL	FAIL
1383	Interact_cDNA2_upper_280411_XYYN_CS	J22	MnSOD_BOK	40	nRT29	NA	NA	NA	NA	NA	NA	NA	NA	NA	NA	NA	NA	NA	NA	29	HK		nRT	0	NA	40	40	NA	1	0	0	NA	1	NA	NA	NA	1	FAIL	PASS	NA	NA	NA	NA	FAIL
1384	Interact_cDNA2_upper_280411_XYYN_CS	J23	MnSOD_BOK	40	42	22	2	1164.14	NA	3	Stress	22	Wild	23	12.2	1899-12-31 00:13:00	1	1	2	42	HK		S	0	-6.43681	40	40	0	3	0.918157	0	1.59029	3	-5.51866	-6.43681	1.59029	3	FAIL	PASS	FAIL	PASS	FAIL	FAIL	FAIL
1385	Interact_cDNA2_upper_280411_XYYN_CS	J24	MnSOD_BOK	40	nRT42	NA	NA	NA	NA	NA	NA	NA	NA	NA	NA	NA	NA	NA	NA	42	HK		nRT	0	NA	40	40	NA	1	0	0	NA	1	NA	NA	NA	1	FAIL	PASS	NA	NA	NA	NA	FAIL
1386	Interact_cDNA2_upper_280411_XYYN_CS	J3	MnSOD_BOK	28.2026	37	32	3	878.69	10	2	Control	1	Farm	64	16.8	1899-12-31 00:06:00	2	1	2	37	HK		S	6.63299	0.19618	27.9057	27.8525	0.274211	3	6.40971	6.41226	0.224566	3	-0.0271	-0.02455	0.224566	3	PASS	PASS	PASS	PASS	PASS	PASS	PASS
1387	Interact_cDNA2_upper_280411_XYYN_CS	J4	MnSOD_BOK	27.7833	39	45	4	744.2	NA	2	Control	26	Wild	23	12.3	1899-12-31 00:14:00	1	1	2	39	HK		S	6.51255	0.075738	27.8647	27.8225	0.108825	3	6.52241	6.51255	0.0495645	3	0.0855977	0.075738	0.0495645	3	PASS	PASS	PASS	PASS	PASS	PASS	PASS
1388	Interact_cDNA2_upper_280411_XYYN_CS	J5	MnSOD_BOK	27.6619	37	32	3	878.69	10	2	Control	1	Farm	64	16.8	1899-12-31 00:06:00	2	1	2	37	HK		S	6.18388	-0.25293	27.9057	27.8525	0.274211	3	6.40971	6.41226	0.224566	3	-0.0271	-0.02455	0.224566	3	PASS	PASS	PASS	PASS	PASS	PASS	PASS
1389	Interact_cDNA2_upper_280411_XYYN_CS	J6	MnSOD_BOK	27.9883	39	45	4	744.2	NA	2	Control	26	Wild	23	12.3	1899-12-31 00:14:00	1	1	2	39	HK		S	6.57616	0.139351	27.8647	27.8225	0.108825	3	6.52241	6.51255	0.0495645	3	0.0855977	0.075738	0.0495645	3	PASS	PASS	PASS	PASS	PASS	PASS	PASS
1390	Interact_cDNA2_upper_280411_XYYN_CS	J7	MnSOD_BOK	27.4861	38	86	8	834.97	NA	4	Stress	22	Wild	21	11.9	1899-12-31 00:20:00	2	1	2	38	HK		S	6.33796	-0.098854	27.8598	27.9145	0.349645	3	6.49897	6.48168	0.170312	3	0.0621567	0.044872	0.170312	3	PASS	PASS	PASS	PASS	PASS	PASS	PASS
1391	Interact_cDNA2_upper_280411_XYYN_CS	J8	MnSOD_BOK	27.4506	40	23	2	900.53	NA	4	Stress	4	Hybr	23	12.6	1899-12-31 00:07:00	1	1	2	40	HK		S	6.13723	-0.299584	27.7267	27.6262	0.337648	3	6.24985	6.13723	0.251004	3	-0.186962	-0.299584	0.251004	3	PASS	PASS	PASS	PASS	PASS	PASS	PASS
1392	Interact_cDNA2_upper_280411_XYYN_CS	J9	MnSOD_BOK	28.179	38	86	8	834.97	NA	4	Stress	22	Wild	21	11.9	1899-12-31 00:20:00	2	1	2	38	HK		S	6.67726	0.240452	27.8598	27.9145	0.349645	3	6.49897	6.48168	0.170312	3	0.0621567	0.044872	0.170312	3	PASS	PASS	PASS	PASS	PASS	PASS	PASS
1393	Interact_cDNA2_upper_280411_XYYN_CS	K1	GP_BOK	27.9601	29	165	14	940.48	NA	4	Stress	12	Hybr	29	13.4	1899-12-31 00:10:00	3	1	2	29	HK		S	6.0655	-0.02778	28.2314	28.0214	0.417982	3	6.10899	6.11536	0.0406751	3	0.0157037	0.022072	0.0406751	3	PASS	PASS	PASS	PASS	PASS	PASS	PASS
1394	Interact_cDNA2_upper_280411_XYYN_CS	K10	GP_BOK	28.6113	32	123	11	244.56	9.7	1	Control	4	Hybr	45	15.5	1899-12-31 00:03:00	1	1	2	32	HK		S	5.59944	-0.493843	28.7212	28.6113	0.292772	3	5.6914	5.59944	0.16515	3	-0.401888	-0.493843	0.16515	3	PASS	PASS	PASS	PASS	PASS	PASS	PASS
1395	Interact_cDNA2_upper_280411_XYYN_CS	K11	GP_BOK	27.4999	30	129	11	1073.2	NA	4	Stress	1	Farm	38	14.4	1899-12-31 00:18:00	1	1	2	30	HK		S	5.74087	-0.352414	27.5905	27.6334	0.0784704	3	6.14435	6.26342	0.359071	3	0.0510677	0.17014	0.359071	3	PASS	PASS	PASS	PASS	PASS	PASS	PASS
1396	Interact_cDNA2_upper_280411_XYYN_CS	K12	GP_BOK	29.053	32	123	11	244.56	9.7	1	Control	4	Hybr	45	15.5	1899-12-31 00:03:00	1	1	2	32	HK		S	5.59269	-0.500592	28.7212	28.6113	0.292772	3	5.6914	5.59944	0.16515	3	-0.401888	-0.493843	0.16515	3	PASS	PASS	PASS	PASS	PASS	PASS	PASS
1397	Interact_cDNA2_upper_280411_XYYN_CS	K13	GP_BOK	27.9043	33	28	3	842.8	NA	2	Control	5	Farm	62	16.9	1899-12-31 00:09:00	3	1	2	33	HK		S	6.06962	-0.02366	27.8864	27.9043	0.100336	3	6.1052	6.06962	0.094009	3	0.0119127	-0.02366	0.094009	3	PASS	PASS	PASS	PASS	PASS	PASS	PASS
1398	Interact_cDNA2_upper_280411_XYYN_CS	K14	GP_BOK	28.3246	35	72	6	541.9	NA	4	Stress	24	Wild	11	9.6	1899-12-31 00:02:00	1	1	2	35	HK		S	6.55583	0.462548	28.7424	28.9283	0.362529	3	6.80975	6.85418	0.234871	3	0.716462	0.760894	0.234871	3	PASS	PASS	PASS	PASS	PASS	PASS	PASS
1399	Interact_cDNA2_upper_280411_XYYN_CS	K15	GP_BOK	27.7783	33	28	3	842.8	NA	2	Control	5	Farm	62	16.9	1899-12-31 00:09:00	3	1	2	33	HK		S	6.2118	0.118517	27.8864	27.9043	0.100336	3	6.1052	6.06962	0.094009	3	0.0119127	-0.02366	0.094009	3	PASS	PASS	PASS	PASS	PASS	PASS	PASS
1400	Interact_cDNA2_upper_280411_XYYN_CS	K16	GP_BOK	28.9743	35	72	6	541.9	NA	4	Stress	24	Wild	11	9.6	1899-12-31 00:02:00	1	1	2	35	HK		S	7.01923	0.925944	28.7424	28.9283	0.362529	3	6.80975	6.85418	0.234871	3	0.716462	0.760894	0.234871	3	PASS	PASS	PASS	PASS	PASS	PASS	PASS
1401	Interact_cDNA2_upper_280411_XYYN_CS	K17	GP_BOK	27.9766	33	28	3	842.8	NA	2	Control	5	Farm	62	16.9	1899-12-31 00:09:00	3	1	2	33	HK		S	6.03416	-0.059119	27.8864	27.9043	0.100336	3	6.1052	6.06962	0.094009	3	0.0119127	-0.02366	0.094009	3	PASS	PASS	PASS	PASS	PASS	PASS	PASS
1402	Interact_cDNA2_upper_280411_XYYN_CS	K18	GP_BOK	28.9283	35	72	6	541.9	NA	4	Stress	24	Wild	11	9.6	1899-12-31 00:02:00	1	1	2	35	HK		S	6.85418	0.760894	28.7424	28.9283	0.362529	3	6.80975	6.85418	0.234871	3	0.716462	0.760894	0.234871	3	PASS	PASS	PASS	PASS	PASS	PASS	PASS
1403	Interact_cDNA2_upper_280411_XYYN_CS	K19	GP_BOK	27.1481	34	94	8	511.96	NA	1	Control	6	Hybr	30	13.6	1899-12-31 00:17:00	1	1	2	34	HK		S	5.20223	-0.891052	27.3695	27.406	0.205601	3	5.24733	5.20223	0.115241	3	-0.845949	-0.891052	0.115241	3	PASS	PASS	PASS	PASS	PASS	PASS	PASS
1404	Interact_cDNA2_upper_280411_XYYN_CS	K2	GP_BOK	27.5489	31	53	5	785.45	NA	3	Stress	30	Wild	19	11.7	1899-12-31 00:10:00	1	1	2	31	HK		S	5.95456	-0.138719	27.5938	27.5489	0.203756	3	5.99673	5.95456	0.102191	3	-0.0965493	-0.138719	0.102191	3	PASS	PASS	PASS	PASS	PASS	PASS	PASS
1405	Interact_cDNA2_upper_280411_XYYN_CS	K20	GP_BOK	27.4221	36	144	12	966.51	NA	2	Control	17	Farm	51	15.4	1899-12-31 00:18:00	2	1	2	36	HK		S	5.48434	-0.608944	27.5581	27.4975	0.174459	3	5.56802	5.48434	0.228379	3	-0.525265	-0.608944	0.228379	3	PASS	PASS	PASS	PASS	PASS	PASS	PASS
1406	Interact_cDNA2_upper_280411_XYYN_CS	K21	GP_BOK	27.5544	34	94	8	511.96	NA	1	Control	6	Hybr	30	13.6	1899-12-31 00:17:00	1	1	2	34	HK		S	5.37831	-0.714978	27.3695	27.406	0.205601	3	5.24733	5.20223	0.115241	3	-0.845949	-0.891052	0.115241	3	PASS	PASS	PASS	PASS	PASS	PASS	PASS
1407	Interact_cDNA2_upper_280411_XYYN_CS	K22	GP_BOK	27.7548	36	144	12	966.51	NA	2	Control	17	Farm	51	15.4	1899-12-31 00:18:00	2	1	2	36	HK		S	5.82644	-0.266849	27.5581	27.4975	0.174459	3	5.56802	5.48434	0.228379	3	-0.525265	-0.608944	0.228379	3	PASS	PASS	PASS	PASS	PASS	PASS	PASS
1408	Interact_cDNA2_upper_280411_XYYN_CS	K23	GP_BOK	27.406	34	94	8	511.96	NA	1	Control	6	Hybr	30	13.6	1899-12-31 00:17:00	1	1	2	34	HK		S	5.16147	-0.931817	27.3695	27.406	0.205601	3	5.24733	5.20223	0.115241	3	-0.845949	-0.891052	0.115241	3	PASS	PASS	PASS	PASS	PASS	PASS	PASS
1409	Interact_cDNA2_upper_280411_XYYN_CS	K24	GP_BOK	27.4975	36	144	12	966.51	NA	2	Control	17	Farm	51	15.4	1899-12-31 00:18:00	2	1	2	36	HK		S	5.39328	-0.700002	27.5581	27.4975	0.174459	3	5.56802	5.48434	0.228379	3	-0.525265	-0.608944	0.228379	3	PASS	PASS	PASS	PASS	PASS	PASS	PASS
1410	Interact_cDNA2_upper_280411_XYYN_CS	K3	GP_BOK	28.0214	29	165	14	940.48	NA	4	Stress	12	Hybr	29	13.4	1899-12-31 00:10:00	3	1	2	29	HK		S	6.1461	0.052819	28.2314	28.0214	0.417982	3	6.10899	6.11536	0.0406751	3	0.0157037	0.022072	0.0406751	3	PASS	PASS	PASS	PASS	PASS	PASS	PASS
1411	Interact_cDNA2_upper_280411_XYYN_CS	K4	GP_BOK	27.4163	31	53	5	785.45	NA	3	Stress	30	Wild	19	11.7	1899-12-31 00:10:00	1	1	2	31	HK		S	5.92238	-0.170907	27.5938	27.5489	0.203756	3	5.99673	5.95456	0.102191	3	-0.0965493	-0.138719	0.102191	3	PASS	PASS	PASS	PASS	PASS	PASS	PASS
1412	Interact_cDNA2_upper_280411_XYYN_CS	K5	GP_BOK	28.7128	29	165	14	940.48	NA	4	Stress	12	Hybr	29	13.4	1899-12-31 00:10:00	3	1	2	29	HK		S	6.11536	0.022072	28.2314	28.0214	0.417982	3	6.10899	6.11536	0.0406751	3	0.0157037	0.022072	0.0406751	3	PASS	PASS	PASS	PASS	PASS	PASS	PASS
1413	Interact_cDNA2_upper_280411_XYYN_CS	K6	GP_BOK	27.8163	31	53	5	785.45	NA	3	Stress	30	Wild	19	11.7	1899-12-31 00:10:00	1	1	2	31	HK		S	6.11326	0.019978	27.5938	27.5489	0.203756	3	5.99673	5.95456	0.102191	3	-0.0965493	-0.138719	0.102191	3	PASS	PASS	PASS	PASS	PASS	PASS	PASS
1414	Interact_cDNA2_upper_280411_XYYN_CS	K7	GP_BOK	27.6381	30	129	11	1073.2	NA	4	Stress	1	Farm	38	14.4	1899-12-31 00:18:00	1	1	2	30	HK		S	6.26342	0.17014	27.5905	27.6334	0.0784704	3	6.14435	6.26342	0.359071	3	0.0510677	0.17014	0.359071	3	PASS	PASS	PASS	PASS	PASS	PASS	PASS
1415	Interact_cDNA2_upper_280411_XYYN_CS	K8	GP_BOK	28.4992	32	123	11	244.56	9.7	1	Control	4	Hybr	45	15.5	1899-12-31 00:03:00	1	1	2	32	HK		S	5.88206	-0.211229	28.7212	28.6113	0.292772	3	5.6914	5.59944	0.16515	3	-0.401888	-0.493843	0.16515	3	PASS	PASS	PASS	PASS	PASS	PASS	PASS
1416	Interact_cDNA2_upper_280411_XYYN_CS	K9	GP_BOK	27.6334	30	129	11	1073.2	NA	4	Stress	1	Farm	38	14.4	1899-12-31 00:18:00	1	1	2	30	HK		S	6.42876	0.335477	27.5905	27.6334	0.0784704	3	6.14435	6.26342	0.359071	3	0.0510677	0.17014	0.359071	3	PASS	PASS	PASS	PASS	PASS	PASS	PASS
1417	Interact_cDNA2_upper_280411_XYYN_CS	L1	GP_BOK	26.7176	37	32	3	878.69	10	2	Control	1	Farm	64	16.8	1899-12-31 00:06:00	2	1	2	37	HK		S	5.27737	-0.815913	27.0163	26.7574	0.483209	3	5.5203	5.27937	0.419045	3	-0.57298	-0.813918	0.419045	3	PASS	PASS	PASS	PASS	PASS	PASS	PASS
1418	Interact_cDNA2_upper_280411_XYYN_CS	L10	GP_BOK	27.2399	40	23	2	900.53	NA	4	Stress	4	Hybr	23	12.6	1899-12-31 00:07:00	1	1	2	40	HK		S	5.6742	-0.419086	27.1941	27.2399	0.152015	3	5.71725	5.71099	0.0465038	3	-0.376031	-0.382293	0.0465038	3	PASS	PASS	PASS	PASS	PASS	PASS	PASS
1419	Interact_cDNA2_upper_280411_XYYN_CS	L11	GP_BOK	27.7328	38	86	8	834.97	NA	4	Stress	22	Wild	21	11.9	1899-12-31 00:20:00	2	1	2	38	HK		S	6.29999	0.20671	27.5708	27.6727	0.23051	3	6.20991	6.171	0.0782525	3	0.116629	0.077717	0.0782525	3	PASS	PASS	PASS	PASS	PASS	PASS	PASS
1420	Interact_cDNA2_upper_280411_XYYN_CS	L12	GP_BOK	27.3179	40	23	2	900.53	NA	4	Stress	4	Hybr	23	12.6	1899-12-31 00:07:00	1	1	2	40	HK		S	5.76657	-0.326713	27.1941	27.2399	0.152015	3	5.71725	5.71099	0.0465038	3	-0.376031	-0.382293	0.0465038	3	PASS	PASS	PASS	PASS	PASS	PASS	PASS
1421	Interact_cDNA2_upper_280411_XYYN_CS	L13	GP_BOK	28.0322	41	20	2	1067.5	NA	3	Stress	1	Farm	33	13.7	1899-12-31 00:14:00	1	1	2	41	HK		S	6.10406	0.010772	28.2173	28.0739	0.285281	3	6.07972	6.10406	0.10322	3	-0.0135687	0.010772	0.10322	3	PASS	PASS	PASS	PASS	PASS	PASS	PASS
1422	Interact_cDNA2_upper_280411_XYYN_CS	L14	GP_BOK	28.5945	PK	NA	NA	NA	NA	NA	NA	NA	NA	NA	NA	NA	NA	NA	NA	PK	PK	PK	PK	6.30455	NA	28.4468	28.4755	0.163888	3	6.16649	6.252	0.195393	3	NA	NA	NA	3	PASS	PASS	NA	NA	NA	NA	PASS
1423	Interact_cDNA2_upper_280411_XYYN_CS	L15	GP_BOK	28.0739	41	20	2	1067.5	NA	3	Stress	1	Farm	33	13.7	1899-12-31 00:14:00	1	1	2	41	HK		S	5.9665	-0.126784	28.2173	28.0739	0.285281	3	6.07972	6.10406	0.10322	3	-0.0135687	0.010772	0.10322	3	PASS	PASS	PASS	PASS	PASS	PASS	PASS
1424	Interact_cDNA2_upper_280411_XYYN_CS	L16	GP_BOK	28.2705	PK	NA	NA	NA	NA	NA	NA	NA	NA	NA	NA	NA	NA	NA	NA	PK	PK	PK	PK	5.94292	NA	28.4468	28.4755	0.163888	3	6.16649	6.252	0.195393	3	NA	NA	NA	3	PASS	PASS	NA	NA	NA	NA	PASS
1425	Interact_cDNA2_upper_280411_XYYN_CS	L17	GP_BOK	28.5458	41	20	2	1067.5	NA	3	Stress	1	Farm	33	13.7	1899-12-31 00:14:00	1	1	2	41	HK		S	6.16859	0.075306	28.2173	28.0739	0.285281	3	6.07972	6.10406	0.10322	3	-0.0135687	0.010772	0.10322	3	PASS	PASS	PASS	PASS	PASS	PASS	PASS
1426	Interact_cDNA2_upper_280411_XYYN_CS	L18	GP_BOK	28.4755	PK	NA	NA	NA	NA	NA	NA	NA	NA	NA	NA	NA	NA	NA	NA	PK	PK	PK	PK	6.252	NA	28.4468	28.4755	0.163888	3	6.16649	6.252	0.195393	3	NA	NA	NA	3	PASS	PASS	NA	NA	NA	NA	PASS
1427	Interact_cDNA2_upper_280411_XYYN_CS	L19	GP_BOK	40	42	22	2	1164.14	NA	3	Stress	22	Wild	23	12.2	1899-12-31 00:13:00	1	1	2	42	HK		S	0	-6.09328	40	40	0	3	0.918157	0	1.59029	3	-5.17513	-6.09328	1.59029	3	FAIL	PASS	FAIL	PASS	FAIL	FAIL	FAIL
1428	Interact_cDNA2_upper_280411_XYYN_CS	L2	GP_BOK	27.4249	39	45	4	744.2	NA	2	Control	26	Wild	23	12.3	1899-12-31 00:14:00	1	1	2	39	HK		S	6.08086	-0.012422	27.6617	27.7685	0.205452	3	6.3194	6.35636	0.222372	3	0.226115	0.263079	0.222372	3	PASS	PASS	PASS	PASS	PASS	PASS	PASS
1429	Interact_cDNA2_upper_280411_XYYN_CS	L20	GP_BOK	40	NTC	NA	NA	NA	NA	NA	NA	NA	NA	NA	NA	NA	NA	NA	NA	NTC	NTC	NTC	NTC	0	NA	40	40	NA	1	0	0	NA	1	NA	NA	NA	1	FAIL	PASS	NA	NA	NA	NA	FAIL
1430	Interact_cDNA2_upper_280411_XYYN_CS	L21	GP_BOK	40	42	22	2	1164.14	NA	3	Stress	22	Wild	23	12.2	1899-12-31 00:13:00	1	1	2	42	HK		S	2.75447	-3.33881	40	40	0	3	0.918157	0	1.59029	3	-5.17513	-6.09328	1.59029	3	FAIL	PASS	FAIL	PASS	FAIL	FAIL	FAIL
1431	Interact_cDNA2_upper_280411_XYYN_CS	L22	GP_BOK	40	nRT29	NA	NA	NA	NA	NA	NA	NA	NA	NA	NA	NA	NA	NA	NA	29	HK		nRT	0	NA	40	40	NA	1	0	0	NA	1	NA	NA	NA	1	FAIL	PASS	NA	NA	NA	NA	FAIL
1432	Interact_cDNA2_upper_280411_XYYN_CS	L23	GP_BOK	40	42	22	2	1164.14	NA	3	Stress	22	Wild	23	12.2	1899-12-31 00:13:00	1	1	2	42	HK		S	0	-6.09328	40	40	0	3	0.918157	0	1.59029	3	-5.17513	-6.09328	1.59029	3	FAIL	PASS	FAIL	PASS	FAIL	FAIL	FAIL
1433	Interact_cDNA2_upper_280411_XYYN_CS	L24	GP_BOK	40	nRT42	NA	NA	NA	NA	NA	NA	NA	NA	NA	NA	NA	NA	NA	NA	42	HK		nRT	0	NA	40	40	NA	1	0	0	NA	1	NA	NA	NA	1	FAIL	PASS	NA	NA	NA	NA	FAIL
1434	Interact_cDNA2_upper_280411_XYYN_CS	L3	GP_BOK	27.5738	37	32	3	878.69	10	2	Control	1	Farm	64	16.8	1899-12-31 00:06:00	2	1	2	37	HK		S	6.00417	-0.08911	27.0163	26.7574	0.483209	3	5.5203	5.27937	0.419045	3	-0.57298	-0.813918	0.419045	3	PASS	PASS	PASS	PASS	PASS	PASS	PASS
1435	Interact_cDNA2_upper_280411_XYYN_CS	L4	GP_BOK	27.7918	39	45	4	744.2	NA	2	Control	26	Wild	23	12.3	1899-12-31 00:14:00	1	1	2	39	HK		S	6.52097	0.427689	27.6617	27.7685	0.205452	3	6.3194	6.35636	0.222372	3	0.226115	0.263079	0.222372	3	PASS	PASS	PASS	PASS	PASS	PASS	PASS
1436	Interact_cDNA2_upper_280411_XYYN_CS	L5	GP_BOK	26.7574	37	32	3	878.69	10	2	Control	1	Farm	64	16.8	1899-12-31 00:06:00	2	1	2	37	HK		S	5.27937	-0.813918	27.0163	26.7574	0.483209	3	5.5203	5.27937	0.419045	3	-0.57298	-0.813918	0.419045	3	PASS	PASS	PASS	PASS	PASS	PASS	PASS
1437	Interact_cDNA2_upper_280411_XYYN_CS	L6	GP_BOK	27.7685	39	45	4	744.2	NA	2	Control	26	Wild	23	12.3	1899-12-31 00:14:00	1	1	2	39	HK		S	6.35636	0.263079	27.6617	27.7685	0.205452	3	6.3194	6.35636	0.222372	3	0.226115	0.263079	0.222372	3	PASS	PASS	PASS	PASS	PASS	PASS	PASS
1438	Interact_cDNA2_upper_280411_XYYN_CS	L7	GP_BOK	27.3069	38	86	8	834.97	NA	4	Stress	22	Wild	21	11.9	1899-12-31 00:20:00	2	1	2	38	HK		S	6.15874	0.065461	27.5708	27.6727	0.23051	3	6.20991	6.171	0.0782525	3	0.116629	0.077717	0.0782525	3	PASS	PASS	PASS	PASS	PASS	PASS	PASS
1439	Interact_cDNA2_upper_280411_XYYN_CS	L8	GP_BOK	27.0244	40	23	2	900.53	NA	4	Stress	4	Hybr	23	12.6	1899-12-31 00:07:00	1	1	2	40	HK		S	5.71099	-0.382293	27.1941	27.2399	0.152015	3	5.71725	5.71099	0.0465038	3	-0.376031	-0.382293	0.0465038	3	PASS	PASS	PASS	PASS	PASS	PASS	PASS
1440	Interact_cDNA2_upper_280411_XYYN_CS	L9	GP_BOK	27.6727	38	86	8	834.97	NA	4	Stress	22	Wild	21	11.9	1899-12-31 00:20:00	2	1	2	38	HK		S	6.171	0.077717	27.5708	27.6727	0.23051	3	6.20991	6.171	0.0782525	3	0.116629	0.077717	0.0782525	3	PASS	PASS	PASS	PASS	PASS	PASS	PASS
1441	Interact_cDNA2_upper_280411_XYYN_CS	M1	IGF1_BOK	30.4785	29	165	14	940.48	NA	4	Stress	12	Hybr	29	13.4	1899-12-31 00:10:00	3	1	2	29	HK		S	8.58386	0.112592	30.6617	30.4785	0.511384	3	8.53931	8.58386	0.13088	3	0.0680383	0.112592	0.13088	3	PASS	PASS	PASS	PASS	PASS	PASS	PASS
1442	Interact_cDNA2_upper_280411_XYYN_CS	M10	IGF1_BOK	31.5524	32	123	11	244.56	9.7	1	Control	4	Hybr	45	15.5	1899-12-31 00:03:00	1	1	2	32	HK		S	8.5406	0.069333	31.3768	31.5524	0.459447	3	8.347	8.26217	0.168088	3	-0.124266	-0.209099	0.168088	3	PASS	PASS	PASS	PASS	PASS	PASS	PASS
1443	Interact_cDNA2_upper_280411_XYYN_CS	M11	IGF1_BOK	30.1541	30	129	11	1073.2	NA	4	Stress	1	Farm	38	14.4	1899-12-31 00:18:00	1	1	2	30	HK		S	8.39511	-0.076157	30.2296	30.1541	0.143008	3	8.7835	8.93548	0.338993	3	0.312232	0.464217	0.338993	3	PASS	PASS	PASS	PASS	PASS	PASS	PASS
1444	Interact_cDNA2_upper_280411_XYYN_CS	M12	IGF1_BOK	31.7224	32	123	11	244.56	9.7	1	Control	4	Hybr	45	15.5	1899-12-31 00:03:00	1	1	2	32	HK		S	8.26217	-0.209099	31.3768	31.5524	0.459447	3	8.347	8.26217	0.168088	3	-0.124266	-0.209099	0.168088	3	PASS	PASS	PASS	PASS	PASS	PASS	PASS
1445	Interact_cDNA2_upper_280411_XYYN_CS	M13	IGF1_BOK	30.483	33	28	3	842.8	NA	2	Control	5	Farm	62	16.9	1899-12-31 00:09:00	3	1	2	33	HK		S	8.64836	0.17709	30.6054	30.5148	0.185035	3	8.82415	8.87581	0.156491	3	0.35288	0.404541	0.156491	3	PASS	PASS	PASS	PASS	PASS	PASS	PASS
1446	Interact_cDNA2_upper_280411_XYYN_CS	M14	IGF1_BOK	31.2712	35	72	6	541.9	NA	4	Stress	24	Wild	11	9.6	1899-12-31 00:02:00	1	1	2	35	HK		S	9.50241	1.03115	31.3302	31.2912	0.0855289	3	9.39757	9.47329	0.157047	3	0.926302	1.00202	0.157047	3	PASS	PASS	PASS	PASS	PASS	PASS	PASS
1447	Interact_cDNA2_upper_280411_XYYN_CS	M15	IGF1_BOK	30.5148	33	28	3	842.8	NA	2	Control	5	Farm	62	16.9	1899-12-31 00:09:00	3	1	2	33	HK		S	8.94828	0.477008	30.6054	30.5148	0.185035	3	8.82415	8.87581	0.156491	3	0.35288	0.404541	0.156491	3	PASS	PASS	PASS	PASS	PASS	PASS	PASS
1448	Interact_cDNA2_upper_280411_XYYN_CS	M16	IGF1_BOK	31.4283	35	72	6	541.9	NA	4	Stress	24	Wild	11	9.6	1899-12-31 00:02:00	1	1	2	35	HK		S	9.47329	1.00202	31.3302	31.2912	0.0855289	3	9.39757	9.47329	0.157047	3	0.926302	1.00202	0.157047	3	PASS	PASS	PASS	PASS	PASS	PASS	PASS
1449	Interact_cDNA2_upper_280411_XYYN_CS	M17	IGF1_BOK	30.8182	33	28	3	842.8	NA	2	Control	5	Farm	62	16.9	1899-12-31 00:09:00	3	1	2	33	HK		S	8.87581	0.404541	30.6054	30.5148	0.185035	3	8.82415	8.87581	0.156491	3	0.35288	0.404541	0.156491	3	PASS	PASS	PASS	PASS	PASS	PASS	PASS
1450	Interact_cDNA2_upper_280411_XYYN_CS	M18	IGF1_BOK	31.2912	35	72	6	541.9	NA	4	Stress	24	Wild	11	9.6	1899-12-31 00:02:00	1	1	2	35	HK		S	9.21701	0.745741	31.3302	31.2912	0.0855289	3	9.39757	9.47329	0.157047	3	0.926302	1.00202	0.157047	3	PASS	PASS	PASS	PASS	PASS	PASS	PASS
1451	Interact_cDNA2_upper_280411_XYYN_CS	M19	IGF1_BOK	29.7341	34	94	8	511.96	NA	1	Control	6	Hybr	30	13.6	1899-12-31 00:17:00	1	1	2	34	HK		S	7.78826	-0.683006	30.4316	30.6785	0.612551	3	8.30944	8.50244	0.456382	3	-0.161833	0.031168	0.456382	3	PASS	PASS	PASS	PASS	PASS	PASS	PASS
1452	Interact_cDNA2_upper_280411_XYYN_CS	M2	IGF1_BOK	30.4846	31	53	5	785.45	NA	3	Stress	30	Wild	19	11.7	1899-12-31 00:10:00	1	1	2	31	HK		S	8.89025	0.418983	30.6	30.5406	0.15392	3	9.00285	9.04664	0.0983129	3	0.531583	0.575376	0.0983129	3	PASS	PASS	PASS	PASS	PASS	PASS	PASS
1453	Interact_cDNA2_upper_280411_XYYN_CS	M20	IGF1_BOK	30.3217	36	144	12	966.51	NA	2	Control	17	Farm	51	15.4	1899-12-31 00:18:00	2	1	2	36	HK		S	8.38394	-0.08733	30.4398	30.4286	0.124186	3	8.44973	8.46505	0.0596254	3	-0.02154	-0.006222	0.0596254	3	PASS	PASS	PASS	PASS	PASS	PASS	PASS
1454	Interact_cDNA2_upper_280411_XYYN_CS	M21	IGF1_BOK	30.6785	34	94	8	511.96	NA	1	Control	6	Hybr	30	13.6	1899-12-31 00:17:00	1	1	2	34	HK		S	8.50244	0.031168	30.4316	30.6785	0.612551	3	8.30944	8.50244	0.456382	3	-0.161833	0.031168	0.456382	3	PASS	PASS	PASS	PASS	PASS	PASS	PASS
1455	Interact_cDNA2_upper_280411_XYYN_CS	M22	IGF1_BOK	30.4286	36	144	12	966.51	NA	2	Control	17	Farm	51	15.4	1899-12-31 00:18:00	2	1	2	36	HK		S	8.5002	0.028932	30.4398	30.4286	0.124186	3	8.44973	8.46505	0.0596254	3	-0.02154	-0.006222	0.0596254	3	PASS	PASS	PASS	PASS	PASS	PASS	PASS
1456	Interact_cDNA2_upper_280411_XYYN_CS	M23	IGF1_BOK	30.8821	34	94	8	511.96	NA	1	Control	6	Hybr	30	13.6	1899-12-31 00:17:00	1	1	2	34	HK		S	8.63761	0.16634	30.4316	30.6785	0.612551	3	8.30944	8.50244	0.456382	3	-0.161833	0.031168	0.456382	3	PASS	PASS	PASS	PASS	PASS	PASS	PASS
1457	Interact_cDNA2_upper_280411_XYYN_CS	M24	IGF1_BOK	30.5693	36	144	12	966.51	NA	2	Control	17	Farm	51	15.4	1899-12-31 00:18:00	2	1	2	36	HK		S	8.46505	-0.006222	30.4398	30.4286	0.124186	3	8.44973	8.46505	0.0596254	3	-0.02154	-0.006222	0.0596254	3	PASS	PASS	PASS	PASS	PASS	PASS	PASS
1458	Interact_cDNA2_upper_280411_XYYN_CS	M3	IGF1_BOK	30.2672	29	165	14	940.48	NA	4	Stress	12	Hybr	29	13.4	1899-12-31 00:10:00	3	1	2	29	HK		S	8.39197	-0.079302	30.6617	30.4785	0.511384	3	8.53931	8.58386	0.13088	3	0.0680383	0.112592	0.13088	3	PASS	PASS	PASS	PASS	PASS	PASS	PASS
1459	Interact_cDNA2_upper_280411_XYYN_CS	M4	IGF1_BOK	30.5406	31	53	5	785.45	NA	3	Stress	30	Wild	19	11.7	1899-12-31 00:10:00	1	1	2	31	HK		S	9.04664	0.575376	30.6	30.5406	0.15392	3	9.00285	9.04664	0.0983129	3	0.531583	0.575376	0.0983129	3	PASS	PASS	PASS	PASS	PASS	PASS	PASS
1460	Interact_cDNA2_upper_280411_XYYN_CS	M5	IGF1_BOK	31.2395	29	165	14	940.48	NA	4	Stress	12	Hybr	29	13.4	1899-12-31 00:10:00	3	1	2	29	HK		S	8.64209	0.170825	30.6617	30.4785	0.511384	3	8.53931	8.58386	0.13088	3	0.0680383	0.112592	0.13088	3	PASS	PASS	PASS	PASS	PASS	PASS	PASS
1461	Interact_cDNA2_upper_280411_XYYN_CS	M6	IGF1_BOK	30.7747	31	53	5	785.45	NA	3	Stress	30	Wild	19	11.7	1899-12-31 00:10:00	1	1	2	31	HK		S	9.07166	0.600389	30.6	30.5406	0.15392	3	9.00285	9.04664	0.0983129	3	0.531583	0.575376	0.0983129	3	PASS	PASS	PASS	PASS	PASS	PASS	PASS
1462	Interact_cDNA2_upper_280411_XYYN_CS	M7	IGF1_BOK	30.3946	30	129	11	1073.2	NA	4	Stress	1	Farm	38	14.4	1899-12-31 00:18:00	1	1	2	30	HK		S	9.0199	0.548637	30.2296	30.1541	0.143008	3	8.7835	8.93548	0.338993	3	0.312232	0.464217	0.338993	3	PASS	PASS	PASS	PASS	PASS	PASS	PASS
1463	Interact_cDNA2_upper_280411_XYYN_CS	M8	IGF1_BOK	30.8554	32	123	11	244.56	9.7	1	Control	4	Hybr	45	15.5	1899-12-31 00:03:00	1	1	2	32	HK		S	8.23824	-0.233031	31.3768	31.5524	0.459447	3	8.347	8.26217	0.168088	3	-0.124266	-0.209099	0.168088	3	PASS	PASS	PASS	PASS	PASS	PASS	PASS
1464	Interact_cDNA2_upper_280411_XYYN_CS	M9	IGF1_BOK	30.1402	30	129	11	1073.2	NA	4	Stress	1	Farm	38	14.4	1899-12-31 00:18:00	1	1	2	30	HK		S	8.93548	0.464217	30.2296	30.1541	0.143008	3	8.7835	8.93548	0.338993	3	0.312232	0.464217	0.338993	3	PASS	PASS	PASS	PASS	PASS	PASS	PASS
1465	Interact_cDNA2_upper_280411_XYYN_CS	N1	IGF1_BOK	30.0441	37	32	3	878.69	10	2	Control	1	Farm	64	16.8	1899-12-31 00:06:00	2	1	2	37	HK		S	8.60383	0.132559	29.6656	29.494	0.32827	3	8.16962	7.98056	0.377081	3	-0.301651	-0.490709	0.377081	3	PASS	PASS	PASS	PASS	PASS	PASS	PASS
1466	Interact_cDNA2_upper_280411_XYYN_CS	N10	IGF1_BOK	29.7014	40	23	2	900.53	NA	4	Stress	4	Hybr	23	12.6	1899-12-31 00:07:00	1	1	2	40	HK		S	8.13571	-0.335553	29.6277	29.7014	0.255717	3	8.15093	8.13571	0.12935	3	-0.320339	-0.335553	0.12935	3	PASS	PASS	PASS	PASS	PASS	PASS	PASS
1467	Interact_cDNA2_upper_280411_XYYN_CS	N11	IGF1_BOK	30.0491	38	86	8	834.97	NA	4	Stress	22	Wild	21	11.9	1899-12-31 00:20:00	2	1	2	38	HK		S	8.61635	0.145082	29.795	29.8393	0.278972	3	8.43409	8.34835	0.157938	3	-0.0371827	-0.12292	0.157938	3	PASS	PASS	PASS	PASS	PASS	PASS	PASS
1468	Interact_cDNA2_upper_280411_XYYN_CS	N12	IGF1_BOK	29.8385	40	23	2	900.53	NA	4	Stress	4	Hybr	23	12.6	1899-12-31 00:07:00	1	1	2	40	HK		S	8.28721	-0.184055	29.6277	29.7014	0.255717	3	8.15093	8.13571	0.12935	3	-0.320339	-0.335553	0.12935	3	PASS	PASS	PASS	PASS	PASS	PASS	PASS
1469	Interact_cDNA2_upper_280411_XYYN_CS	N13	IGF1_BOK	30.39	41	20	2	1067.5	NA	3	Stress	1	Farm	33	13.7	1899-12-31 00:14:00	1	1	2	41	HK		S	8.46192	-0.009352	30.6307	30.4621	0.356338	3	8.49313	8.46192	0.156446	3	0.0218637	-0.009352	0.156446	3	PASS	PASS	PASS	PASS	PASS	PASS	PASS
1470	Interact_cDNA2_upper_280411_XYYN_CS	N14	IGF1_BOK	31.1796	PK	NA	NA	NA	NA	NA	NA	NA	NA	NA	NA	NA	NA	NA	NA	PK	PK	PK	PK	8.88974	NA	30.978	30.9516	0.189861	3	8.69767	8.62407	0.167844	3	NA	NA	NA	3	PASS	PASS	NA	NA	NA	NA	PASS
1471	Interact_cDNA2_upper_280411_XYYN_CS	N15	IGF1_BOK	30.4621	41	20	2	1067.5	NA	3	Stress	1	Farm	33	13.7	1899-12-31 00:14:00	1	1	2	41	HK		S	8.35465	-0.116621	30.6307	30.4621	0.356338	3	8.49313	8.46192	0.156446	3	0.0218637	-0.009352	0.156446	3	PASS	PASS	PASS	PASS	PASS	PASS	PASS
1472	Interact_cDNA2_upper_280411_XYYN_CS	N16	IGF1_BOK	30.9516	PK	NA	NA	NA	NA	NA	NA	NA	NA	NA	NA	NA	NA	NA	NA	PK	PK	PK	PK	8.62407	NA	30.978	30.9516	0.189861	3	8.69767	8.62407	0.167844	3	NA	NA	NA	3	PASS	PASS	NA	NA	NA	NA	PASS
1473	Interact_cDNA2_upper_280411_XYYN_CS	N17	IGF1_BOK	31.0401	41	20	2	1067.5	NA	3	Stress	1	Farm	33	13.7	1899-12-31 00:14:00	1	1	2	41	HK		S	8.66283	0.191564	30.6307	30.4621	0.356338	3	8.49313	8.46192	0.156446	3	0.0218637	-0.009352	0.156446	3	PASS	PASS	PASS	PASS	PASS	PASS	PASS
1474	Interact_cDNA2_upper_280411_XYYN_CS	N18	IGF1_BOK	30.8027	PK	NA	NA	NA	NA	NA	NA	NA	NA	NA	NA	NA	NA	NA	NA	PK	PK	PK	PK	8.5792	NA	30.978	30.9516	0.189861	3	8.69767	8.62407	0.167844	3	NA	NA	NA	3	PASS	PASS	NA	NA	NA	NA	PASS
1475	Interact_cDNA2_upper_280411_XYYN_CS	N19	IGF1_BOK	40	42	22	2	1164.14	NA	3	Stress	22	Wild	23	12.2	1899-12-31 00:13:00	1	1	2	42	HK		S	0	-8.47127	40	40	0	3	0.918157	0	1.59029	3	-7.55311	-8.47127	1.59029	3	FAIL	PASS	FAIL	PASS	FAIL	FAIL	FAIL
1476	Interact_cDNA2_upper_280411_XYYN_CS	N2	IGF1_BOK	29.8343	39	45	4	744.2	NA	2	Control	26	Wild	23	12.3	1899-12-31 00:14:00	1	1	2	39	HK		S	8.49028	0.019016	30.1162	29.8343	0.507919	3	8.77386	8.54093	0.448015	3	0.302589	0.069667	0.448015	3	PASS	PASS	PASS	PASS	PASS	PASS	PASS
1477	Interact_cDNA2_upper_280411_XYYN_CS	N20	IGF1_BOK	40	NTC	NA	NA	NA	NA	NA	NA	NA	NA	NA	NA	NA	NA	NA	NA	NTC	NTC	NTC	NTC	0	NA	40	40	NA	1	0	0	NA	1	NA	NA	NA	1	FAIL	PASS	NA	NA	NA	NA	FAIL
1478	Interact_cDNA2_upper_280411_XYYN_CS	N21	IGF1_BOK	40	42	22	2	1164.14	NA	3	Stress	22	Wild	23	12.2	1899-12-31 00:13:00	1	1	2	42	HK		S	2.75447	-5.7168	40	40	0	3	0.918157	0	1.59029	3	-7.55311	-8.47127	1.59029	3	FAIL	PASS	FAIL	PASS	FAIL	FAIL	FAIL
1479	Interact_cDNA2_upper_280411_XYYN_CS	N22	IGF1_BOK	40	nRT29	NA	NA	NA	NA	NA	NA	NA	NA	NA	NA	NA	NA	NA	NA	29	HK		nRT	0	NA	40	40	NA	1	0	0	NA	1	NA	NA	NA	1	FAIL	PASS	NA	NA	NA	NA	FAIL
1480	Interact_cDNA2_upper_280411_XYYN_CS	N23	IGF1_BOK	40	42	22	2	1164.14	NA	3	Stress	22	Wild	23	12.2	1899-12-31 00:13:00	1	1	2	42	HK		S	0	-8.47127	40	40	0	3	0.918157	0	1.59029	3	-7.55311	-8.47127	1.59029	3	FAIL	PASS	FAIL	PASS	FAIL	FAIL	FAIL
1481	Interact_cDNA2_upper_280411_XYYN_CS	N24	IGF1_BOK	40	nRT42	NA	NA	NA	NA	NA	NA	NA	NA	NA	NA	NA	NA	NA	NA	42	HK		nRT	0	NA	40	40	NA	1	0	0	NA	1	NA	NA	NA	1	FAIL	PASS	NA	NA	NA	NA	FAIL
1482	Interact_cDNA2_upper_280411_XYYN_CS	N3	IGF1_BOK	29.494	37	32	3	878.69	10	2	Control	1	Farm	64	16.8	1899-12-31 00:06:00	2	1	2	37	HK		S	7.92446	-0.546803	29.6656	29.494	0.32827	3	8.16962	7.98056	0.377081	3	-0.301651	-0.490709	0.377081	3	PASS	PASS	PASS	PASS	PASS	PASS	PASS
1483	Interact_cDNA2_upper_280411_XYYN_CS	N4	IGF1_BOK	29.8117	39	45	4	744.2	NA	2	Control	26	Wild	23	12.3	1899-12-31 00:14:00	1	1	2	39	HK		S	8.54093	0.069667	30.1162	29.8343	0.507919	3	8.77386	8.54093	0.448015	3	0.302589	0.069667	0.448015	3	PASS	PASS	PASS	PASS	PASS	PASS	PASS
1484	Interact_cDNA2_upper_280411_XYYN_CS	N5	IGF1_BOK	29.4586	37	32	3	878.69	10	2	Control	1	Farm	64	16.8	1899-12-31 00:06:00	2	1	2	37	HK		S	7.98056	-0.490709	29.6656	29.494	0.32827	3	8.16962	7.98056	0.377081	3	-0.301651	-0.490709	0.377081	3	PASS	PASS	PASS	PASS	PASS	PASS	PASS
1485	Interact_cDNA2_upper_280411_XYYN_CS	N6	IGF1_BOK	30.7025	39	45	4	744.2	NA	2	Control	26	Wild	23	12.3	1899-12-31 00:14:00	1	1	2	39	HK		S	9.29035	0.819085	30.1162	29.8343	0.507919	3	8.77386	8.54093	0.448015	3	0.302589	0.069667	0.448015	3	PASS	PASS	PASS	PASS	PASS	PASS	PASS
1486	Interact_cDNA2_upper_280411_XYYN_CS	N7	IGF1_BOK	29.4965	38	86	8	834.97	NA	4	Stress	22	Wild	21	11.9	1899-12-31 00:20:00	2	1	2	38	HK		S	8.34835	-0.12292	29.795	29.8393	0.278972	3	8.43409	8.34835	0.157938	3	-0.0371827	-0.12292	0.157938	3	PASS	PASS	PASS	PASS	PASS	PASS	PASS
1487	Interact_cDNA2_upper_280411_XYYN_CS	N8	IGF1_BOK	29.3433	40	23	2	900.53	NA	4	Stress	4	Hybr	23	12.6	1899-12-31 00:07:00	1	1	2	40	HK		S	8.02986	-0.44141	29.6277	29.7014	0.255717	3	8.15093	8.13571	0.12935	3	-0.320339	-0.335553	0.12935	3	PASS	PASS	PASS	PASS	PASS	PASS	PASS
1488	Interact_cDNA2_upper_280411_XYYN_CS	N9	IGF1_BOK	29.8393	38	86	8	834.97	NA	4	Stress	22	Wild	21	11.9	1899-12-31 00:20:00	2	1	2	38	HK		S	8.33756	-0.13371	29.795	29.8393	0.278972	3	8.43409	8.34835	0.157938	3	-0.0371827	-0.12292	0.157938	3	PASS	PASS	PASS	PASS	PASS	PASS	PASS
1489	Interact_cDNA2_upper_280411_XYYN_CS	O1	IGF1-R_BOK	28.1303	29	165	14	940.48	NA	4	Stress	12	Hybr	29	13.4	1899-12-31 00:10:00	3	1	2	29	HK		S	6.23571	-0.067715	28.2863	28.1303	0.445659	3	6.16385	6.19156	0.0890001	3	-0.139569	-0.111866	0.0890001	3	PASS	PASS	PASS	PASS	PASS	PASS	PASS
1490	Interact_cDNA2_upper_280411_XYYN_CS	O10	IGF1-R_BOK	29.8477	32	123	11	244.56	9.7	1	Control	4	Hybr	45	15.5	1899-12-31 00:03:00	1	1	2	32	HK		S	6.83583	0.532407	29.9037	29.8477	0.282146	3	6.87393	6.83583	0.147355	3	0.570503	0.532407	0.147355	3	PASS	PASS	PASS	PASS	PASS	PASS	PASS
1491	Interact_cDNA2_upper_280411_XYYN_CS	O11	IGF1-R_BOK	27.977	30	129	11	1073.2	NA	4	Stress	1	Farm	38	14.4	1899-12-31 00:18:00	1	1	2	30	HK		S	6.21794	-0.085482	27.8959	27.8969	0.0815465	3	6.44981	6.43924	0.237326	3	0.146384	0.135816	0.237326	3	PASS	PASS	PASS	PASS	PASS	PASS	PASS
1492	Interact_cDNA2_upper_280411_XYYN_CS	O12	IGF1-R_BOK	30.2096	32	123	11	244.56	9.7	1	Control	4	Hybr	45	15.5	1899-12-31 00:03:00	1	1	2	32	HK		S	6.74936	0.445936	29.9037	29.8477	0.282146	3	6.87393	6.83583	0.147355	3	0.570503	0.532407	0.147355	3	PASS	PASS	FAIL	PASS	PASS	PASS	FAIL
1493	Interact_cDNA2_upper_280411_XYYN_CS	O13	IGF1-R_BOK	28.4368	33	28	3	842.8	NA	2	Control	5	Farm	62	16.9	1899-12-31 00:09:00	3	1	2	33	HK		S	6.60213	0.298704	28.7162	28.7847	0.252246	3	6.93502	6.98474	0.311031	3	0.631599	0.681318	0.311031	3	PASS	PASS	PASS	PASS	PASS	PASS	PASS
1494	Interact_cDNA2_upper_280411_XYYN_CS	O14	IGF1-R_BOK	28.0135	35	72	6	541.9	NA	4	Stress	24	Wild	11	9.6	1899-12-31 00:02:00	1	1	2	35	HK		S	6.24472	-0.058702	28.0573	28.0135	0.287107	3	6.12468	6.24472	0.247885	3	-0.178747	-0.058702	0.247885	3	PASS	PASS	PASS	PASS	PASS	PASS	PASS
1495	Interact_cDNA2_upper_280411_XYYN_CS	O15	IGF1-R_BOK	28.7847	33	28	3	842.8	NA	2	Control	5	Farm	62	16.9	1899-12-31 00:09:00	3	1	2	33	HK		S	7.2182	0.914776	28.7162	28.7847	0.252246	3	6.93502	6.98474	0.311031	3	0.631599	0.681318	0.311031	3	PASS	PASS	PASS	PASS	FAIL	FAIL	FAIL
1496	Interact_cDNA2_upper_280411_XYYN_CS	O16	IGF1-R_BOK	27.7947	35	72	6	541.9	NA	4	Stress	24	Wild	11	9.6	1899-12-31 00:02:00	1	1	2	35	HK		S	5.83962	-0.4638	28.0573	28.0135	0.287107	3	6.12468	6.24472	0.247885	3	-0.178747	-0.058702	0.247885	3	PASS	PASS	PASS	PASS	PASS	PASS	PASS
1497	Interact_cDNA2_upper_280411_XYYN_CS	O17	IGF1-R_BOK	28.9272	33	28	3	842.8	NA	2	Control	5	Farm	62	16.9	1899-12-31 00:09:00	3	1	2	33	HK		S	6.98474	0.681318	28.7162	28.7847	0.252246	3	6.93502	6.98474	0.311031	3	0.631599	0.681318	0.311031	3	PASS	PASS	PASS	PASS	PASS	PASS	PASS
1498	Interact_cDNA2_upper_280411_XYYN_CS	O18	IGF1-R_BOK	28.3638	35	72	6	541.9	NA	4	Stress	24	Wild	11	9.6	1899-12-31 00:02:00	1	1	2	35	HK		S	6.28968	-0.013739	28.0573	28.0135	0.287107	3	6.12468	6.24472	0.247885	3	-0.178747	-0.058702	0.247885	3	PASS	PASS	PASS	PASS	PASS	PASS	PASS
1499	Interact_cDNA2_upper_280411_XYYN_CS	O19	IGF1-R_BOK	27.9583	34	94	8	511.96	NA	1	Control	6	Hybr	30	13.6	1899-12-31 00:17:00	1	1	2	34	HK		S	6.01241	-0.291013	28.1845	28.2266	0.208439	3	6.06239	6.05056	0.0568196	3	-0.241037	-0.252863	0.0568196	3	PASS	PASS	PASS	PASS	PASS	PASS	PASS
1500	Interact_cDNA2_upper_280411_XYYN_CS	O2	IGF1-R_BOK	27.9899	31	53	5	785.45	NA	3	Stress	30	Wild	19	11.7	1899-12-31 00:10:00	1	1	2	31	HK		S	6.39559	0.092169	28.1455	28.0367	0.230142	3	6.54838	6.39559	0.319789	3	0.24496	0.092169	0.319789	3	PASS	PASS	PASS	PASS	PASS	PASS	PASS
1501	Interact_cDNA2_upper_280411_XYYN_CS	O20	IGF1-R_BOK	28.0468	36	144	12	966.51	NA	2	Control	17	Farm	51	15.4	1899-12-31 00:18:00	2	1	2	36	HK		S	6.10909	-0.194336	28.2473	28.3424	0.173749	3	6.25724	6.23818	0.15855	3	-0.0461797	-0.065243	0.15855	3	PASS	PASS	PASS	PASS	PASS	PASS	PASS
1502	Interact_cDNA2_upper_280411_XYYN_CS	O21	IGF1-R_BOK	28.2266	34	94	8	511.96	NA	1	Control	6	Hybr	30	13.6	1899-12-31 00:17:00	1	1	2	34	HK		S	6.05056	-0.252863	28.1845	28.2266	0.208439	3	6.06239	6.05056	0.0568196	3	-0.241037	-0.252863	0.0568196	3	PASS	PASS	PASS	PASS	PASS	PASS	PASS
1503	Interact_cDNA2_upper_280411_XYYN_CS	O22	IGF1-R_BOK	28.3528	36	144	12	966.51	NA	2	Control	17	Farm	51	15.4	1899-12-31 00:18:00	2	1	2	36	HK		S	6.42446	0.12104	28.2473	28.3424	0.173749	3	6.25724	6.23818	0.15855	3	-0.0461797	-0.065243	0.15855	3	PASS	PASS	PASS	PASS	PASS	PASS	PASS
1504	Interact_cDNA2_upper_280411_XYYN_CS	O23	IGF1-R_BOK	28.3687	34	94	8	511.96	NA	1	Control	6	Hybr	30	13.6	1899-12-31 00:17:00	1	1	2	34	HK		S	6.12419	-0.179235	28.1845	28.2266	0.208439	3	6.06239	6.05056	0.0568196	3	-0.241037	-0.252863	0.0568196	3	PASS	PASS	PASS	PASS	PASS	PASS	PASS
1505	Interact_cDNA2_upper_280411_XYYN_CS	O24	IGF1-R_BOK	28.3424	36	144	12	966.51	NA	2	Control	17	Farm	51	15.4	1899-12-31 00:18:00	2	1	2	36	HK		S	6.23818	-0.065243	28.2473	28.3424	0.173749	3	6.25724	6.23818	0.15855	3	-0.0461797	-0.065243	0.15855	3	PASS	PASS	PASS	PASS	PASS	PASS	PASS
1506	Interact_cDNA2_upper_280411_XYYN_CS	O3	IGF1-R_BOK	27.9396	29	165	14	940.48	NA	4	Stress	12	Hybr	29	13.4	1899-12-31 00:10:00	3	1	2	29	HK		S	6.0643	-0.239126	28.2863	28.1303	0.445659	3	6.16385	6.19156	0.0890001	3	-0.139569	-0.111866	0.0890001	3	PASS	PASS	PASS	PASS	PASS	PASS	PASS
1507	Interact_cDNA2_upper_280411_XYYN_CS	O4	IGF1-R_BOK	28.4099	31	53	5	785.45	NA	3	Stress	30	Wild	19	11.7	1899-12-31 00:10:00	1	1	2	31	HK		S	6.91591	0.612484	28.1455	28.0367	0.230142	3	6.54838	6.39559	0.319789	3	0.24496	0.092169	0.319789	3	PASS	PASS	PASS	PASS	PASS	PASS	PASS
1508	Interact_cDNA2_upper_280411_XYYN_CS	O5	IGF1-R_BOK	28.789	29	165	14	940.48	NA	4	Stress	12	Hybr	29	13.4	1899-12-31 00:10:00	3	1	2	29	HK		S	6.19156	-0.111866	28.2863	28.1303	0.445659	3	6.16385	6.19156	0.0890001	3	-0.139569	-0.111866	0.0890001	3	PASS	PASS	PASS	PASS	PASS	PASS	PASS
1509	Interact_cDNA2_upper_280411_XYYN_CS	O6	IGF1-R_BOK	28.0367	31	53	5	785.45	NA	3	Stress	30	Wild	19	11.7	1899-12-31 00:10:00	1	1	2	31	HK		S	6.33365	0.030226	28.1455	28.0367	0.230142	3	6.54838	6.39559	0.319789	3	0.24496	0.092169	0.319789	3	PASS	PASS	PASS	PASS	PASS	PASS	PASS
1510	Interact_cDNA2_upper_280411_XYYN_CS	O7	IGF1-R_BOK	27.8139	30	129	11	1073.2	NA	4	Stress	1	Farm	38	14.4	1899-12-31 00:18:00	1	1	2	30	HK		S	6.43924	0.135816	27.8959	27.8969	0.0815465	3	6.44981	6.43924	0.237326	3	0.146384	0.135816	0.237326	3	PASS	PASS	PASS	PASS	PASS	PASS	PASS
1511	Interact_cDNA2_upper_280411_XYYN_CS	O8	IGF1-R_BOK	29.6538	32	123	11	244.56	9.7	1	Control	4	Hybr	45	15.5	1899-12-31 00:03:00	1	1	2	32	HK		S	7.03659	0.733165	29.9037	29.8477	0.282146	3	6.87393	6.83583	0.147355	3	0.570503	0.532407	0.147355	3	PASS	PASS	PASS	PASS	PASS	PASS	PASS
1512	Interact_cDNA2_upper_280411_XYYN_CS	O9	IGF1-R_BOK	27.8969	30	129	11	1073.2	NA	4	Stress	1	Farm	38	14.4	1899-12-31 00:18:00	1	1	2	30	HK		S	6.69224	0.388817	27.8959	27.8969	0.0815465	3	6.44981	6.43924	0.237326	3	0.146384	0.135816	0.237326	3	PASS	PASS	PASS	PASS	PASS	PASS	PASS
1513	Interact_cDNA2_upper_280411_XYYN_CS	P1	IGF1-R_BOK	27.745	37	32	3	878.69	10	2	Control	1	Farm	64	16.8	1899-12-31 00:06:00	2	1	2	37	HK		S	6.30474	0.001315	28.0289	28.1611	0.246107	3	6.53299	6.61112	0.200918	3	0.229562	0.307694	0.200918	3	PASS	PASS	PASS	PASS	PASS	PASS	PASS
1514	Interact_cDNA2_upper_280411_XYYN_CS	P10	IGF1-R_BOK	28.0802	40	23	2	900.53	NA	4	Stress	4	Hybr	23	12.6	1899-12-31 00:07:00	1	1	2	40	HK		S	6.51453	0.211105	27.9771	28.0802	0.387589	3	6.50032	6.51453	0.258505	3	0.196892	0.211105	0.258505	3	PASS	PASS	PASS	PASS	PASS	PASS	PASS
1515	Interact_cDNA2_upper_280411_XYYN_CS	P11	IGF1-R_BOK	27.6696	38	86	8	834.97	NA	4	Stress	22	Wild	21	11.9	1899-12-31 00:20:00	2	1	2	38	HK		S	6.23677	-0.066656	27.7065	27.6696	0.192676	3	6.34561	6.3868	0.095183	3	0.0421857	0.083381	0.095183	3	PASS	PASS	PASS	PASS	PASS	PASS	PASS
1516	Interact_cDNA2_upper_280411_XYYN_CS	P12	IGF1-R_BOK	28.3027	40	23	2	900.53	NA	4	Stress	4	Hybr	23	12.6	1899-12-31 00:07:00	1	1	2	40	HK		S	6.75142	0.447998	27.9771	28.0802	0.387589	3	6.50032	6.51453	0.258505	3	0.196892	0.211105	0.258505	3	PASS	PASS	PASS	PASS	PASS	PASS	PASS
1517	Interact_cDNA2_upper_280411_XYYN_CS	P13	IGF1-R_BOK	27.7393	41	20	2	1067.5	NA	3	Stress	1	Farm	33	13.7	1899-12-31 00:14:00	1	1	2	41	HK		S	5.8112	-0.492226	28.1242	27.9903	0.466485	3	5.98661	5.8829	0.244382	3	-0.316809	-0.420526	0.244382	3	PASS	PASS	PASS	PASS	PASS	PASS	PASS
1518	Interact_cDNA2_upper_280411_XYYN_CS	P14	IGF1-R_BOK	28.6069	PK	NA	NA	NA	NA	NA	NA	NA	NA	NA	NA	NA	NA	NA	NA	PK	PK	PK	PK	6.317	NA	28.6569	28.6069	0.112249	3	6.37659	6.317	0.16393	3	NA	NA	NA	3	PASS	PASS	NA	NA	NA	NA	PASS
1519	Interact_cDNA2_upper_280411_XYYN_CS	P15	IGF1-R_BOK	27.9903	41	20	2	1067.5	NA	3	Stress	1	Farm	33	13.7	1899-12-31 00:14:00	1	1	2	41	HK		S	5.8829	-0.420526	28.1242	27.9903	0.466485	3	5.98661	5.8829	0.244382	3	-0.316809	-0.420526	0.244382	3	PASS	PASS	PASS	PASS	PASS	PASS	PASS
1520	Interact_cDNA2_upper_280411_XYYN_CS	P16	IGF1-R_BOK	28.5783	PK	NA	NA	NA	NA	NA	NA	NA	NA	NA	NA	NA	NA	NA	NA	PK	PK	PK	PK	6.2508	NA	28.6569	28.6069	0.112249	3	6.37659	6.317	0.16393	3	NA	NA	NA	3	PASS	PASS	NA	NA	NA	NA	PASS
1521	Interact_cDNA2_upper_280411_XYYN_CS	P17	IGF1-R_BOK	28.643	41	20	2	1067.5	NA	3	Stress	1	Farm	33	13.7	1899-12-31 00:14:00	1	1	2	41	HK		S	6.26575	-0.037674	28.1242	27.9903	0.466485	3	5.98661	5.8829	0.244382	3	-0.316809	-0.420526	0.244382	3	PASS	PASS	PASS	PASS	PASS	PASS	PASS
[truncated: 3,855 more rows]

## Sheet: Index
A
B	Plate	qPCR were run on 14 plates( 1-7, upper and lower)
C	Pos	Position on the qPCR plate
[truncated: 42 more rows]
